# Supplementary material for: Small and Large Extracellular Vesicles in Circulation of Diffuse Large B‐Cell Lymphoma Patients Originate From Different Cell Types of the Tumor Microenvironment
Source: J Extracell Vesicles. 2026 Mar 26;15(4):e70259. doi: 10.1002/jev2.70259 (PMC13140527; doi:10.1002/jev2.70259)
Supplement: Supplementary file 1 — Supporting Information: jev270259‐sup‐001‐Tables.xlsx [file JEV2-15-e70259-s001.xlsx]

## Sheet: Supplementary Table 1
Supplementary Table 1. Patient and Healthy Donor Characteristics.
	DLBCL Patients	Healthy Donors
Age, median (range)	69.5 (61-83)	52.0 (39-61)
Sex
Female	4 (67%)	5 (45%)
Male	2 (33%)	6 (55%)
Diagnosis
DLBCL	4 (67%)
HGBL	2 (33%)
Treatment
R-CHOP	4 (67%)
R-CVP	1 (16%)
R-COEP	1 (16%)
Response
CMR	3 (50%)
PMR	2 (33%)
PMD	1 (17%)

## Sheet: Supplementary Table 2
Suppplementary Table 2. SMARTer Mapped EV-RNA Species.
Subject	Diagnosis	Source	Type	mRNA	scRNA	yRNA	lncRNA	asRNA	miRNA	rRNA	Others
DLBCL006	DLBCL	Plasma	SEC-EV	68.6897	21.6081	3.76112	0.941076	0.00205863	0.162913	0.81419	4.02089
DLBCL004	DLBCL	Plasma	SEC-EV	86.9284	4.00187	2.77882	1.51423	0.00182218	0.463562	2.22014	2.09113
DLBCL003	DLBCL	Plasma	SEC-EV	68.6509	0.831817	9.61788	5.61476	0.0259943	12.6592	0.103977	2.49545
DLBCL002	DLBCL	Plasma	SEC-EV	74.5683	11.1481	7.29731	2.3416	0.00148109	0.333244	0.488759	3.8212
DLBCL001	DLBCL	Plasma	UC20K L-EV	79.0766	5.95799	5.57861	2.317	0.00254615	1.20518	0.49565	5.36643
DLBCL001	DLBCL	Plasma	UC100K S-EV	81.4334	5.16707	4.11299	3.2381	0.00322841	0.577885	0.450363	5.01695
DLBCL002	DLBCL	Plasma	UC20K L-EV	74.5511	8.48481	7.0465	1.5982	0.00156763	3.30065	0.329203	4.688
DLBCL002	DLBCL	Plasma	UC100K S-EV	87.3848	2.35653	1.26469	3.3389	0.00288085	0.37451	0.1354	5.14231
DLBCL003	DLBCL	Plasma	UC20K L-EV	79.8553	8.00367	4.02046	1.96936	0.00413805	2.41972	1.48383	2.24351
DLBCL003	DLBCL	Plasma	UC100K S-EV	71.9561	13.1564	5.19539	3.31206	0.00223939	2.52603	1.20031	2.65144
DLBCL004	DLBCL	Plasma	UC20K L-EV	89.0037	3.14147	2.42712	1.79846	0.00466647	0.622134	1.95413	1.04828
DLBCL004	DLBCL	Plasma	UC100K S-EV	84.0326	5.43161	5.32743	2.05656	0.00541199	0.483696	1.65877	1.00392
DLBCL005	DLBCL	Plasma	UC20K L-EV	69.7932	15.6289	6.02164	2.1129	0.00547698	1.97171	1.98571	2.48047
DLBCL005	DLBCL	Plasma	UC100K S-EV	73.0941	12.7551	4.09088	3.6121	0.00924283	1.06662	1.11653	4.2554
DLBCL006	DLBCL	Plasma	UC20K L-EV	76.0552	8.6891	6.54776	3.18511	0.00269012	1.56565	0.823178	3.1313
DLBCL006	DLBCL	Plasma	UC100K S-EV	83.0743	6.53894	3.46461	2.25652	0.00354799	0.283839	0.557034	3.82118
RI-1	Cell Line	Supernatant	SEC-EV	63.1663	6.09495	0.136738	5.82554	0.0522054	0.178844	18.7012	5.84421
RI-1	Cell Line	Supernatant	UC2.8K VL-EV	51.6211	12.6042	0.148271	6.19955	0.00569997	0.342863	14.241	14.8373
RI-1	Cell Line	Supernatant	UC20K L-EV	52.3002	20.1465	0.965071	2.26576	0.00381041	0.0764688	15.451	8.79117
RI-1	Cell Line	Supernatant	UC100K S-EV	51.8349	30.0895	3.05507	2.0001	0.00289605	0.0568429	5.42597	7.53467
U2932	Cell Line	Supernatant	SEC-EV	42.5374	3.65227	1.17089	3.08028	0.0177921	0.148004	44.2211	5.17233
U2932	Cell Line	Supernatant	UC2.8K VL-EV	60.7001	7.76192	0.685455	1.58473	0.00325201	0.2495	14.7388	14.2763
U2932	Cell Line	Supernatant	UC20K L-EV	70.326	6.0084	1.65646	0.939332	0.00157391	0.0310798	14.9814	6.05576
U2932	Cell Line	Supernatant	UC100K S-EV	58.6503	8.74616	20.3336	0.885699	0.00195537	0.0318744	6.63639	4.71402
SU-DHL-4	Cell Line	Supernatant	SEC-EV	79.778	4.61026	2.73988	2.80097	0.00838374	0	2.58738	7.4751
SU-DHL-4	Cell Line	Supernatant	UC2.8K VL-EV	92.7641	1.11739	0.351908	1.18307	0.0025035	0	0.41533	4.16574
SU-DHL-4	Cell Line	Supernatant	UC20K L-EV	86.9934	4.18829	1.0792	1.3755	0.00472017	0	1.05496	5.30397
SU-DHL-4	Cell Line	Supernatant	UC100K S-EV	76.2637	10.0116	5.37482	1.81986	0.00342454	0	1.50023	5.02637

## Sheet: Supplementary Table 3
Supplementary Table 3. IsoSeek Mapped EV-RNA Species.
Subject	Diagnosis	Source	Type	miRNA	yRNA	rRNA	tRNA	lncRNA	mRNA	Un-assigned	Others
DLBCL001	DLBCL	Plasma	SEC-EV	13.3783	25.1989	10.6017	14.8293	1.96916	1.00379	25.4434	7.57549
DLBCL006	DLBCL	Plasma	SEC-EV	11.2078	28.8304	12.0775	10.9697	2.30347	1.12543	25.9574	7.52831
DLBCL002	DLBCL	Plasma	SEC-EV	8.04851	27.0409	11.7804	3.7958	3.40257	1.31859	37.7096	6.90365
DLBCL005	DLBCL	Plasma	SEC-EV	12.6582	10.5629	27.6888	9.78029	3.38144	1.39489	28.3495	6.18397
DLBCL004	DLBCL	Plasma	SEC-EV	33.9914	24.1565	15.2986	7.08889	1.33736	0.717817	12.8215	4.588
DLBCL003	DLBCL	Plasma	SEC-EV	23.5217	32.1335	10.2837	9.23849	2.35386	0.849229	15.8561	5.76352
DLBCL006	DLBCL	Plasma	UC100K S-EV	5.13142	4.94874	16.634	1.54937	7.93966	3.58238	46.9551	13.2594
DLBCL006	DLBCL	Plasma	UC20K S-EV	21.0353	14.4169	13.8658	1.88422	5.40045	2.34424	30.9525	10.1006
DLBCL004	DLBCL	Plasma	UC100K S-EV	23.9372	5.85845	16.1447	3.95511	4.95014	2.40959	32.9763	9.7685
DLBCL004	DLBCL	Plasma	UC20K S-EV	58.3255	8.54719	11.6646	4.29625	1.67549	0.902439	10.361	4.22751
DLBCL003	DLBCL	Plasma	UC100K S-EV	30.6734	6.51633	11.6972	2.55452	5.39809	2.53933	33.1683	7.45282
DLBCL003	DLBCL	Plasma	UC20K S-EV	53.6339	7.85911	12.0596	4.22717	2.59986	1.09557	13.8202	4.70468
DLBCL005	DLBCL	Plasma	UC100K S-EV	15.3248	4.74328	13.9142	2.18743	7.06943	3.30224	44.4781	8.98053
DLBCL005	DLBCL	Plasma	UC20K S-EV	50.9832	9.64919	12.97	3.97853	2.87314	1.23338	12.7162	5.59633
DLBCL001	DLBCL	Plasma	UC100K S-EV	12.1393	4.36	13.5652	2.74348	7.19895	3.42939	47.1001	9.46351
DLBCL001	DLBCL	Plasma	UC20K S-EV	33.3897	11.8559	9.27075	2.55651	4.81595	2.25888	27.9743	7.87798
DLBCL002	DLBCL	Plasma	UC100K S-EV	7.42	2.49678	15.3992	1.17376	7.97264	3.60914	51.4287	10.4998
DLBCL002	DLBCL	Plasma	UC20K S-EV	53.5066	16.3553	5.32928	3.52877	2.47141	1.11887	13.133	4.55679
RI-1	Cell Line	Cell Supernatant	SEC-EV	22.0779	13.6369	11.8473	11.6878	7.54827	1.627	15.5712	16.0036
RI-1	Cell Line	Cell Supernatant	UC100K S-EV	26.5664	26.6022	13.3715	6.05904	7.94915	2.31532	6.54895	10.5875
RI-1	Cell Line	Cell Supernatant	UC2.8K VL-EV	31.2089	7.08577	12.3147	3.09345	9.3037	0.525723	4.63564	31.8322
RI-1	Cell Line	Cell Supernatant	UC20K L-EV	35.1527	16.5091	19.2779	3.94089	7.84035	0.66897	4.63617	11.9739
SU-DHL-4	Cell Line	Cell Supernatant	SEC-EV	17.0633	19.4538	16.2484	3.8744	5.09339	3.20093	25.5256	9.54017
SU-DHL-4	Cell Line	Cell Supernatant	UC100K S-EV	15.9563	32.556	15.6358	4.41957	3.71821	1.83568	17.9161	7.96226
SU-DHL-4	Cell Line	Cell Supernatant	UC2.8K VL-EV	27.7069	8.50731	23.0601	3.79665	5.20399	1.67651	10.096	19.9526
SU-DHL-4	Cell Line	Cell Supernatant	UC20K L-EV	21.8766	17.2693	30.0201	3.68407	3.08944	1.3353	11.105	11.6201
U2932	Cell Line	Cell Supernatant	SEC-EV	29.2867	14.1833	15.8301	6.69013	6.20933	0.794617	11.1172	15.8887
U2932	Cell Line	Cell Supernatant	UC100K S-EV	38.7123	24.4649	9.82448	7.53409	5.24269	0.925902	5.97024	7.32537
U2932	Cell Line	Cell Supernatant	UC2.8K VL-EV	22.0937	11.0867	18.9637	4.33439	7.72836	0.525569	4.84234	30.4253
U2932	Cell Line	Cell Supernatant	UC20K L-EV	22.9426	22.1551	24.8007	7.07619	7.94591	0.572358	3.76385	10.7434

## Sheet: Supplementary Table 4
Supplementary Table 4. Quality Control of SMARTer.
Subject	Diagnosis	Source	Type	Total reads	Average input read length	Uniquely Mapped (%)	Multimapped %	Assigned to Genes	Detected Genes
SU-DHL-4	Cell Line	Supernatant	SEC-EV	24760690	76	9.84	41.88	261020	14385
SU-DHL-4	Cell Line	Supernatant	UC2.8K VL-EV	20952039	87	16.34	39.93	1273723	14753
SU-DHL-4	Cell Line	Supernatant	UC20K L-EV	16950319	85	10.13	45.56	494280	13630
SU-DHL-4	Cell Line	Supernatant	UC100K S-EV	11077535	87	12.51	40.1	358762	12893
DLBCL001	DLBCL	Plasma	UC20K	7820321	72	16.1	22.57	95932	11704
DLBCL001	DLBCL	Plasma	UC100K	5757170	68	10.48	13.78	47296	10080
DLBCL002	DLBCL	Plasma	UC20K	7247859	80	23.86	26.34	14909	10781
DLBCL002	DLBCL	Plasma	UC100K	3457375	71	8.7	8.95	69018	6164
DLBCL003	DLBCL	Plasma	UC20K	13305355	70	13.4	30.52	305334	14738
DLBCL003	DLBCL	Plasma	UC100K	4236850	65	10.57	14.29	43224	9222
DLBCL004	DLBCL	Plasma	UC20K	35449216	72	10.88	37.44	569291	15998
DLBCL004	DLBCL	Plasma	UC100K	8819312	74	11.63	34.04	152896	12508
DLBCL005	DLBCL	Plasma	UC20K	8326556	73	13.12	32.59	173097	12708
DLBCL005	DLBCL	Plasma	UC100K	8389900	78	7.23	8.63	41745	9746
DLBCL006	DLBCL	Plasma	UC20K	3325289	67	13.26	23.37	38508	8517
DLBCL006	DLBCL	Plasma	UC100K	6579500	94	6.71	9.53	28180	7707
DLBCL006	DLBCL	Plasma	SEC-EV	30698883	117	26.49	30.26	1073801	15812
DLBCL004	DLBCL	Plasma	SEC-EV	13070799	78	12.03	48.61	276475	13937
DLBCL003	DLBCL	Plasma	SEC-EV	6369221	90	14.54	18.55	3890	1546
DLBCL002	DLBCL	Plasma	SEC-EV	4322594	84	17.83	19.66	68040	9913
RI-1	Cell Line	Supernatant	SEC-EV	84178882	189	61.06	23.2	2716643	23030
RI-1	Cell Line	Supernatant	UC2.8K VL-EV	275279867	143	29.49	47.95	13819785	21833
RI-1	Cell Line	Supernatant	UC20K L-EV	317148889	161	16.01	58.09	12378375	19745
RI-1	Cell Line	Supernatant	UC100K S-EV	125553115	157	18.55	46.73	8846729	16002
U2932	Cell Line	Supernatant	SEC-EV	179062033	145	27.71	43.54	5774144	21499
U2932	Cell Line	Supernatant	UC2.8K VL-EV	171967464	157	27.45	49.1	7935925	19568
U2932	Cell Line	Supernatant	UC20K L-EV	215161266	173	12.91	61.08	8880038	14908
U2932	Cell Line	Supernatant	UC100K S-EV	178052659	171	19.88	52.39	10050235	14810
HD_006	HD	Plasma	SEC-EV	11965462	111	28.26	32.77	282989	14388
HD_007	HD	Plasma	SEC-EV	15203288	98	18.35	32.76	541169	16235
HD_008	HD	Plasma	SEC-EV	6891640	108	18.1	35.91	138204	12902
HD_009	HD	Plasma	SEC-EV	10904890	79	17.05	27.23	207752	14488
HD_010	HD	Plasma	SEC-EV	5926035	92	14.13	24.66	137278	13109
HD_011	HD	Plasma	SEC-EV	10877394	78	16.46	25.36	294404	13836

## Sheet: Supplementary Table 5
Supplementary Table 5. Quality Control of IsoSeek.
Subject	Diagnosis	Source	Type	Raw Reads	Adapter Dimer (%)	Mature miRNA Reads	Number miRNA Detected
RI-1	Cell Line	Supernatant	SEC-EV	4360003	14.6692	171569	387
RI-1	Cell Line	Supernatant	UC2.8K VL-EV	8453221	6.35952	614280	498
RI-1	Cell Line	Supernatant	UC20K L-EV	9084747	7.25291	743303	494
RI-1	Cell Line	Supernatant	UC100K S-EV	6747969	4.96463	380186	416
SU-DHL-4	Cell Line	Supernatant	SEC-EV	10796607	10.167	200928	379
SU-DHL-4	Cell Line	Supernatant	UC2.8K VL-EV	8580603	9.87391	313825	409
SU-DHL-4	Cell Line	Supernatant	UC20K L-EV	8746351	5.99199	231968	422
SU-DHL-4	Cell Line	Supernatant	UC100K S-EV	6974050	15.9923	131728	379
U2932	Cell Line	Supernatant	SEC-EV	6214680	14.0333	213356	395
U2932	Cell Line	Supernatant	UC2.8K VL-EV	6889564	5.5399	346852	426
U2932	Cell Line	Supernatant	UC20K L-EV	4138831	3.21213	274033	386
U2932	Cell Line	Supernatant	UC100K S-EV	5232069	7.31419	318025	427
HD_006	HD	Plasma	SEC-EV	5263230	6.29066	356185	419
HD_007	HD	Plasma	SEC-EV	4457440	7.69544	335858	417
HD_008	HD	Plasma	SEC-EV	2994323	2.14716	403386	432
HD_009	HD	Plasma	SEC-EV	4174504	4.1231	254162	382
HD_010	HD	Plasma	SEC-EV	3623675	4.74346	222913	371
HD_011	HD	Plasma	SEC-EV	7063558	4.90892	670251	467
DLBCL006	DLBCL	Plasma	SEC-EV	5926291	4.33811	243565	389
DLBCL002	DLBCL	Plasma	SEC-EV	14265974	8.96754	209726	397
DLBCL004	DLBCL	Plasma	SEC-EV	17000700	5.79053	894445	508
DLBCL003	DLBCL	Plasma	SEC-EV	10941100	4.08032	632433	479
DLBCL006	DLBCL	Plasma	UC100K S-EV	5340796	6.78058	32389	307
DLBCL006	DLBCL	Plasma	UC20K L-EV	12585846	6.73405	240894	372
DLBCL004	DLBCL	Plasma	UC100K S-EV	8156993	10.5853	190114	383
DLBCL004	DLBCL	Plasma	UC20K L-EV	12036349	7.56286	840857	485
DLBCL003	DLBCL	Plasma	UC100K S-EV	7500361	5.69396	363025	396
DLBCL003	DLBCL	Plasma	UC20K L-EV	6718140	4.83395	724021	466
DLBCL005	DLBCL	Plasma	UC100K S-EV	8844313	9.10521	127870	339
DLBCL005	DLBCL	Plasma	UC20K L-EV	8700887	4.2079	1011994	498
DLBCL001	DLBCL	Plasma	UC100K S-EV	9712591	6.79611	118529	318
DLBCL001	DLBCL	Plasma	UC20K L-EV	11216012	7.16591	504772	418
DLBCL002	DLBCL	Plasma	UC100K S-EV	7305876	7.0298	83509	335
DLBCL002	DLBCL	Plasma	UC20K L-EV	8603331	3.21787	993681	518
DLBCL001	DLBCL	Plasma	SEC-EV	11101010	9.39615	276900	446
DLBCL005	DLBCL	Plasma	SEC-EV	9229836	2.58261	399943	447

## Sheet: Supplementary Table 6
Supplementary Table 6. SMARTerEV-mRNA Read Counts.
Gene	RI1_SEC_EV	RI1_UC2.8K_VLEV	RI1_UC20K_LEV	RI1_UC100K_SEV	U2932_SEC_EV	U2932_UC2.8K_VLEV	U2932_UC20K_LEV	U2932_UC100K_SEV	DLBCL006_SEC_EV	DLBCL004_SEC_EV	DLBCL003_SEC_EV	DLBCL002_SEC_EV	DLBCL001_UC20K_LEV	DLBCL001_UC100K_SEV	DLBCL002_UC20K_LEV	DLBCL002_UC100K_SEV	DLBCL003_UC20K_LEV	DLBCL003_UC100K_SEV	DLBCL004_UC20K_LEV	DLBCL004_UC100K_SEV	DLBCL005_UC20K_LEV	DLBCL005_UC100K_SEV	DLBCL006_UC100K_SEV	DLBCL006_UC100K_SEV	SUDHL4_SEC_EV	SUDHL4_UC2.8K_VLEV	SUDHL4_UC20K_LEV	SUDHL4_UC100K_SEV	HD_006_SEC_EV	HD_007_SEC_EV	HD_008_SEC_EV	HD_009_SEC_EV	HD_010_SEC_EV	HD_011_SEC_EV	HD_001_UC100K_SEV	HD_001_UC20K_LEV	DLCBL002_UC100K_SEV	DLCBL002_UC20K_LEV	DLBCL003_UC100K_SEV	DLBCL003_UC20K_LEV	DLBCL004_UC100K_SEV	DLBCL004_UC20K_LEV	DLBCL005_UC100K_SEV	DLBCL005_UC20K_LEV
AGO1	188	306	196	160	110	160	136	162	122	31	0	9	5	1	2	0	22	2	46	11	13	1	0	0	30	276	63	30	24	45	9	12	9	28	179.464	213.406	59	197.196	142.252	145.033	133.671	234.487	79.6255	205
AGO2	90	464	276	276	52	360	392	448	125	82	0	7	7	4	16	2	19	2	96	16	14	6	7	4	28	443	116	57	38	66	17	22	19	22	889.45	293.507	472.382	216.606	1127.46	188.722	649.059	418.461	666.859	389.471
AGO3	56	150	118	92	44	158	152	176	17	11	0	0	1	2	4	0	12	3	33	5	6	2	1	0	19	93	26	20	7	11	8	11	5	16	57.7636	36.3185	14.5639	35.094	90.021	25.5414	49.3996	26.5404	69.48	45.6112
AGO4	34	112	158	92	34	44	28	42	128	24	1	4	15	7	8	1	105	8	57	16	14	1	5	1	8	47	24	16	9	89	16	19	13	47	42.5436	129.516	29.3488	116.076	47.0205	73.3386	33.6649	103.881	38.7545	106.127
A1BG	48	44	64	94	14	18	22	60	1	2	0	0	1	1	1	1	1	2	4	4	0	1	0	1	2	6	6	2	4	3	1	0	2	2	28.2658	16	19.2902	15	46.8663	10.0107	33.3607	14.9132	25.9754	19.8122
A1BG-AS1	24	88	30	24	20	20	24	26	2	0	0	0	0	1	1	0	1	1	2	0	0	0	0	1	1	5	1	3	0	0	1	0	0	0	18	1	5.00665	3	18	2	15	2.05649	15	4
A1CF	36	12	0	0	6	4	2	0	1	0	0	0	0	0	0	0	1	0	0	0	0	0	0	0	1	0	0	0	0	0	1	0	1	1	66	107	28	90	61.2803	95	86	93	41	124
A2M	60	28	8	0	22	10	0	0	36	2	0	0	1	1	4	0	4	0	0	1	4	3	1	2	0	1	0	0	4	10	5	4	7	10	26.2361	5	5.06321	1.06498	52.6107	12.4491	30.4492	17.147	31.0174	11
A2M-AS1	0	2	4	0	8	2	0	0	1	0	0	0	0	0	0	0	0	0	0	0	1	0	0	0	0	1	0	0	0	1	0	0	0	0	6	1	1	7	19	2	6	5	25	12
A2ML1	100	50	16	0	56	14	6	0	1	0	1	0	1	0	0	0	0	0	0	0	0	1	0	0	0	0	1	0	2	3	0	2	1	0	7	0	0	0	4	0	1	0	0	0
A2MP1	0	2	0	0	4	0	2	0	0	0	0	0	0	0	0	0	0	0	0	0	0	0	0	0	0	0	0	0	0	0	0	1	0	0	17.4216	3.13961	6.63075	2.31786	26.2241	9.94366	17.5528	16.7147	9.8862	7.22794
A3GALT2	4	2	2	0	4	2	0	2	0	0	0	0	1	0	0	0	2	1	4	1	0	0	1	0	0	0	0	2	1	5	0	1	1	0	0	0	0	0	2	1	2	0	4	0
A4GALT	48	24	6	12	20	68	36	62	0	0	0	0	1	1	1	0	3	0	2	0	0	1	0	0	2	8	1	7	2	2	0	0	1	0	7	28.5	3	10	11	6	11	15	8	11.5
A4GNT	16	10	4	2	4	2	2	0	0	0	0	0	0	0	0	0	0	0	0	0	0	0	0	0	0	0	0	0	0	0	0	0	0	0	82.1393	51.0499	42.7393	35.4409	133.464	31.1423	104.814	28.9167	115.456	22.4046
AA06	2	0	0	2	2	0	0	0	0	0	0	0	0	0	0	0	0	0	1	0	0	0	0	0	0	1	0	0	0	0	0	0	0	0	6	0	2	2	4	2	5	1	3	2
AAAS	0	22	32	44	2	44	60	66	3	4	0	0	0	0	0	0	1	0	5	2	0	0	0	0	1	24	9	4	0	2	0	0	0	0	1	0	1	0	2	0	0	1	0	0
AACS	52	188	122	110	26	114	72	82	2	5	0	2	0	3	0	0	4	0	12	0	1	2	0	0	17	92	24	14	4	6	0	4	3	2	0	0	0	0	5.42918	0	7.23981	0	1.80757	0
AACSP1	28	0	8	0	28	6	0	0	2	0	0	1	0	0	0	0	1	0	0	0	1	0	0	0	0	0	0	1	0	1	0	0	0	0	10	0	6	0	29	2	14	0	22	8
AADAC	6	8	0	0	20	8	0	0	0	0	0	0	0	0	0	0	0	0	0	0	0	0	0	0	0	0	0	0	0	0	0	0	0	0	3	0	9	1	7	1	7	2	9	2
AADACL2	2	0	4	0	2	0	0	0	0	0	0	0	0	0	0	0	0	0	0	0	0	0	0	0	0	0	0	0	0	0	0	0	0	0	0	0	0	0	0	0	0	0	0	0
AADACL2-AS1	2	0	0	0	0	2	0	0	0	0	0	0	0	0	0	0	0	0	0	0	0	0	0	0	0	0	0	0	0	0	0	0	0	0	9	2	2	0	2	1	6.0186	1	0	0
AADACL3	20	12	2	0	8	0	0	0	2	0	0	0	0	0	0	0	0	0	0	1	0	0	0	0	0	0	0	0	0	1	1	0	0	1	60	90	18	86	25	70	28	81	16	50
AADACL4	16	14	12	4	4	8	0	0	2	0	0	0	0	0	0	0	0	0	0	0	0	1	0	1	0	0	0	1	0	3	0	0	0	0	114.326	196.852	37.4788	162.256	136.465	81.0109	96.7537	194.764	90.0145	148.493
AADACP1	0	0	2	0	0	6	0	0	0	0	0	0	0	0	0	0	0	0	0	0	0	0	0	0	0	0	0	0	0	0	0	0	0	0	14.4414	17.0971	3.39553	6	21.6244	3.25982	18.7677	8.94655	16.6233	10.947
AADAT	8	0	0	2	2	0	0	0	0	1	0	0	0	0	0	0	1	0	0	0	0	0	0	0	0	0	0	0	0	2	0	0	0	0	70	141	15	74	30	75	39	91	39	60
AAGAB	48	116	216	214	2	70	242	180	35	9	0	0	2	2	5	0	6	0	30	4	5	0	1	0	10	78	31	24	9	22	6	3	3	6	5	3	0	0	6	1	4	6	1	1
AAK1	66	172	114	82	28	52	48	38	41	12	1	2	3	3	4	2	7	0	16	3	7	5	3	2	2	12	4	1	10	53	7	19	5	17	36	40	11	46	46.1456	26.5765	57.1056	38	27.1144	38.1943
AAMDC	12	18	26	38	12	14	24	18	2	1	0	0	0	1	0	0	1	0	0	0	1	1	0	0	2	8	4	2	1	4	1	0	1	0	1.27811	0	1.13184	0	7.1416	2.63013	1.05705	1.00452	0	3.16519
AAMP	42	232	205	149	26	232	264	218	20	24	0	2	1	1	2	1	8	0	56	18	0	2	3	0	16	92	37	11	11	25	0	4	2	8	49.0222	38.0691	8	10.0191	25.7859	15.0305	24.669	32.2085	7.01249	23.0722
AANAT	22	2	10	2	24	10	0	0	0	1	0	0	0	1	1	0	1	0	2	3	0	0	0	0	1	1	0	1	0	0	1	1	0	0	6.69387	43.558	2	15.3972	28.3853	7.07244	18.4854	22.92	19.1592	16
AAR2	20	50	40	28	14	62	86	68	9	2	0	0	1	1	0	1	3	0	11	2	3	0	0	0	1	10	3	4	0	10	1	1	0	1	17	15	2	8	11	9	3	12	4	10
AARD	10	6	0	0	2	4	0	0	0	0	2	0	0	0	0	2	5	1	0	1	0	4	0	0	1	0	1	0	0	0	0	0	1	2	4	50	3	21	8	28	8	53	5	31
AARS1	74	566	604	452	84	1044	1160	821	27	35	0	0	5	1	0	1	3	0	78	17	2	1	0	2	41	306	129	60	6	27	6	6	7	6	15.2216	4	4	8	44.5011	3	16.1975	15.2668	14.0524	3.00232
AARS2	46	200	36	28	48	94	52	62	6	5	0	2	0	2	0	1	2	2	3	2	1	1	0	3	3	30	11	1	2	6	1	3	1	1	54.2953	260.999	44	268	50.1705	158.146	80.149	294	49.5	161.369
AARSD1	0	0	0	0	0	6	6	0	0	1	0	0	0	0	0	0	0	0	1	0	0	0	0	0	0	0	1	0	0	0	0	0	0	0	39.3478	13.0992	24.3911	24	34.8632	18.6898	31.8064	21.3022	37.7788	16.3389
AASDH	18	36	36	26	18	28	44	28	6	4	0	0	0	0	0	0	0	0	5	1	1	1	0	0	2	22	2	2	1	11	2	3	2	2	50.6799	20.2467	33.9591	44	129.672	26.2906	60.4821	28.0115	72.5074	37.8656
AASDHPPT	4	38	98	72	18	168	282	332	12	12	0	1	1	0	0	0	1	1	14	2	5	0	2	1	14	85	29	10	2	17	3	2	1	4	30	11	2	2	22	10	28	5	23	21
AASS	34	6	10	0	8	30	14	36	3	1	0	1	0	0	1	0	0	1	0	0	0	0	0	0	0	0	0	0	3	2	0	0	1	0	17	1	4.09954	16	21.4599	6.42372	19.253	3	11	5.00297
AATBC	28	50	26	36	12	10	2	2	9	0	0	2	4	3	0	0	4	0	3	1	0	0	0	0	0	1	2	1	3	8	2	0	1	3	0	0	0	0	0	0	0	1.6171	0	0
AATF	0	0	0	0	0	0	0	0	0	0	0	0	0	0	0	0	0	0	0	0	0	0	0	0	0	0	0	0	0	0	0	0	0	0	14	0	0	0	22	4	12	3	10	8
AATK	28	23	16	2	15	11	0	0	18	3	1	4	2	3	3	1	13	4	9	4	3	1	0	1	2	1	0	0	7	10	3	2	2	2	14.2582	15	12.4584	26.6609	62.7492	9	23.3404	4.00353	19.6174	7
ABALON	10	10	4	0	14	6	2	0	8	1	0	0	1	0	0	0	0	0	0	0	0	0	1	1	0	1	0	0	1	4	0	1	0	2	8	0	0	0	12	1	18	5	16	0
ABAT	54	71	76	42	32	50	86	104	62	1	0	5	3	1	5	1	15	0	5	3	3	2	0	2	4	33	18	17	19	5	6	5	8	6	42	35	8	23	31.0914	8	20	35.0221	19	10
ABCA1	82	46	24	6	56	34	10	14	17	2	0	1	5	2	0	0	14	4	7	3	1	0	1	0	12	73	19	14	4	8	1	2	4	4	30	16	6	16	59	14	36	8	8	7
ABCA10	6	6	8	2	6	2	6	2	0	0	0	0	0	0	0	0	1	0	3	0	0	0	0	0	0	0	0	0	0	0	0	0	0	3	25	0	11	2	57	10	17	14	38	25
ABCA11P	0	36	10	8	0	12	10	10	1	4	0	0	0	0	1	1	1	0	4	0	0	2	0	0	2	8	2	2	1	1	0	1	1	0	8.37467	9	2	7	25.6551	7	18	6	10	1
ABCA12	34	12	4	0	14	8	0	0	1	0	0	0	0	0	1	0	0	0	0	0	0	1	0	0	1	1	1	0	0	0	0	0	0	1	51.8843	6.38987	9.77826	4	86.912	8.12476	45.5255	9.69133	71.9202	19.6206
ABCA13	88	56	52	12	66	16	8	2	63	32	0	2	25	7	0	2	51	2	59	9	38	4	9	2	74	17	17	6	16	85	10	19	24	38	28	16	9	10	40.2383	6	35.6265	36	28	8
ABCA17P	28	12	12	2	17	12	4	4	0	1	0	0	1	2	2	0	8	0	14	1	4	1	3	1	4	8	4	0	1	2	1	0	0	1	14.2688	1	8	3	47.6981	2	29.1106	7	28.2338	13.3037
ABCA2	58	86	8	10	28	22	2	6	6	14	0	2	4	8	3	2	34	8	24	4	6	4	3	2	6	2	3	4	23	15	8	7	12	10	33.4237	1.14087	17.6026	0	91.5769	6.14627	39.1845	12.3182	50.8978	11.0718
ABCA3	56	20	16	0	40	14	4	2	11	1	0	1	0	3	3	1	2	0	13	4	0	2	1	1	3	3	5	1	7	7	4	1	1	3	9	12	8	7	19	1	12	8	5	5
ABCA4	96	24	16	10	38	12	0	0	1	1	0	1	2	2	3	0	4	1	1	0	1	1	0	1	1	2	1	2	1	2	2	5	1	0	17	34	6	37	25.1445	21	43	40	15	23
ABCA5	36	16	10	6	24	32	28	66	5	1	0	0	0	0	1	0	2	0	1	0	0	0	0	0	2	3	2	2	2	3	1	6	1	0	8.065	0	3	0	17.1376	3.05992	27.1871	3.23862	13.1952	6.84227
ABCA6	32	548	96	104	10	14	4	4	2	0	0	0	0	0	0	0	3	0	1	0	0	1	0	1	3	8	1	0	0	1	0	0	1	0	20	12	3	15	13	15	3	13	26	12
ABCA7	62	1778	91	58	38	368	68	54	44	7	0	2	7	6	6	0	43	5	46	8	19	4	1	3	22	64	10	10	11	37	12	8	7	19	13.7865	2	3	3.307	23.1408	5.15021	4.04334	5	23.8923	5
ABCA8	19	17	0	0	14	4	0	0	0	0	0	0	0	0	1	0	1	0	1	0	0	0	0	0	0	0	0	0	0	1	0	0	0	0	19	4.63282	8	7	9.52718	0	14	14.8846	17.7033	5.34824
ABCA9	21	71	28	22	6	2	2	0	1	0	0	0	0	0	0	0	0	0	0	0	0	1	0	0	0	2	0	0	1	0	0	0	0	0	39	43.2858	3.18385	36	46.9091	42.4535	37.8442	41.0787	8.26579	32.0058
ABCA9-AS1	2	0	0	0	2	0	0	0	0	0	0	0	0	0	0	0	0	0	0	0	0	0	0	0	0	0	0	0	0	1	0	0	0	0	21	19	8	15	28.4996	8.04396	35.116	8.00451	16	10
ABCB1	72	38	8	2	44	12	2	6	2	0	0	1	3	0	1	0	2	1	7	3	4	1	0	1	30	7	11	3	4	7	2	4	2	4	28.5981	13	6.99209	0	71.5921	9.77624	36.4965	19.5651	39.1007	29.3544
ABCB10	20	44	30	24	16	22	48	44	9	0	0	2	1	0	0	0	4	1	5	2	4	2	0	1	3	33	7	4	5	19	4	5	3	6	41.4141	35.9929	12.7318	63.3631	54.4614	33.9911	16.962	26.2881	17.5153	0.938125
ABCB11	26	14	0	0	6	2	2	0	0	0	0	1	0	0	0	0	0	0	1	0	0	0	0	0	0	0	0	0	0	0	0	0	0	0	33.4511	11	4	15	28	6	34	18	21	7
ABCB4	46	124	36	42	16	28	0	12	0	2	0	1	1	1	1	1	5	1	7	2	1	1	0	0	32	9	18	2	0	2	1	2	0	0	21.5562	17	7	0	39.6541	14	14.7488	7.58043	23.908	10.049
ABCB5	48	12	8	0	16	6	0	0	2	0	0	0	1	0	0	0	0	0	0	0	0	0	0	0	0	0	1	0	0	0	0	0	0	0	45	11	17	7	52	6	39	6	23	7
ABCB6	48	54	12	10	32	40	14	16	3	1	0	2	2	5	0	1	2	2	1	3	0	5	2	5	3	4	0	0	2	3	2	2	2	4	10	15	4	14	13	16	14	33	7	20
ABCB7	24	42	86	46	6	46	106	98	7	11	0	0	1	0	2	0	1	1	14	1	3	0	0	0	14	59	21	18	2	10	0	3	1	2	16.2607	2	10	1	33.6589	1	25.5311	1	33.4141	20
ABCB8	56	192	38	32	22	50	48	32	2	0	0	2	0	1	1	1	0	0	4	1	1	0	0	0	6	16	3	3	3	2	0	0	1	1	75.2091	36	16.4289	26	64.2513	31	28.1147	34.6667	38.0425	35.0221
ABCB9	34	30	14	10	10	8	2	6	1	0	0	0	0	1	0	0	1	0	3	1	1	0	1	0	4	0	1	1	1	2	1	1	1	0	45	63	21	48.5412	48.2081	44.0392	31.1491	52.3714	36.1257	87.3683
ABCC1	8	22	12	20	6	12	6	22	3	0	0	0	0	0	1	0	1	0	1	0	0	0	0	0	1	2	3	1	0	5	0	0	0	1	22	6	14	19	41.1675	13	37.5714	13	37.2296	13
ABCC10	86	232	28	16	40	76	20	26	3	1	0	0	1	0	0	0	4	0	2	1	2	0	0	1	3	20	1	1	1	4	1	3	0	0	23.0629	0.750696	5.73733	6.5	22.8419	2.26221	8.51356	2.16791	5.16759	14.0456
ABCC11	88	38	20	8	22	12	6	0	1	10	0	2	5	3	7	0	6	1	23	3	13	0	2	1	4	0	1	3	6	8	6	4	7	4	7.5687	4	0	0	0	0	2.1445	1.39229	10.8075	1.52455
ABCC12	66	24	22	0	24	18	0	0	0	1	3	0	0	0	0	1	1	0	1	0	0	3	0	0	1	0	0	2	0	2	0	0	1	0	2.68797	0.249304	0.271241	0	1.20044	0	0	0	0	0
ABCC13	18	0	0	2	0	6	0	0	9	0	0	1	0	2	0	0	0	0	0	0	1	0	1	0	1	0	0	0	3	4	1	0	2	0	146.004	24	48.0702	5	214.986	20.0361	106.118	32.2688	107	41
ABCC2	46	44	14	0	16	8	2	0	0	1	0	0	0	1	0	0	0	0	0	1	0	0	0	0	0	1	0	0	1	1	2	1	0	0	22.8577	6.88441	15.018	8.36893	147.613	10.6631	71.1087	27.8773	106.394	37.2558
ABCC3	78	20	10	10	24	12	0	0	198	1	0	11	2	4	23	1	1	0	3	3	4	1	1	1	2	1	2	1	77	21	14	4	12	19	31	36	3	20	12	18	18	18	11	20.3341
ABCC4	46	18	12	2	40	44	54	118	168	2	0	30	9	1	60	3	1	1	5	2	4	1	2	0	7	82	19	12	80	51	20	8	12	50	10	2	0	12	19	9	8	18	10	6
ABCC5	124	202	64	32	66	130	70	82	11	0	0	0	1	4	3	0	6	2	3	0	2	1	2	0	13	58	12	10	5	11	4	2	2	6	21	34	5	26	19	26	12.7158	21	5	8
ABCC5-AS1	0	0	0	0	0	0	0	0	0	0	0	0	0	0	0	0	0	0	1	0	1	0	0	0	0	0	0	0	0	1	0	0	0	0	42.1864	21	18.1837	23	50.5674	20.0579	29.2557	22.3993	36.6587	21.9446
ABCC6	20	0	2	0	8	8	0	0	0	0	0	0	0	0	1	0	0	0	0	0	0	0	0	0	0	0	0	0	0	0	0	0	0	0	24.0473	68	1.08417	48	29.2564	43.7029	15.0923	70.8437	7.03254	45.5975
ABCC6P1	6	0	2	2	2	0	0	0	0	0	0	0	0	0	0	0	0	0	0	0	0	0	0	0	0	0	1	0	0	0	0	0	0	0	2.08844	0.434445	0.556972	11.8814	6.56943	0.0219691	54.9804	146.744	13.1116	0.00262217
ABCC6P2	0	0	0	0	0	0	0	0	0	0	0	0	0	0	0	0	0	0	1	0	0	0	0	0	0	0	0	0	0	1	0	0	0	0	34.094	51.8357	16.499	40.3266	26.8191	23.4106	50.4197	48.2229	5.88623	59.1629
ABCC8	50	28	12	4	28	2	4	0	0	0	0	3	2	1	0	1	3	1	1	3	0	6	2	2	0	0	0	1	4	5	2	0	3	2	30.906	63.1643	0.598229	47.5684	25.0704	61.729	1.48943	47.7671	18.3961	26.7141
ABCC9	20	10	4	0	20	8	2	0	0	1	0	0	0	0	0	0	0	2	6	0	1	0	0	0	2	4	0	2	0	1	0	0	0	0	25.4338	101	12	49	45.4082	41	22.8202	49	28.7766	59
ABCD1	40	129	40	49	14	18	12	10	27	10	0	7	5	9	12	4	31	7	41	14	47	4	12	2	23	31	16	18	25	38	15	21	12	8	28.5263	10.027	5.18723	15.7026	42.1157	23.5591	31.4007	10.8171	26.5378	20.9335
ABCD2	8	4	8	2	4	4	10	10	4	0	0	0	0	1	0	0	0	0	1	0	0	0	0	0	0	1	0	0	1	2	0	0	1	0	8	7	1	4	33.0239	3	11	9	9	15
ABCD3	18	40	54	48	14	68	150	124	9	3	0	0	0	1	0	0	4	1	13	1	3	0	1	0	11	47	21	15	5	15	3	4	4	5	16	4	4	0	32	2	23	5	5	1
ABCD4	60	266	54	46	34	60	46	56	7	2	0	0	4	2	0	1	2	0	12	3	1	4	0	0	3	10	12	2	4	5	1	3	0	2	4.24966	4	0	0	24.9026	0	8.71919	2	3	2
ABCE1	28	80	252	166	24	304	682	566	20	15	0	0	2	0	0	0	3	0	26	1	4	1	0	0	22	305	82	32	8	19	1	9	2	5	58.2863	20.7587	45.962	1.02716	125.056	21.5409	69.5612	16.4587	49.1459	30.0552
ABCF1	0	0	0	0	0	0	0	0	0	0	0	0	0	0	0	0	0	0	0	0	0	0	0	0	0	0	0	0	0	0	0	0	0	0	22.9078	6	3.37741	3	26.6018	4.59311	6.95915	0	11.25	3.28666
ABCF2	24	22	32	12	6	14	34	36	1	0	0	0	0	0	0	0	1	0	3	2	1	0	0	0	1	33	16	6	0	2	1	0	0	0	21	66	5	34	12	44	26	38	16	25
ABCF3	88	222	108	90	54	200	158	132	13	14	0	0	2	0	0	1	5	0	15	5	1	0	1	0	5	53	12	5	1	8	2	4	0	3	6.42004	11	1.05749	16	23.9959	10	7.90163	4.03274	5.07748	6
ABCG1	84	104	12	16	22	6	6	0	26	7	0	1	2	3	2	0	14	3	2	3	6	1	2	4	6	24	10	6	1	3	0	4	2	7	11	0	0	0	2	0	0	1	1	0
ABCG2	40	8	12	2	20	10	2	2	2	1	0	0	0	2	1	0	5	1	1	0	2	1	0	0	0	0	0	0	1	4	1	3	2	3	25.5011	3	9.60382	7	21.4078	4	15.9941	13	28.6701	12
ABCG4	50	16	6	4	64	12	2	0	0	5	0	0	0	1	2	0	2	1	16	3	1	0	1	0	5	2	3	1	3	3	0	0	1	0	64.7277	38.5884	28.76	4	104.882	11.7857	76.652	20.3	59.7449	24.5292
ABCG5	14	8	8	0	18	2	0	0	0	0	0	1	0	0	0	0	0	0	0	1	0	0	0	0	0	0	0	1	0	0	0	0	0	0	15	30	2	15	7	1	4	16	14	23
ABCG8	36	8	12	2	28	8	0	2	1	1	0	0	0	0	0	2	0	0	0	0	0	0	0	0	0	0	2	1	1	0	1	0	0	0	2.40626	0	2	6	4.43609	3	6.96419	6	5.57136	0
ABHD1	4	8	0	2	4	0	0	0	0	0	0	0	0	0	0	0	0	0	1	0	0	0	0	0	1	3	0	0	0	1	1	0	0	0	14.2603	5	3.29731	0	0	6.82512	5.10432	0	4.8848	1.15926
ABHD10	16	50	160	126	2	72	154	150	16	14	0	0	0	0	0	0	1	0	15	4	0	0	0	0	0	25	4	4	2	8	0	1	0	2	47	131	10	88	48	41	29	102	22	57
ABHD11	24	72	18	56	10	26	16	26	9	2	0	0	0	1	0	0	3	1	6	1	4	0	0	1	3	9	2	2	0	5	0	3	2	3	10.4529	27.3521	5.02215	16	25.3497	3.08533	11.1179	9.03061	9.28364	16.4507
ABHD11-AS1	8	6	2	4	2	2	0	2	0	0	0	1	1	0	0	0	0	1	1	1	1	0	0	0	0	1	0	0	1	2	0	0	0	1	3.15826	0.4	4.57143	5.37852e-05	9.94247	11.6287	6.19015	2.8183	4.35234	0
ABHD12	16	118	24	22	24	56	58	66	12	1	0	2	0	1	1	2	2	0	6	0	1	0	1	1	2	12	4	1	0	3	0	0	1	4	2	17	1	5	2	1	2	7	2	0
ABHD12B	20	4	0	0	0	2	0	2	1	1	0	0	0	0	0	0	0	1	1	1	0	0	0	0	1	0	0	0	0	1	0	2	1	1	157	236.913	35	174	93.0315	112.834	98.7624	203.855	53.4793	156.754
ABHD13	20	52	32	32	2	24	38	46	17	5	0	0	0	1	3	0	14	2	5	0	3	0	2	0	2	27	4	5	6	13	2	5	1	5	10	23	2	20	8	36.7341	7.14118	30	5.03901	15.2359
ABHD14A	0	2	2	0	2	4	4	10	2	4	0	0	0	0	0	0	0	0	2	0	2	0	0	0	0	1	0	1	0	0	0	0	0	0	8	2	3	13	11	4	8	0	4	4
ABHD14A-ACY1	0	0	0	0	0	0	0	0	0	0	0	0	0	0	0	0	0	0	0	0	0	0	0	0	0	0	0	0	0	0	0	0	0	0	13.1632	40	6.11177	45.4303	15.7397	24.6631	15.6243	13.0271	8.14409	20.6409
ABHD14B	6	14	36	52	14	46	72	104	19	7	0	1	1	2	2	2	7	1	12	4	1	1	0	3	3	30	17	5	7	6	1	5	2	6	112.492	145	26.1315	59	84.3304	90.3561	73.4514	71.1241	60	110
ABHD15	16	52	12	26	22	32	10	24	6	2	0	0	1	0	1	0	1	2	8	1	3	1	0	1	0	6	1	3	2	2	1	2	0	0	10	17	2	2	11.265	9	7.17698	2	11.0321	10
ABHD16A	0	0	0	0	0	0	0	0	0	0	0	0	0	0	0	0	0	0	0	0	0	0	0	0	0	0	0	0	0	0	0	0	0	0	23	34	15	10	16	27	21	18	8	33
ABHD16B	4	2	2	0	0	2	0	0	1	0	0	0	0	0	1	0	0	0	3	2	0	0	1	0	0	0	0	0	1	1	0	1	0	0	4.16899	31.0007	11	34	21.0272	22.8241	18.0289	14	9.20031	34
ABHD17A	8	46	40	54	4	38	64	94	31	2	0	0	1	0	2	0	3	0	9	2	4	0	1	0	3	20	4	6	9	14	4	6	1	13	16	12	3.49902	0	13.2638	4	10.2997	11	4	11
ABHD17B	16	64	22	56	10	42	56	58	11	14	0	1	0	0	1	0	3	0	27	6	1	2	0	0	1	21	8	2	2	8	1	4	3	5	7	11	1	20	14	7.10892	0	6	5	9
ABHD17C	8	8	12	2	8	20	38	52	0	0	0	0	0	1	0	0	1	0	0	2	1	0	1	0	1	2	0	1	0	0	0	0	0	1	62	116	11	98	40	83	37	137	34	123
ABHD18	24	78	50	40	14	50	90	120	24	4	0	2	2	1	3	1	2	1	6	3	2	1	1	0	7	29	8	8	5	19	3	2	2	8	37.2168	59	16.0769	32	60.9503	38.2603	33.676	32.1106	64.4128	52.6266
ABHD2	42	115	46	58	28	76	90	120	208	2	0	14	15	9	9	2	76	9	14	6	25	6	5	5	2	22	2	3	24	75	16	24	14	56	125	317	35	244	70	137	92	303	51	206
ABHD3	8	72	36	38	4	46	48	86	23	2	0	1	1	0	1	0	8	0	1	2	4	2	0	2	8	26	5	4	1	3	1	4	0	1	19.7084	2	4.02748	4	49.0182	8.815	15.8732	7.00283	25.0104	6
ABHD4	14	18	24	16	20	72	132	130	36	2	0	2	1	1	5	0	13	0	9	2	4	0	1	2	4	18	14	9	14	9	5	1	1	8	46	84	25	55	37	54	22	51	12	58
ABHD5	18	44	24	14	22	30	38	36	69	16	0	1	8	2	4	1	47	5	18	1	13	1	2	3	0	15	3	4	5	38	10	9	9	26	55.5896	78.3021	14.2656	77.7335	70.9804	61.2529	75.904	59.9894	93.0706	84.8445
ABHD6	14	4	8	2	22	32	16	30	8	0	0	1	1	1	0	0	4	3	3	2	3	0	0	0	3	9	8	6	1	1	1	3	0	4	137.013	389.009	42	252.602	95.0025	209	121.545	321	65.1049	301.675
ABHD8	20	96	288	1192	38	52	114	954	3	288	0	39	148	147	78	34	345	126	997	678	313	90	90	50	184	80	58	358	279	349	139	180	210	140	31	2	3	2	29	2	28	12	16	7
ABI1	22	394	464	480	15	180	296	380	181	51	0	12	9	6	14	0	35	4	98	18	14	1	1	1	35	227	77	75	25	74	12	10	13	61	144	149	26	153	68	120	76	192	76	274
ABI2	44	150	144	176	46	84	130	192	39	2	0	5	0	2	5	0	6	1	22	0	0	2	0	0	8	8	2	0	19	12	1	3	4	8	3	3.30941	8.10215	11.2753	16.5481	17.727	29.019	3.75658	25.7707	3.22613
ABI3	16	12	16	0	22	62	108	80	42	1	0	0	6	0	2	1	3	0	3	1	4	0	0	2	5	71	22	9	11	32	3	5	11	10	71.2078	40.4265	11.1474	2.43488	67.678	29.893	16.6033	16.8884	11.5354	18.2585
ABI3BP	12	4	4	2	6	0	2	6	1	0	0	1	0	1	0	1	0	0	0	1	1	0	3	0	0	0	0	0	1	1	0	0	0	1	0	0	1	0	2	1	4	0	11	7
ABITRAM	4	10	24	22	6	16	24	32	7	1	0	0	1	0	1	0	3	0	0	0	1	1	0	0	2	10	6	8	4	15	2	1	2	3	66	117	15	94	18	58	26	100	15	66
ABL1	32	518	170	110	26	152	116	108	18	12	0	1	3	0	3	0	4	1	22	7	6	2	1	2	12	116	37	22	4	16	4	3	4	2	28.2674	37.3291	9.4801	11.0289	70.7771	26.8983	23.8967	38.2503	37.1976	43.6391
ABL2	76	100	82	76	46	102	152	198	23	8	0	0	2	2	4	1	8	0	18	3	6	6	1	1	14	59	15	9	5	13	2	7	7	3	22	71	14	35	16	28	9	47	5	36
ABLIM1	72	110	114	122	32	332	588	656	112	34	0	8	3	1	12	1	6	1	53	16	15	1	4	2	19	181	60	37	39	20	5	17	8	24	8.90909	29.0588	4	21.4348	7.33333	0	27	40	12	32
ABLIM2	32	18	4	2	18	0	4	2	2	0	0	0	0	0	0	0	1	0	1	0	0	0	0	1	1	4	0	5	0	1	2	1	0	1	52	100	16	152	62	99	43	64	35	48
ABLIM3	64	24	12	4	48	18	0	2	245	10	0	32	12	1	47	4	10	3	30	6	17	4	3	2	17	4	5	2	88	69	31	8	24	58	23	0	4	3	18	8	27	12	5	11
ABO	4	0	0	0	0	0	0	0	14	2	0	4	0	0	1	0	1	0	0	0	0	0	0	0	0	0	0	0	1	2	0	0	0	0	108.584	119	14.6746	69.8569	100.892	69.3295	88.633	97.1187	46.2407	71.8585
ABR	98	836	286	189	506	326	146	76	112	271	0	28	184	47	92	17	457	44	477	226	386	41	94	30	448	493	805	240	589	327	314	149	410	260	37.0125	84.0401	8	79.968	39.5718	35.2398	25.7476	57.0147	11.0641	32
ABRA	12	4	2	0	6	4	0	0	1	0	0	0	0	0	0	0	0	0	0	0	0	0	0	0	0	0	0	0	0	0	0	1	0	0	21	21.4873	14.7996	15.1263	28.9577	14	24.8975	14.5	25.6167	46.1001
ABRACL	8	12	154	146	4	12	28	40	22	14	1	2	1	0	0	0	4	0	24	10	1	0	0	0	13	52	19	16	4	41	4	6	5	11	74.5077	26	34	46.4913	98.9616	25.8878	60.8689	23	63.7909	55.0394
ABRAXAS1	4	22	54	38	10	30	66	112	18	9	0	3	2	0	4	0	4	0	25	4	2	1	0	1	6	52	24	9	3	13	2	2	1	4	22.9315	23	7	11	35.8758	8.70437	33.1274	27.6148	30.4521	32
ABRAXAS2	6	64	70	74	4	50	68	110	16	9	0	0	1	1	0	0	5	0	26	3	5	1	0	0	8	60	14	6	2	13	1	1	5	6	3	0	0	11	16.1334	8	7.20053	3	4.17327	22
ABT1	0	14	10	10	0	6	24	12	22	11	0	1	0	0	0	0	0	0	5	1	0	0	0	0	0	2	0	0	0	5	0	0	0	0	31.6059	33	18	7	41.4201	11	32.6275	15	32.5749	17.9145
ABTB1	26	156	26	28	22	8	12	0	234	31	0	6	25	9	7	2	173	15	82	18	29	8	4	8	0	5	2	3	20	77	17	22	15	92	60.3797	30	33.6975	34	108.01	51.3888	100.392	48.0336	70.373	41.1088
ABTB2	26	88	18	16	18	8	0	6	1	3	0	0	1	6	2	2	8	0	5	1	3	6	1	0	18	7	1	5	2	3	1	1	1	0	33.4598	5	2.47337	0	20.7433	1	25.0915	3.23311	27.1576	11.6494
ACAA1	34	164	84	84	14	66	82	104	50	10	0	1	1	0	0	0	12	0	27	6	5	1	1	1	10	60	22	10	5	30	4	6	4	21	45.0232	87	13.0115	53	53.3475	45	34.1464	66	36.5267	53
ACAA2	42	186	642	488	16	128	300	240	6	13	0	1	0	0	0	0	1	0	25	9	0	0	0	0	7	123	31	16	5	22	0	2	1	4	10	17	2	14	15	10	9	14	5	4
ACACA	6	8	8	6	0	12	8	10	1	0	0	0	0	0	0	0	0	0	0	0	0	0	0	0	1	2	0	0	1	1	0	0	0	0	113.91	78.1676	28.1764	42.9522	221.208	41.9004	135.637	46.9589	97.9833	64.5274
ACACB	94	178	44	30	50	128	81	102	6	4	0	2	1	1	3	0	10	1	20	5	2	1	3	0	5	16	3	3	7	10	4	7	0	6	31	131	19	94	27	96	18	63	14	78
ACAD10	64	88	32	26	34	58	26	30	9	6	0	0	3	0	4	1	2	0	5	2	3	0	0	0	4	9	3	2	3	5	3	1	1	3	25	3	14	4	55.0168	14	24.017	11	21	18
ACAD11	0	14	0	2	0	8	2	6	0	0	0	0	0	0	0	0	0	0	0	0	1	0	0	0	0	2	2	0	0	1	0	1	0	0	44.0435	87.5	9.5885	69.5218	37.6285	47.5736	25.3251	74.7041	26.8056	53
ACAD8	28	34	28	18	4	12	18	16	6	5	0	0	0	0	1	0	2	1	7	0	3	0	0	1	0	6	3	1	2	3	1	0	2	2	124.466	292	33.5014	224.853	116.116	130.376	125.348	199.065	93.3579	220.053
ACAD9	52	370	174	112	18	198	134	120	8	5	0	1	1	0	0	0	6	3	8	2	0	0	0	0	4	68	17	7	1	15	0	3	2	2	29	37	5	10	16	13	22	26	5	14
ACADL	4	2	2	0	10	0	0	0	0	0	0	0	1	0	0	0	1	0	0	0	0	0	0	0	0	0	0	0	0	1	0	1	1	0	37.6882	48	11.7155	23	49.2916	22.4786	28.0657	29.1862	21.8811	58.4437
ACADM	26	320	1268	936	86	1118	2796	2390	44	32	0	3	1	1	6	1	10	1	51	11	3	0	0	1	69	601	152	93	7	37	3	7	6	15	18	47.9714	0	17.7917	16.1062	17.1136	13.9383	34.7079	3	27.9982
ACADS	8	34	36	24	4	12	12	10	4	0	0	0	0	1	1	0	3	0	0	1	0	1	0	0	1	3	0	1	1	5	1	1	2	1	66	184	10	107	42	56	33	106	36	124
ACADSB	18	16	52	26	3	20	24	26	5	0	0	0	2	0	0	0	3	0	7	1	1	0	0	1	5	47	10	5	3	12	1	2	2	3	7	13	2	7	7.99503	6.27223	16.8998	6	6	26.827
ACADVL	40	404	192	140	46	334	260	210	27	9	0	5	1	0	3	0	4	1	30	7	5	2	2	2	19	86	29	22	16	46	4	7	4	16	41.9715	49.0425	13.0895	41	65.8084	27.2352	43.6875	51.8187	45.3795	41.8379
ACAN	84	16	8	4	54	10	4	0	3	0	0	1	2	2	0	0	2	3	0	2	0	0	1	1	2	0	0	0	2	3	2	1	1	0	46.2816	44	11.6675	18	56.7089	30	41.467	53	24	30.3614
ACAP1	2	162	58	30	4	18	40	46	42	47	0	0	1	2	3	0	9	2	35	10	3	0	1	0	5	68	33	25	9	28	3	5	6	14	14.5395	1.10143	8.40532	1.21971	63.348	4.22056	28.6926	3.41525	15.1255	9.94638
ACAP2	18	280	200	168	56	426	622	657	190	81	0	9	19	13	15	1	115	6	160	33	28	3	6	2	45	521	121	75	33	128	15	38	19	69	19	3	8	8	21	0	21	6	9	25
ACAP3	18	239	12	6	20	84	12	25	11	8	1	1	5	1	2	2	6	2	25	3	3	0	3	3	5	28	6	2	1	4	4	1	1	5	15	7	3	0	14	4	13	2	10	5
ACAT1	22	28	102	68	30	290	676	552	7	5	0	0	2	0	0	1	1	0	13	3	0	0	0	1	32	228	72	37	2	25	1	3	0	2	24	43	3	36	17	11	15	37	5	26
ACAT2	24	154	462	302	32	164	386	364	6	21	0	0	1	1	0	0	4	0	28	8	4	0	0	1	21	192	59	18	3	7	1	3	0	2	29.7849	14	8.96303	11	36.9695	20.3461	10.348	11.398	22.8656	29.6651
ACBD3	46	640	294	207	40	569	544	392	27	69	0	3	6	3	12	0	22	2	175	33	12	1	5	3	21	171	60	29	22	39	24	11	20	16	24.4044	2	3.41258	3	49.7377	4.00377	35.0244	5.00708	22.2979	6.04539
ACBD3-AS1	0	0	0	0	0	0	0	0	0	0	0	0	0	0	0	0	0	0	0	0	0	0	0	0	0	0	0	0	0	0	0	0	0	0	5.01273	0	0	0	10.3423	7.06579	6.59919	2.09336	3.46805	0
ACBD4	44	70	16	14	20	26	6	16	5	3	0	0	1	3	0	1	1	1	5	3	1	1	1	0	5	10	4	5	3	5	5	2	3	0	6	3	3	6	12	4	10	10	4	11
ACBD5	24	192	82	56	24	60	88	84	17	11	0	1	0	0	2	0	3	2	12	7	5	0	0	0	4	34	10	5	8	18	4	6	1	9	183.437	50.814	71.1027	40.6866	319.973	50.8746	197.059	59.3694	208.823	69.124
ACBD6	24	112	126	98	22	148	186	290	7	6	0	1	0	0	0	0	6	2	8	3	2	0	0	0	15	102	37	29	3	9	3	3	2	2	23	0	9	1	12	2	2	7	3	5
ACBD7	12	14	6	4	8	24	28	26	0	0	0	0	1	0	1	0	0	0	0	0	0	2	0	0	0	12	5	2	0	1	0	0	1	0	197.597	391.518	70	437	158.043	222	158.292	395	76.5199	246
ACBD7-DCLRE1CP1	0	0	0	0	0	0	0	0	0	0	0	0	0	1	0	0	0	0	0	0	0	0	0	0	0	0	0	0	0	0	0	0	0	0	13	0	4	5	14	6	8	3	5	9
ACCS	30	16	12	0	20	22	6	2	3	0	0	1	1	0	1	0	0	0	0	0	0	0	0	0	1	1	0	0	0	3	1	0	0	1	34.2783	4.01735	12.6232	12	55.6205	6.76865	30.6683	9.26434	44.3733	16.2493
ACCSL	14	4	8	0	2	2	0	0	8	0	0	0	1	0	0	0	0	0	1	0	0	0	0	0	1	0	0	0	0	1	0	1	0	3	11	1	1	4	9	1	5	4	5	11
ACD	14	56	40	64	18	50	48	76	10	4	0	1	0	0	1	0	8	0	3	4	1	1	0	0	4	15	3	2	3	6	0	1	1	2	1.67275	0	0	0	0	0	8.74085	0	0	1
ACE	46	28	12	4	18	6	2	0	3	0	0	0	1	1	1	0	2	0	1	0	1	0	0	1	0	0	1	2	0	2	2	1	0	3	152	278	35	280	90	168	100	286	58	259
ACE2	56	24	6	0	8	2	2	0	0	0	0	0	0	0	0	0	0	0	0	0	0	1	0	1	0	0	0	0	0	0	0	0	0	0	4	4	6	7	5	1	1	6	10	2
ACER1	4	4	0	0	6	0	0	2	0	0	0	1	0	0	0	0	0	0	1	0	0	0	0	0	0	0	0	0	0	0	0	0	0	0	42.3833	24	6	42	54.812	11.2696	32.2323	22	24.1409	15.3118
ACER2	22	12	4	2	0	4	0	12	12	1	0	6	2	1	5	0	1	0	3	0	0	0	0	0	1	1	0	0	4	5	2	0	0	5	66.6325	161.641	33.4823	68.4501	70.2955	64.1106	41.9347	127.464	42.1829	78.128
ACER3	26	30	18	14	28	28	16	32	27	1	0	3	1	0	4	0	4	0	7	1	1	0	2	0	5	13	3	1	9	20	4	3	1	4	0	6	2	0	6	1	4	0	1	0
ACHE	36	12	8	0	12	13	0	0	2	5	0	0	2	1	2	1	5	0	18	2	3	0	1	0	5	0	1	0	1	4	5	0	4	4	3	9.46126	0	7	1.20506	3.26364	2.10961	0	0	2
ACIN1	158	3422	1024	726	278	1866	1086	796	133	100	0	7	12	5	4	0	60	6	151	35	18	3	7	5	61	524	165	67	29	131	17	34	15	48	100.715	3.2775	28.2466	4.84988	169.046	24.6497	108.821	22.718	113.192	29.0584
ACKR1	8	2	4	0	10	0	0	0	1	0	0	0	0	0	0	0	0	0	0	1	0	0	1	0	0	0	0	0	1	1	0	1	0	0	2	0	3	0	3	0	1	0	7	0
ACKR2	28	4	2	2	0	8	0	4	3	0	0	0	1	4	0	0	1	0	0	1	1	1	1	1	2	0	0	0	0	0	0	0	0	0	13.5662	35.5705	5.01545	25.0055	10.7679	25	35.1339	23.0536	6	19.0401
ACKR3	12	14	16	10	2	0	0	0	1	0	0	0	0	0	0	0	0	0	1	1	0	0	0	1	0	2	1	1	1	1	1	0	0	1	11.0607	10.5387	4	0	9.79494	8.73636	15.8904	7	8	3
ACKR4	0	2	0	0	0	0	0	0	0	0	0	0	0	0	0	0	0	0	0	0	0	0	0	0	0	0	0	0	0	0	0	0	0	0	2	1	1	4	7	1	3	4	3	5
ACLY	78	688	962	712	72	680	1176	720	56	62	0	0	4	5	3	1	20	3	96	26	6	0	0	2	63	844	204	72	21	74	6	13	9	21	0	0	0	0	4	2	5	1	2	1
ACMSD	22	2	2	0	4	4	0	0	1	0	0	1	0	0	0	0	2	0	0	0	0	0	0	0	1	0	0	0	1	0	1	0	0	0	13	35	4	15	22	10	10	22	15	6
ACO1	68	82	82	68	46	64	84	64	2	1	0	1	3	0	1	0	2	1	3	2	1	0	0	0	2	15	3	1	6	7	2	3	4	2	27.0411	42	5.98239	29	21.0222	30.8892	10.8444	22	10.3533	22
ACO2	36	308	278	280	38	386	506	643	19	18	0	2	4	2	1	0	12	1	44	3	7	3	0	1	39	188	63	19	6	33	6	2	3	9	119.029	65.3811	20.8876	39.0106	127.9	35.7523	59.7261	63.2147	81.5401	51.2533
ACOD1	18	4	4	2	4	0	0	0	0	0	0	0	0	0	0	0	0	0	0	1	0	0	0	0	0	0	0	0	0	0	0	1	1	0	31.6724	42	18.0099	70.9293	40.901	51.0076	33.0864	64.204	14.5476	72
ACOT1	10	2	2	2	0	8	10	11	0	0	0	0	0	0	0	0	0	0	0	0	0	0	0	0	1	0	0	1	0	2	0	0	0	0	11	2	9	13	23	2	6	4	3	1
ACOT11	50	24	10	10	26	4	2	4	2	3	1	1	5	13	0	1	22	5	2	2	10	10	1	1	1	0	0	1	10	5	2	10	6	6	20	9	6	12	27	6	10	17	3	20
ACOT12	32	0	0	0	2	2	0	6	0	0	0	0	0	1	0	0	0	0	1	1	0	0	0	0	1	0	0	0	0	0	0	0	0	0	6.09435	2	3	0	24.0212	3	6.59151	4.30292	16.4103	6.16771
ACOT13	6	40	184	110	4	60	108	126	9	2	0	0	0	0	1	0	1	0	7	5	2	0	0	0	5	33	16	17	4	11	0	1	0	4	73	151	19	80	42	69	79	122	33	91
ACOT2	20	12	12	14	10	14	12	19	0	0	0	0	0	0	0	0	1	1	3	0	1	0	0	0	0	1	0	0	0	0	1	0	1	1	20	26	1	10	15	8	13	14	6	2
ACOT4	2	2	4	0	6	8	4	4	0	1	0	1	2	7	1	1	2	4	2	3	0	1	4	5	1	0	0	2	3	1	0	4	2	5	3	7	0	2	5	3	3	0	3	1
ACOT6	16	2	0	2	4	6	0	0	0	0	0	0	0	0	1	0	0	0	3	0	1	1	0	0	0	0	1	0	2	0	0	1	0	0	10.3412	11	3.93525	11	11.4098	10.0197	23.5142	13	6	6
ACOT7	22	118	184	144	34	116	220	242	6	4	0	2	0	0	4	1	2	0	5	2	2	0	0	2	8	58	27	6	5	5	2	3	0	2	46.4161	21	15	9	82.7013	13	69.3016	25.0108	51	17.0669
ACOT8	18	42	44	60	10	44	54	84	15	14	0	1	6	3	3	0	7	7	24	9	6	4	2	0	16	19	16	11	10	8	4	8	3	7	9.93815	1	2.22473	2	32.8976	15.4891	9.17775	5.01163	11.0197	7.59566
ACOT9	36	64	40	34	16	36	54	48	22	5	0	0	1	2	3	1	10	0	12	4	7	0	0	1	0	7	0	0	3	20	3	4	1	8	4	4	5	2.5	5.93337	1.87688	5	1	2.59266	2.5
ACOX1	48	88	76	52	24	32	74	68	93	21	0	2	5	4	5	2	43	3	48	7	7	3	7	2	9	35	9	7	7	35	7	10	7	20	40	26	12	50	37	56	9	36	29	68
ACOX2	6	4	6	2	14	4	0	2	0	2	0	0	1	0	0	0	3	0	4	3	0	0	0	1	3	0	1	0	0	0	0	1	0	1	1	0	0	0	12	0	4	1	0	0
ACOX3	40	70	28	30	28	40	18	16	1	1	0	0	1	0	1	0	3	0	7	0	0	0	0	0	2	13	3	1	0	3	0	0	0	3	29.1333	4.21131	17.1319	6.5443	85.9885	13.8576	46.9628	14.4428	52.0399	24.9944
ACOXL	82	42	2	2	16	12	4	6	3	2	0	1	1	3	0	0	1	1	0	0	0	1	0	0	2	0	0	0	0	1	0	1	0	0	20	0	3	2	8	0	8	4	1	2
ACOXL-AS1	16	2	8	0	10	4	0	0	0	0	0	0	0	0	0	0	0	0	0	0	0	0	0	0	0	0	0	0	0	0	0	0	0	0	44	8	4	10.0685	35.664	15	22	14	23	1
ACP1	12	104	340	310	40	218	468	690	51	15	0	3	3	1	1	0	8	0	34	3	5	0	1	1	22	200	80	86	21	41	8	13	5	28	157.726	58.2507	65.2723	42	212.959	33.6588	150.991	56.2165	113.624	44.2654
ACP2	16	40	12	4	14	22	12	18	1	1	0	2	0	3	0	0	2	0	2	0	3	0	0	0	2	3	4	0	0	6	0	1	2	0	47.0503	54	10	95	50.5776	111	39.0266	60	70.5404	82.0242
ACP3	30	16	10	8	8	12	10	22	25	0	0	1	1	2	0	3	8	1	0	1	1	0	0	0	1	3	1	0	2	12	2	2	1	5	11	6.16872	5	11	20.4125	7.14791	20.2076	11.0295	10.1467	24.0771
ACP4	20	16	2	2	14	8	0	0	1	0	0	1	3	1	1	0	0	2	0	0	0	1	2	0	3	0	1	2	0	2	1	1	1	0	51	99	11	46	32	49	22	91	22	136
ACP5	20	8	4	16	6	4	0	2	9	1	1	1	2	2	1	2	2	3	7	0	0	2	1	1	1	2	1	1	2	3	1	2	0	1	20	43	3	28	16	19	12	31	19	31
ACP6	40	18	6	2	60	68	80	90	3	1	0	0	0	2	0	0	1	0	0	1	1	2	1	0	3	13	5	5	3	0	1	2	2	4	52.5775	60.2154	15.1599	19.2888	81.8646	18.3369	45.4043	28.7204	53.445	30.2933
ACP7	56	34	28	4	18	6	0	0	1	0	0	2	0	0	0	1	1	0	0	0	1	0	0	1	2	0	1	0	0	0	0	0	0	2	9	2	0	1	4	0	14	3	31	5
ACR	0	0	0	0	0	0	0	0	0	1	0	1	0	0	0	0	0	0	0	0	0	0	0	0	0	0	0	0	0	0	0	0	0	0	45.9846	8.04289	10.1823	9	94.9184	8.96646	36.4871	7.00021	60.0319	9.24644
ACRBP	42	52	6	2	10	18	2	0	185	3	0	17	9	0	27	1	5	1	2	1	1	0	3	0	3	7	4	0	75	31	24	3	13	29	31.0154	0	12.1592	6	76.3519	1.79261	28.3241	4.99979	35.0088	9
ACRV1	12	4	0	0	6	2	0	0	0	0	0	0	0	0	0	0	0	0	0	0	0	0	0	0	0	0	0	0	0	1	0	1	0	0	48.434	35	16	10	85.6767	24	28.7217	17	53.1857	29
ACSBG1	72	22	12	4	36	16	2	10	17	1	0	3	0	1	5	0	1	1	1	0	0	4	0	0	3	3	0	0	6	3	2	2	3	1	6	0	3	0	12	0	7	0	8	1
ACSBG2	26	16	2	4	20	2	0	2	0	0	0	0	2	0	0	1	0	1	2	0	0	1	1	0	0	0	1	0	2	0	1	2	1	1	12	1	4	1	23.7855	2	20.929	3.83494	17	0
ACSF2	52	120	40	36	18	30	20	24	6	5	0	0	1	0	1	0	1	0	6	2	3	0	0	0	2	6	2	0	0	0	0	0	3	2	9	0	1	0	17.3893	0	8	1	15.3725	2
ACSF3	24	384	124	132	26	224	162	212	11	15	0	0	2	3	3	0	3	2	27	7	4	4	0	2	13	73	27	20	4	13	2	2	3	0	88.8904	121.281	17.6786	83	73.3999	44.7204	53.0728	73.5572	32.347	95.8895
ACSL1	42	104	102	62	30	110	228	146	234	45	0	16	42	25	21	7	487	43	102	29	97	15	7	7	10	105	21	14	55	165	18	43	46	150	27.1444	40	9	27	34.5634	19.5401	28.5513	25.4056	21.9506	45
ACSL3	14	122	50	106	4	48	68	84	12	0	0	0	1	1	0	0	8	0	7	1	0	1	0	0	9	45	12	6	2	10	1	6	5	4	15.1408	7.70616	3	0	27.4354	2.06725	24.1025	4.00102	13.1198	2
ACSL4	12	126	148	136	8	130	384	260	108	14	0	7	6	4	12	2	43	4	38	2	10	3	2	2	19	196	61	18	19	47	4	5	9	55	9	0	2	3	16.1703	2.00071	5	3.00075	10	1
ACSL5	32	52	20	14	16	32	14	24	12	4	0	2	1	1	0	0	6	0	11	1	6	1	0	0	5	34	10	3	4	22	0	5	1	2	21.1907	11	5	16	42.327	10.0364	33.4802	22.5031	18.7057	17.0676
ACSL6	39	14	6	0	28	12	2	0	11	1	0	1	2	1	1	0	2	2	3	2	5	2	2	2	1	1	0	0	7	12	13	8	4	5	9460.87	26331	2104	21407	4069.73	13999.8	5698.76	20936.4	2615.97	15822
ACSM1	20	18	14	2	16	4	4	0	0	0	0	0	1	1	0	1	0	0	3	1	0	1	0	1	2	2	1	0	0	1	0	1	0	2	2	0	6	0	11	2	5	1	6	3
ACSM2A	18	8	6	4	6	4	0	2	1	0	0	0	0	0	0	0	0	0	0	0	0	0	0	0	0	0	0	0	0	0	0	0	0	0	3.87644	2.00278	1	0	23.7415	6	10.8428	10	8.33505	2.33911
ACSM2B	20	8	4	0	16	0	0	0	0	0	0	0	0	0	0	0	0	0	0	0	0	0	0	0	0	0	0	0	0	0	0	0	0	0	1123.98	2799	322	2614	393.66	1203.08	658.607	2239.8	318.987	1847
ACSM3	24	4	4	0	10	4	2	8	1	0	0	0	0	0	0	0	0	0	0	0	0	0	0	1	0	0	0	0	0	0	0	1	1	0	2	0	0	0	6	0	1	0	0	0
ACSM4	38	2	14	4	10	6	0	0	0	1	0	0	0	0	0	0	0	1	0	0	0	0	0	0	0	0	0	0	0	0	0	0	0	0	0	0	1	1	1	1.00183	6	3.7857	1	2
ACSM5	30	4	0	2	16	4	0	0	3	0	0	0	0	0	0	0	0	0	0	0	0	0	0	0	1	0	0	0	0	1	0	0	0	0	0	0	0.256389	0	0	1.28883	0	0	0	0
ACSM6	16	2	0	0	4	0	0	0	1	0	0	0	0	0	0	0	0	0	0	0	0	0	0	0	0	0	0	0	0	0	1	1	0	0	15.0743	12.0552	5	7	24.6136	3	10	7	31.0367	3.00278
ACSS1	66	74	56	24	22	64	72	46	29	39	0	2	1	1	2	1	6	1	58	15	2	0	1	0	2	4	2	1	4	10	7	3	1	7	20.6818	31	3	59	16.48	16	17.1256	35	7.15433	23
ACSS2	60	35	28	8	42	26	50	30	24	1	0	0	1	1	1	1	7	1	1	0	1	1	0	0	1	2	3	0	6	10	0	3	1	4	9	0	1	0	9	3	8	2	3	5
ACSS3	16	4	0	4	8	0	0	0	2	2	0	0	0	1	1	0	4	0	6	1	1	0	0	0	0	1	0	0	1	1	1	1	1	1	8	0	4	0	4	4	1	4	3	6
ACTA1	14	22	10	20	8	16	12	2	8	2	0	2	0	5	5	2	2	1	11	5	1	1	1	1	7	27	7	2	4	7	3	2	3	6	6	0	0	0	15	0	5	4	1	6
ACTA2	12	4	8	2	6	4	2	2	9	5	0	2	1	0	1	2	1	1	5	0	0	0	1	0	3	11	1	1	0	9	2	8	2	4	9	0	4	0	9	6	2	0	2	2
ACTA2-AS1	16	14	4	0	4	8	2	0	0	0	0	0	0	0	0	0	0	0	0	0	0	0	0	0	0	1	0	0	0	1	0	0	0	0	0	0	0	0	8	0	0	1	0	1
ACTB	356	7340	18194	16994	526	7252	11992	11226	15373	1587	5	951	697	287	1516	43	1905	162	2805	807	890	107	194	130	1115	8563	2775	1730	2799	7177	804	862	1117	2392	218.066	375	82.2641	505	177.764	301.096	153.481	339.022	137.705	520.012
ACTBL2	8	8	6	0	8	10	0	0	0	1	0	0	0	0	2	0	2	0	0	0	0	0	0	0	0	8	2	0	1	0	0	0	0	0	32	7.00124	9.03463	5	52.3654	13	33.1485	9.20106	34.0106	10.2724
ACTC1	8	4	5	0	2	2	0	0	1	1	0	1	0	0	1	0	1	0	0	0	1	0	0	0	0	5	2	0	0	1	1	0	1	1	5	6	3	2	19	3	14	1	12	3
ACTG1	26	515	1169	1405	70	938	1436	1374	1897	568	1	99	15	6	24	2	48	1	196	63	24	5	3	6	73	580	238	195	57	270	16	42	27	51	230.84	462.76	43.6104	281.813	40.3628	192.477	78.4841	292.268	33.4107	287.193
ACTG1P17	4	20	2	0	6	13	4	14	0	2	0	0	0	0	0	0	1	0	7	0	0	0	1	0	3	1	3	1	0	0	1	1	1	2	31	46	4	28	19.5874	47.0094	19.0764	50.1059	25.7621	49
ACTG1P20	12	32	26	20	6	20	12	8	10	10	0	0	3	0	3	0	4	1	9	4	2	0	0	0	5	12	8	7	5	5	2	1	1	2	84	156	34.9361	137	48.3507	69	83.6675	113	46.8779	144
ACTG1P4	16	10	8	2	4	4	2	2	2	1	0	0	1	1	1	0	3	0	7	1	0	0	0	0	1	7	1	1	2	4	0	0	1	2	30	14	2	34	11	17.5	14.5	26.5	4	17
ACTG2	14	8	4	4	12	4	2	0	0	1	0	1	1	1	0	2	2	0	5	0	2	0	1	0	1	6	4	2	1	1	0	2	2	0	379	921	60.8871	587	183.878	438	185.987	707	108	512
ACTL10	16	122	88	52	74	52	38	14	6	86	0	3	27	0	17	2	65	7	369	49	48	3	8	0	172	126	152	50	34	28	17	16	27	23	399.477	1009	71.6826	753	184.879	487.091	207.706	800.115	108.798	556.906
ACTL6A	10	130	260	220	24	294	688	546	6	10	0	1	0	0	0	0	0	0	9	3	0	0	0	0	18	170	61	25	1	17	0	3	4	2	7.21963	22	3.06003	14	44.1121	23.0596	28.2044	17.7402	23.1872	13.8295
ACTL6B	28	8	6	0	6	4	0	0	0	0	0	0	1	0	0	1	1	1	1	0	2	1	1	0	0	0	1	0	0	0	0	0	1	2	0	0	0	0	1.08045	2	0	0	10	0
ACTL7A	8	8	2	2	2	0	0	0	0	0	0	0	1	0	0	0	0	0	1	0	0	0	0	0	1	0	0	0	1	0	1	0	1	0	0.5	0	0.5	0	4.73117	0	0	0	3.27829	0.5
ACTL7B	12	10	0	0	4	0	0	0	0	0	0	0	0	0	0	1	0	0	1	0	0	0	1	0	0	0	0	0	0	0	1	0	1	0	20.1258	3	4	0	54.4507	1	16.5048	7.27061	28.7825	5.78429
ACTL8	12	12	4	2	12	6	2	0	3	0	0	0	0	0	0	0	0	0	1	0	0	0	0	0	0	0	0	0	1	2	2	2	1	3	9	15	0	8	15	6	5	14	10	10
ACTL9	2	2	0	0	0	2	0	0	0	0	0	0	1	0	0	0	1	0	0	1	0	0	0	1	0	0	0	0	0	1	2	1	0	0	17.0012	27.2831	0	19.0002	29.4472	14	27.249	21	4.00564	16.0274
ACTN1	74	54	44	30	34	4	0	2	1138	33	0	65	49	15	86	2	162	17	60	12	46	8	10	3	1	3	0	4	222	392	80	25	89	180	14	44	4	47	35	27	18	21	17	16
ACTN1-AS1	6	0	2	0	0	0	0	0	0	0	0	0	0	0	0	0	0	0	0	0	0	0	0	0	0	0	0	0	0	0	0	0	0	0	0	0	0	0	0	0	1	0	2	0
ACTN2	64	19	24	4	36	14	0	0	0	1	0	0	0	0	0	0	1	2	4	0	0	0	0	0	2	1	0	0	0	4	3	1	0	2	13	4	0	0	9	2	4	6	1	0
ACTN3	64	10	16	0	30	4	0	0	4	1	0	1	2	0	1	1	1	0	5	1	1	2	4	0	4	2	0	0	3	2	5	1	5	4	12	0	0	0	10	0	6	0	0	0
ACTN4	0	0	0	0	0	0	0	0	230	70	0	14	0	0	0	0	0	0	0	0	0	0	0	0	0	0	0	0	0	0	0	0	0	0	14.7478	26	4	8	35.7684	23	33.8024	14	21.8434	28.1827
ACTR10	6	44	104	50	22	84	160	166	55	13	0	5	10	1	14	0	25	2	29	9	6	3	4	0	5	59	26	23	22	29	14	11	9	17	29	8	12	4	22	3	17	12	25	18
ACTR1A	32	132	204	206	18	48	114	86	54	14	0	6	4	6	3	2	12	2	42	17	5	1	1	1	7	58	25	20	14	37	1	6	6	14	7	0	3	1	4	0	5	1	1	0
ACTR1B	0	56	34	40	4	32	32	34	25	7	0	0	0	0	0	0	0	0	4	1	0	0	0	0	1	9	8	3	1	10	0	0	1	0	11	57	10	38	21	44	18	29	13	40
ACTR2	36	490	1712	1411	98	838	1906	1632	441	252	0	21	28	19	38	1	193	8	450	80	60	3	6	5	78	753	175	97	69	463	43	66	45	171	44.7607	14.7791	13.033	3.0107	70.2906	9.11883	33.5234	20.2673	35.5597	20.0505
ACTR3	42	436	1146	968	48	338	744	668	498	145	0	26	31	10	46	2	135	10	271	72	61	5	8	9	73	782	225	112	98	396	25	48	68	145	35.7847	17.0038	2	18	35.774	7.03976	22.8203	15.2255	12.645	11.2989
ACTR3-AS1	6	20	20	20	6	12	10	40	4	1	0	0	0	0	0	0	0	0	1	0	0	0	0	0	1	6	9	4	0	1	0	0	0	0	9.83225	4	8.70269	16	28.1411	1.17488	7.09658	4	8.93256	15.8407
ACTR3B	32	38	16	28	28	26	54	74	33	0	1	2	2	0	5	0	2	1	1	1	1	2	0	0	1	37	4	7	5	7	1	0	1	8	9	2	1	2	3	0	2	6	0	3
ACTR3BP2	0	0	2	0	2	0	0	0	0	0	0	0	0	0	0	0	0	0	0	0	0	0	0	0	0	0	0	0	0	0	0	0	0	0	1	4	3	4	6	3	11	7	2	1
ACTR3BP5	0	0	0	0	0	0	0	0	0	0	0	0	0	0	0	0	0	0	0	0	0	0	0	0	0	0	0	0	0	0	0	0	0	0	18.5215	51.9692	6.19746	24.9848	51.3821	16.7136	13.5434	22.5	16.3256	26.3486
ACTR3C	116	40	18	8	49	36	12	32	3	2	0	1	0	0	1	0	1	0	1	0	2	1	0	0	3	0	2	0	1	5	3	0	1	1	70.0893	87.1297	26.7736	34.4217	98.7536	31.3436	80.364	74.1388	89.4507	45.923
ACTR5	34	72	34	34	28	48	44	40	1	5	0	0	0	4	3	0	8	0	16	5	6	1	0	2	33	17	6	3	10	7	8	2	4	2	47.2066	58.5898	16.1832	52.5094	50.4322	29.3106	45.4307	49.3791	32.4895	59.4909
ACTR6	18	28	76	52	4	42	116	80	6	7	0	1	1	0	2	0	1	0	16	3	0	0	0	0	4	47	12	7	0	4	2	3	0	6	7	0	1	0	12	0	3	1	0	6
ACTR8	14	70	58	58	24	86	150	160	11	8	0	0	2	1	4	0	9	1	31	2	3	3	0	0	9	78	17	9	7	11	1	1	5	2	13.0982	3	7	0	14	0	8.08077	4	6.02938	2
ACTRT1	4	6	4	0	0	4	0	0	0	0	0	0	0	0	0	0	0	0	0	0	0	0	0	0	0	0	0	0	0	0	0	0	0	0	12	1	4	18	37.9193	7	11.3397	14	9.42773	15
ACTRT2	36	8	6	2	10	12	0	0	0	1	0	0	1	0	0	0	1	1	1	1	1	1	1	0	0	0	0	1	4	0	0	2	0	0	47.4079	74.0322	26.618	31.0024	46.908	39.3331	31.6254	55.174	24.8935	56.0624
ACTRT3	12	6	6	2	4	10	8	2	0	1	0	0	1	0	0	0	0	0	2	1	0	0	1	0	1	0	1	0	0	1	0	0	0	0	12	5	5	2	4	0	13	4	5	0
ACVR1	19	12	14	0	8	2	0	4	46	1	0	4	1	0	6	1	0	0	1	1	2	0	0	0	0	0	0	0	12	14	2	2	4	6	18	4	9	3	23	7	17	14	26	15
ACVR1B	54	26	24	2	28	36	8	16	10	3	0	0	1	2	1	1	11	1	14	6	4	1	4	0	7	5	5	1	2	8	2	4	2	5	27	35	10	24	13.1967	10	14	13	29	7
ACVR1C	18	6	4	0	4	2	2	0	0	0	0	0	1	0	0	0	0	0	0	1	0	0	0	0	0	0	0	1	1	0	1	1	1	0	29.8867	27.1232	20.5583	30.0808	79.7859	34.9104	55.2832	41.3697	35.4628	37.5811
ACVR2A	16	12	6	12	8	10	4	34	50	3	0	6	6	2	24	2	3	0	2	0	4	1	1	1	1	0	2	1	19	11	19	4	6	40	6.35743	0	0	0	9	0.5	0.5	0	4.5	3
ACVR2B	124	194	80	54	56	50	28	46	3	3	1	1	3	0	2	0	4	4	7	5	3	2	2	2	7	6	1	0	2	4	1	6	3	2	63	70	21	28	23	46	32	51	35	22
ACVR2B-AS1	6	6	2	2	2	2	0	2	0	0	0	0	0	1	0	0	0	0	0	0	0	0	0	0	0	0	0	0	0	0	0	0	0	0	0	0	0	0	0	0	0.5	0	0.5	0
ACVRL1	74	24	8	0	24	10	0	0	0	2	0	0	0	0	0	0	1	0	0	0	0	1	0	1	3	0	0	0	3	1	1	0	0	1	12	0	1	0	6	0	2	2	4	5
ACY1	4	0	0	4	4	2	2	2	0	2	0	0	0	0	0	0	0	0	0	0	0	0	0	0	3	0	3	2	0	0	0	0	0	0	0	0	0	0	14	4	5	4	6	5
ACY3	18	32	54	54	10	6	6	2	1	6	0	0	0	0	0	0	0	0	10	6	0	0	1	0	4	6	5	2	0	1	0	0	1	2	3	0	0	0	3	0	3	0	1	0
ACYP1	8	58	110	78	14	68	134	136	0	0	0	0	0	0	0	0	1	0	1	1	0	0	0	0	3	19	8	6	1	7	0	0	0	0	2	0	1	0	2	0	1	1	2	2
ACYP2	34	20	20	20	20	14	30	50	9	6	0	1	1	2	1	0	12	2	6	4	4	0	3	0	2	9	8	5	7	6	7	2	7	8	8	4	17	7	22	2	8	3	11	31
ADA	52	132	198	248	34	88	138	208	14	9	0	1	1	0	4	1	12	1	25	7	3	1	3	0	25	26	25	12	8	11	3	7	1	6	3	0	5	5	10	3	7	4	11	2
ADA2	30	16	12	4	16	10	8	2	58	1	0	0	8	5	2	0	11	1	4	2	8	2	0	2	3	11	4	1	5	38	1	8	3	13	33.6272	20.1173	9.77609	12	63.0182	19.2854	45.2178	30	40.7765	36.4589
ADAD1	14	2	2	0	0	4	0	0	0	0	0	0	0	1	0	0	0	0	0	1	0	0	0	0	0	0	0	0	0	1	2	0	0	0	7.01973	2	0	0	10.3027	1	9.83467	6.82187	16.8641	1
ADAD2	34	30	22	2	22	22	6	0	0	13	0	2	4	0	3	0	5	4	14	4	4	1	3	1	13	13	8	4	2	8	3	0	5	5	2	0	0	0	8	0	10	4	4	4
ADAL	18	50	66	40	10	56	104	110	9	3	0	2	0	0	0	0	1	1	3	1	1	0	1	0	0	17	7	10	0	4	0	0	0	6	202.013	29.0558	58.3811	20.1896	312.768	56.6443	59.1655	38.71	214.859	156.341
ADAM10	48	118	58	64	22	90	81	88	193	18	0	5	8	6	11	0	74	8	13	6	16	2	4	1	10	60	15	10	23	39	10	24	15	52	32.8461	0	2.18505	1	10.2447	3	16.084	5.01883	4.17004	2
ADAM11	46	118	20	22	24	33	3	10	26	4	1	4	26	33	17	10	30	20	2	7	12	21	11	12	9	2	2	5	40	49	42	22	27	42	0	4	0	0	1	0	1	3	6	0
ADAM12	56	26	16	0	14	8	0	2	7	1	0	0	1	0	0	0	1	0	0	0	0	0	0	0	2	0	0	0	1	0	2	3	0	0	0	0	0	0	6	0	0	0	0	1
ADAM15	22	50	8	12	50	36	24	30	15	9	0	0	0	0	0	1	12	2	14	1	10	1	2	1	10	22	12	4	4	10	0	1	1	3	0	0	0	0	0	0	0	0	1	0
ADAM17	24	153	72	98	12	146	90	182	24	7	0	1	2	2	6	1	29	3	19	3	10	0	1	1	6	46	20	5	7	19	3	11	3	7	0	0	0	0	1	0	1.80104	0.5	0	0
ADAM18	0	0	0	0	0	0	0	0	0	0	0	0	0	0	0	0	0	0	0	0	0	0	0	0	1	0	0	0	0	0	0	0	0	0	8	0	0	0	10	1	5	2	2	4
ADAM19	70	280	91	64	52	240	164	174	48	17	2	1	2	6	3	2	30	4	30	7	7	6	1	3	12	142	26	20	6	12	4	8	5	16	34	39	3	16	17	22	9	25	13	12
ADAM2	0	0	0	0	0	0	0	0	0	0	0	0	0	0	0	0	0	0	0	0	0	0	0	0	0	0	0	0	0	0	0	0	0	0	53.5942	15.3835	21.2211	25	58.8687	18.3724	50.7162	13	63.1693	29.9827
ADAM20	4	4	2	2	6	0	2	0	0	0	0	0	0	0	0	0	0	0	0	0	0	0	0	0	0	1	0	0	0	1	0	0	0	0	0	0	1	0	4	0	1	0	0	3
ADAM20P1	14	2	4	0	10	0	0	0	0	0	0	0	0	0	0	0	0	0	0	0	0	0	0	0	0	1	0	1	0	0	0	0	0	0	12	12	9.25349	7	33.465	13	21	10.0093	20	14
ADAM21	20	6	0	2	2	2	0	0	0	0	0	0	0	0	0	0	0	0	0	0	0	0	0	0	0	0	0	0	0	0	0	0	0	0	10	2	2	4	17	5	8	5	1	9
ADAM21P1	4	0	0	0	2	0	0	0	0	0	0	0	0	0	0	0	0	0	0	0	0	0	0	0	0	0	0	0	0	0	1	0	0	0	21.6293	1	7.8196	5.2268	37	3.20443	23	15	16.6917	6.26677
ADAM22	70	62	20	14	38	26	18	22	6	1	0	0	1	0	0	0	1	0	3	0	0	0	0	0	1	8	3	0	1	1	0	1	1	1	13	5	2.5	0	6.5	2.5	9.5	3	2.5	4
ADAM23	36	20	12	4	24	4	2	0	0	0	0	0	0	0	0	1	0	0	1	0	0	1	0	0	0	2	1	0	0	2	2	1	0	1	8	5	10	5	14	3	14	1	18	2
ADAM28	18	140	44	24	14	20	18	20	7	6	0	0	1	0	0	0	5	1	7	1	1	0	0	1	2	9	0	0	2	1	0	2	0	1	11	4	6	0	21	1	12	7	12	1
ADAM29	20	10	12	2	6	4	0	0	0	1	0	0	0	0	0	0	1	0	2	0	0	0	0	0	2	0	0	2	1	2	0	0	1	4	38	6	18	9	86	7	29	6	54	10
ADAM30	14	4	4	0	4	8	0	0	0	0	0	1	1	1	0	0	0	0	0	1	0	0	0	0	0	0	0	0	0	0	0	1	0	0	41	25	6	7	43.9266	7	39.0611	13.0525	14	23
ADAM32	0	0	0	0	0	2	0	0	0	0	0	0	0	0	0	0	0	0	0	0	0	0	0	0	0	0	0	0	0	0	0	0	0	0	8	0	5	10	23	1	9	12	12	12
ADAM33	28	20	8	2	20	6	4	0	3	1	0	0	1	1	1	0	2	1	3	1	3	1	0	1	2	0	1	1	2	0	0	0	0	1	2	0	1	0	11	1	5	3	13	3
ADAM3A	0	0	0	0	0	0	2	0	0	0	0	0	0	0	0	0	0	0	0	0	0	0	0	0	0	0	0	0	0	1	0	0	0	0	39	10	8.18747	1	40.9976	8	21.1036	7	33.1983	5
ADAM3B	4	0	0	0	0	0	0	0	0	0	0	0	0	0	0	0	0	0	0	0	0	0	0	0	0	0	0	0	0	0	0	0	0	0	2	3	10	0	16	4	6	2	7	4
ADAM5	0	0	0	0	0	0	0	0	0	0	0	0	0	0	0	0	0	0	0	0	0	0	0	0	0	0	0	0	0	0	0	0	0	0	14	0	8	1	20	1	10	0	15	8
ADAM6	0	0	0	0	0	0	0	0	0	0	0	0	0	0	0	0	0	0	0	0	0	0	0	0	0	0	0	0	0	0	0	0	0	0	46.4796	6.40039	18.8991	4.34563	76.3872	16.699	42.4826	19.3835	74.1702	38.1638
ADAM7	24	6	2	0	8	2	0	0	0	0	0	0	0	0	0	0	0	0	0	0	0	0	0	0	0	0	0	0	0	0	0	0	0	0	4	13	2	1	14	1	8	14	10	11
ADAM8	10	248	24	30	2	10	0	2	132	13	0	2	8	8	3	2	57	7	13	5	26	3	6	5	2	4	4	1	9	21	9	9	10	31	29	29	3	17	26	18	18	25	16	22
ADAM9	34	228	54	50	16	54	36	88	50	2	0	6	4	2	9	0	1	3	8	2	1	0	2	0	3	10	2	1	18	15	6	2	2	10	45	4	8	7	35.414	4	20.5032	9	19	9
ADAMDEC1	4	2	0	0	0	2	0	0	0	0	0	0	0	0	0	0	0	1	0	0	0	0	0	0	0	0	0	0	0	0	0	0	0	0	12.7316	0	3	0	10.7964	0	1.74132	0	3.51053	0
ADAMTS1	34	30	10	2	4	6	0	0	4	2	0	5	3	0	4	2	2	1	22	1	0	3	2	3	4	3	1	1	2	1	2	3	0	4	13	3	1	1	10	2	20	3	9	4
ADAMTS10	80	20	8	8	24	11	2	2	0	4	1	1	2	1	2	0	4	0	10	4	8	1	0	2	9	1	0	2	4	6	1	2	6	2	33	27	14	13	71	7	32.3112	21	38.5598	13
ADAMTS12	48	20	4	0	20	8	0	0	0	0	0	0	0	0	0	2	0	0	0	0	0	0	0	0	0	0	0	0	1	0	0	2	0	0	31	3	8	3	38	7	29	12	24	22
ADAMTS13	0	0	0	0	0	0	0	0	0	26	0	0	0	0	0	0	0	0	0	0	0	0	0	0	0	0	0	0	0	0	0	0	0	0	15.5917	3	5.81477	6	16.1944	3	8.12603	7	7.09074	4
ADAMTS14	54	16	18	12	18	10	2	4	1	1	0	1	3	7	2	2	4	2	11	4	4	0	2	1	10	9	12	4	3	3	4	3	2	2	51.2555	8.65568	16.3258	2.25994	124.683	24.9471	70.282	15.1064	40.5934	15.6977
ADAMTS15	54	18	15	4	20	10	0	0	9	2	2	0	2	1	1	1	6	2	7	4	5	0	1	1	5	4	7	5	3	1	5	4	0	2	19.0293	14	8.20389	2	29.1974	4	23.8642	10.2025	14.6003	9.08652
ADAMTS16	42	8	8	2	22	10	0	0	2	1	0	1	3	1	0	0	7	1	8	4	3	0	1	2	2	1	2	0	2	1	3	1	0	1	11.105	0	3.00297	5	24.8156	0	7.00473	6.00301	3	4.1216
ADAMTS17	38	32	10	2	34	4	4	14	0	0	0	1	0	0	0	0	1	1	2	1	0	2	0	0	0	1	0	0	2	0	1	2	1	2	43.9317	58	32	20.9437	42	33.6705	35	55.1706	19	41
ADAMTS18	44	24	24	6	16	12	0	0	0	0	0	0	0	0	0	0	0	1	0	0	0	1	0	0	4	0	0	0	0	1	0	1	0	0	40	29	6.29712	61	38.8802	23.9534	29.3231	55	28.0664	20
ADAMTS19	24	6	4	0	16	0	2	0	2	3	0	0	1	1	0	1	2	0	2	1	1	0	0	2	1	1	2	0	2	2	1	1	2	1	416.047	870.075	95.8756	740	229.823	483	257.891	724.647	200	785.085
ADAMTS19-AS1	12	4	2	0	2	2	0	0	0	0	0	0	0	0	0	0	0	0	2	0	0	0	0	0	0	1	0	0	0	1	0	0	0	0	62.1629	64.1545	7	55.3681	44.6582	38.2237	42.2675	63.1717	33.1766	51.3871
ADAMTS2	50	14	18	2	38	0	0	4	1	1	1	1	0	1	0	0	1	0	1	0	0	2	0	0	1	0	0	1	1	3	2	2	1	1	31.2331	29	14.2079	1	30.6159	9.09045	27.0227	7	13.0365	26.0588
ADAMTS20	44	8	10	2	12	4	0	0	0	0	0	1	0	0	1	0	1	1	1	0	0	0	0	0	0	0	1	0	0	0	0	1	0	0	66.9978	34.9332	31.3582	45.4916	127.122	30.0874	52.689	43.6676	78.0791	69.5186
ADAMTS3	28	12	8	2	14	2	0	4	1	1	0	2	0	1	0	1	6	0	8	1	2	0	0	0	5	2	1	0	5	1	0	3	0	4	17.6119	4.04473	14.1194	2.00041	56.1735	3.28471	49.5804	10.2148	34.388	14.3622
ADAMTS4	76	32	18	2	48	16	2	6	0	1	0	1	1	0	0	0	0	0	0	0	0	2	0	0	1	0	2	0	0	0	0	1	0	0	7	4	0	4	3	1	1	0	0	1.3814
ADAMTS5	30	4	6	0	10	4	2	2	3	4	0	2	0	5	4	1	8	3	23	3	9	1	0	3	6	3	5	2	5	2	3	1	3	1	31	20	12.0439	12	32	11	16	7	28	9
ADAMTS6	80	130	154	300	36	36	38	150	16	2	0	3	3	0	12	0	8	0	5	0	2	0	0	0	1	0	1	1	4	5	2	2	2	7	15	5	2	7	20	17	4	6	6	5
ADAMTS7	46	144	10	10	22	6	0	0	1	1	0	0	0	1	1	0	0	0	4	1	2	0	0	1	1	0	1	0	0	0	2	2	0	1	7.5	5	2	1.5	6	2.5	2	2	3.5	1.5
ADAMTS7P1	2	0	2	0	2	0	0	0	0	0	0	0	0	0	0	0	0	0	0	0	0	0	0	0	0	0	0	0	0	0	0	0	0	1	35.1321	3.09203	12.8016	6	54.7927	5.21766	31.1338	12.1065	28	12.7199
ADAMTS8	32	20	4	0	8	2	0	0	0	1	0	0	1	2	1	0	0	0	4	2	0	0	0	2	2	1	0	0	3	1	0	2	2	2	15	0	3	0	28	2	17	7	9	5
ADAMTS9	74	36	12	6	24	16	0	0	3	1	0	1	0	0	0	1	2	0	1	1	0	1	1	0	0	0	0	0	1	0	1	0	1	0	8	0	6	2	27	9	16	7	14	11
ADAMTS9-AS1	4	0	0	0	4	2	2	0	0	1	4	20	22	24	21	16	11	16	2	10	6	34	7	14	3	2	0	3	18	10	19	24	20	18	122.235	23.0622	56.7687	13.0087	278.849	41.8354	150.924	30.8134	176.145	45.7304
ADAMTS9-AS2	6	2	0	2	2	0	0	0	0	0	0	0	0	0	0	0	1	0	1	0	0	0	0	0	0	0	0	0	2	0	0	0	0	1	45.5117	19.1224	7	7.73532	35.626	20.4327	20.8503	9	16.7464	17
ADAMTSL1	70	26	6	8	38	8	0	6	6	3	0	7	1	2	12	1	9	3	8	5	3	1	2	0	1	0	4	3	16	7	18	4	9	9	14	1	4.29057	4.27291	20.0376	2.43052	11.5	5	20	1
ADAMTSL2	38	62	12	16	20	12	2	2	0	3	0	0	1	4	2	2	5	1	8	1	0	3	1	2	4	0	2	0	2	6	3	2	4	1	42	12	9	4	36	11	20	17	25	11
ADAMTSL3	0	0	0	0	0	0	0	2	1	1	0	1	0	0	0	0	0	0	0	0	0	0	0	0	1	0	0	0	0	0	0	0	0	0	39.023	12	12	16	43.791	9	21.1543	4	21.6455	14.5818
ADAMTSL4	48	18	10	2	138	48	4	8	7	0	0	1	1	1	0	1	5	0	2	0	2	2	0	1	0	1	0	1	3	11	1	5	1	8	14.6814	91.9912	4.42031	30.3419	21.2114	33.5591	20.7497	45.6844	11.696	49.0576
ADAMTSL4-AS1	12	10	4	0	34	20	2	2	3	1	0	0	0	0	0	0	1	0	0	0	0	0	0	0	0	0	0	0	0	1	0	0	1	0	14	2	6	1	20	1	14	3	13	1
ADAMTSL5	8	12	2	0	8	6	2	2	0	0	0	0	1	0	0	0	0	1	2	1	0	1	0	0	1	1	0	0	1	0	1	0	0	1	193.328	163.205	48.7332	305.937	251.516	487.884	272.841	597.837	86.1044	230.648
ADAP1	34	40	18	4	18	42	10	34	22	6	0	1	11	3	4	1	14	2	8	4	10	3	1	0	7	3	2	2	4	27	7	4	7	16	8.00476	2	6	1.00089	23	3	2	3	11	6.0087
ADAP2	0	4	2	2	0	4	0	6	5	7	0	1	0	0	0	0	0	0	3	0	0	0	0	0	0	0	2	0	1	4	0	0	2	1	23.0036	0	14	1	27.3539	3	23	5	8.03083	14.0046
ADAR	78	824	978	690	66	674	866	700	327	112	0	19	24	8	12	3	102	7	189	23	47	6	4	7	60	767	191	98	59	310	17	50	32	115	296.115	742.003	54	549.013	135.202	353.039	187.125	559.01	81.0361	451.167
ADARB1	54	126	24	14	36	70	48	54	10	46	0	1	1	2	2	0	6	1	81	20	4	2	2	1	3	17	7	3	6	16	6	2	6	0	78.0041	35	18.4348	25	72.1194	34.1754	46.1195	68.1054	38.0432	47.8355
ADARB2	38	26	12	4	36	6	0	0	5	2	0	0	2	4	2	1	3	2	7	2	2	2	0	1	0	1	2	0	3	6	2	1	0	5	192.071	431	32	265	88.008	164	81	295.037	45.2125	266
ADARB2-AS1	8	0	0	0	4	2	0	0	0	0	1	0	0	0	0	0	0	1	0	0	0	0	0	0	0	1	0	0	0	0	1	0	0	0	20.5085	0	5.79008	0	39.1691	2	15.639	3	20.3407	2
ADAT1	20	118	106	102	22	94	98	106	19	7	0	0	3	1	1	0	7	1	15	6	1	0	0	0	10	52	9	7	3	12	1	2	2	4	0	0	2	6	15	1	5	3	5	2
ADAT2	22	24	6	18	14	36	22	26	6	0	0	0	0	1	1	1	0	0	0	1	1	0	0	0	2	32	10	4	3	2	0	0	0	3	20.6476	10.1131	4	4	10.3383	7.38213	26.7112	12.6051	13	6.42848
ADAT3	6	20	12	14	4	8	14	24	2	5	0	1	1	1	1	0	6	3	13	6	3	1	0	1	2	2	1	4	7	11	4	1	4	1	21.2439	11.85	15.1464	2	64.8935	5.82754	16.7423	11.8691	20.5611	12.5427
ADCK1	56	48	30	24	44	26	22	20	2	7	0	1	2	3	1	1	10	2	37	4	5	1	3	0	24	39	20	13	5	7	4	1	2	2	15	0	4	2	21	5	10	3	7	6
ADCK2	48	78	28	60	22	42	44	56	4	3	0	1	2	3	0	0	1	1	8	2	1	1	0	0	9	35	17	12	2	4	3	3	2	0	22	6	8	2	23	8	14	12	14	17
ADCK5	0	0	0	0	0	0	0	0	1	7	0	0	0	0	0	0	0	0	0	0	0	0	0	0	0	0	0	0	0	0	2	0	0	0	8	0	2	8	29	2	8	3	8	0
ADCY1	168	62	26	4	38	22	6	2	0	3	0	2	6	5	2	3	7	6	5	2	9	2	1	0	12	0	2	2	8	6	0	3	7	4	86.2133	19.6979	26.6523	5	178.056	14.4876	70.5594	31.7853	58.8428	20.5793
ADCY10	40	24	6	2	40	12	4	4	1	1	0	0	0	0	1	0	0	0	7	0	0	1	0	0	1	1	0	1	0	1	1	0	1	0	41	55	10.0825	39	39.2628	28	37.0585	78	17.366	27.018
ADCY10P1	32	28	10	4	24	16	16	6	0	0	0	0	0	1	0	0	0	0	0	1	1	1	0	0	2	3	1	0	2	1	0	2	0	0	102.037	54.1987	28	32.3128	169.34	40.4553	138.654	68.7683	102.445	95.5756
ADCY2	36	12	12	6	12	6	4	0	0	0	0	1	3	0	2	0	6	3	2	2	3	1	1	1	2	2	0	3	2	1	0	1	1	2	3	1	3	12	14	12	13	4	9	2
ADCY3	24	382	26	22	22	134	54	50	27	2	0	1	1	4	1	1	2	0	4	0	0	0	1	1	3	72	20	8	6	14	3	2	2	3	0	2	0	0	9	3	7	4	5	2
ADCY4	0	0	0	0	0	0	0	0	5	1	0	0	0	0	0	1	1	0	0	0	0	0	0	0	1	0	0	0	0	0	0	0	0	0	94.2793	73.8585	14	96.6872	78.7749	71.4877	39.1223	103.721	29.9151	97.3841
ADCY5	66	42	6	4	18	18	12	2	2	9	2	3	4	5	2	2	9	4	16	9	12	5	2	1	3	0	4	2	7	6	3	1	7	0	98.0856	5.85207	36.2674	17.4108	105.704	17.8781	59.2668	15.1234	83.6837	52.2342
ADCY6	79	55	6	4	30	20	4	2	3	2	0	1	2	5	1	0	9	2	9	2	5	3	2	0	5	3	3	1	7	7	5	5	8	7	3	0	6	0	0	0	12	2	4	0
ADCY6-DT	14	0	2	0	6	4	0	0	0	0	0	0	0	0	0	0	0	0	0	0	0	0	0	0	0	0	0	0	0	0	0	0	0	0	39	7	3	2	26	4	18	12	5	5
ADCY7	24	94	26	14	42	92	36	50	38	8	0	1	3	1	4	0	14	1	11	5	13	0	1	4	8	46	7	5	8	39	4	4	1	16	6	0	0	6	17	0	2	0	10	5
ADCY8	22	4	8	2	12	4	0	0	3	0	0	1	2	2	1	1	1	0	3	1	1	2	1	0	2	0	2	0	3	2	0	3	3	0	11	11	9	19	37.8188	8	20	24	24	31
ADCY9	62	58	6	0	26	54	12	18	8	5	1	1	9	4	3	6	3	6	5	3	3	10	7	7	3	2	2	2	8	9	3	6	2	3	88	55	13	35	69.042	44.3452	43.4669	71.401	31	60
ADCYAP1	28	6	6	0	6	2	0	0	0	1	0	0	0	0	0	0	0	0	0	0	1	0	1	0	1	0	0	0	0	1	0	0	0	1	7.38129	4	5.29437	0	27.5775	2.00181	19.558	1	10.2246	1.00018
ADCYAP1R1	68	24	16	2	28	6	2	2	0	2	0	1	2	2	2	1	3	1	3	2	2	1	1	2	2	1	3	0	2	3	3	1	6	2	14	4	7	1	38	3	14	8	10	3
ADD1	68	348	255	240	42	124	168	146	194	194	0	6	8	3	10	1	48	8	378	87	19	3	8	4	10	139	44	23	50	124	20	26	18	39	24.6616	1.05474	12	0	20.587	7.44038	19.6375	3.28596	12.9847	3.11586
ADD2	100	18	6	3	60	82	104	76	7	10	0	1	1	0	1	0	3	0	9	6	1	2	0	1	13	184	55	28	2	12	5	3	6	7	26	11	6	8	24	17	8	8	5	9
ADD3	14	240	478	422	8	136	270	226	287	109	0	27	17	4	62	0	57	5	203	33	38	3	9	3	43	346	112	66	90	160	26	34	30	66	4	1	3	1	17	6	9	2	15	6
ADD3-AS1	28	12	12	2	2	0	4	0	0	2	0	1	0	0	0	0	0	0	0	0	1	0	0	0	1	3	1	1	0	0	0	0	0	0	8	0	0	0	6	0	8	2	2	2
ADGB	14	6	2	0	8	2	0	0	1	0	0	1	1	0	1	0	1	0	0	1	0	1	0	0	1	1	0	0	1	0	0	0	0	0	6.77362	12.7088	5.05506	3.40039	18.6972	7.03735	14.0546	12.2657	4.8729	7.07536
ADGRA1	18	24	12	2	18	2	4	0	1	20	0	1	7	2	6	3	14	3	144	10	7	5	3	3	24	10	4	4	8	7	10	3	5	5	17.169	13	13	14	39.4095	6.05115	25.3456	8.00061	26.296	36.21
ADGRA1-AS1	4	8	0	0	0	0	2	0	0	0	0	0	0	0	0	0	0	0	0	0	0	0	0	0	0	0	0	0	0	0	0	0	0	0	15	0	0	3	10	0	12	4	25	3
ADGRA2	52	29	14	8	20	12	2	4	2	3	0	1	3	3	5	0	9	0	5	5	5	1	0	1	4	2	1	1	14	3	6	4	6	4	18	13	11	5	28	3	20	8	19	11
ADGRA3	24	16	8	0	14	10	2	0	2	1	0	0	2	2	0	1	11	3	7	2	14	1	1	2	2	4	7	1	9	3	3	2	5	1	57.3138	7.92887	29.7305	28.1006	133.969	20.9619	80.8113	23.8707	84.564	40.428
ADGRB1	38	36	28	12	28	10	12	8	12	10	0	5	11	12	12	3	35	9	58	13	16	8	10	3	28	5	7	3	27	25	20	16	17	9	0	0	0	0	4	3	2	3	1	1
ADGRB2	60	184	140	178	38	24	32	38	9	12	0	2	15	5	4	2	43	12	42	13	22	4	15	2	37	52	25	49	25	48	27	14	31	45	20	14.0106	6	9.02258	17.3931	2	13	1	19	8
ADGRB3	38	16	0	6	18	8	0	0	2	0	0	0	0	0	0	0	1	0	0	0	0	1	0	0	0	0	1	0	0	2	0	1	0	1	0	4	1	0	1	1	4	2	4	0
ADGRD1	66	24	18	0	36	20	2	6	0	1	0	1	0	1	0	1	0	1	1	1	0	0	0	2	1	1	1	1	0	0	2	6	3	2	24.5004	0	6.70651	0	23.0493	2.20002	16.7844	7.28993	20.9465	10.7932
ADGRD1-AS1	10	4	0	0	6	2	0	0	0	1	0	0	1	0	0	0	0	0	0	0	0	0	0	0	0	0	1	0	0	0	0	1	0	0	79.3782	173	12	97	31.1921	72.0423	52.4408	124.191	28.5107	59.0382
ADGRE1	26	12	8	2	26	8	0	0	40	0	0	3	0	0	1	1	1	0	1	0	1	1	2	0	1	0	1	1	7	21	1	0	5	16	1	1	1	0	10	1	6	5	9	3
ADGRE2	52	16	12	4	20	10	2	0	146	7	0	3	11	12	3	2	65	6	18	2	18	0	2	3	0	0	0	0	10	38	3	12	7	54	3.14423	0	1	0	4	0	2	1	2	0
ADGRE3	12	6	2	2	6	2	0	0	97	5	0	1	6	7	1	0	60	4	10	5	10	3	3	1	0	0	0	0	10	14	3	10	6	19	11.6019	5	8	0	4	1	5	3	8.79511	1
ADGRE4P	18	0	0	0	14	2	2	0	0	0	0	0	0	0	0	0	0	0	0	0	0	0	0	0	0	0	0	0	1	2	2	1	0	2	94.7601	107.452	33	145	122.134	53.0628	90.1519	57.022	75.0232	68.4378
ADGRE5	30	48	32	28	16	8	2	0	526	37	0	2	47	30	8	0	196	20	82	29	62	12	7	11	5	9	9	4	24	95	20	34	42	109	10	0	0	0	6	1	3	0	1	0
ADGRF1	48	14	8	2	14	6	2	0	1	0	0	0	0	0	0	0	0	0	0	0	0	0	0	0	0	0	0	1	0	0	0	1	0	0	18.4254	1.97827	2.03213	1	22.2908	1.02373	7.4976	4.06475	6.96912	1.01012
ADGRF2	28	12	6	2	22	6	2	0	1	0	0	0	1	0	0	0	0	0	1	0	0	0	0	0	0	0	1	1	0	1	0	0	1	0	541.964	1272	150	1015	371.948	661	519.988	1336	207	1048
ADGRF3	40	60	26	12	24	16	4	6	1	1	0	5	1	0	0	2	1	1	6	0	0	1	0	2	1	1	0	0	3	2	0	1	1	1	14	21.5	3.5	15.5	18.369	13.5	9	26	3.5	39
ADGRF4	12	16	6	2	16	2	0	0	0	0	0	0	0	0	1	0	0	0	0	0	0	0	0	0	2	0	0	0	0	0	1	0	0	0	8	20	6	26	10	5	3	9	3	8
ADGRF5	46	16	4	0	22	8	0	0	10	0	0	0	1	0	0	0	1	0	1	0	0	0	0	0	2	0	1	0	3	2	1	1	0	0	47.0584	66	16	28	69.7329	21.8767	35.8228	55.1393	22.3673	31.2487
ADGRF5-AS1	6	0	0	0	2	0	0	0	1	0	0	0	0	0	1	0	0	0	0	0	0	0	0	0	0	0	0	0	0	0	0	0	0	0	1	14	0	1	9	4	4	4	1	1
ADGRG1	58	56	14	6	36	28	2	2	15	2	1	1	1	0	1	0	1	1	5	1	3	0	2	1	4	1	0	0	7	7	0	1	0	1	6.17374	3	2	0	11.0779	4	14.7535	5.07018	13.23	3.10513
ADGRG2	20	4	6	10	10	8	4	6	16	0	0	2	6	1	3	0	9	2	4	7	12	0	3	3	12	3	10	9	14	13	14	7	10	7	5	4	2	0	0	0	0	0	4	1
ADGRG3	38	20	2	0	34	10	2	2	81	4	0	2	3	4	3	0	49	4	11	1	8	0	3	2	0	0	0	1	7	7	7	12	13	23	138.513	230.026	26	170	68.6656	133.112	55	179	30.5896	161
ADGRG4	20	4	8	0	2	4	0	0	0	0	0	0	1	0	0	0	1	1	1	0	1	1	0	2	0	0	0	0	1	1	0	0	1	0	37	50	3	17	34	25	16	30	18	19
ADGRG5	32	12	6	42	16	12	4	16	6	2	2	2	4	0	6	0	24	12	12	10	10	5	0	1	3	1	0	4	11	10	6	9	5	8	9	34	0	31	18	38	19	42	6	28
ADGRG6	12	6	2	4	6	0	0	4	1	3	0	1	15	4	8	4	22	0	7	3	11	3	4	0	1	1	1	1	17	15	27	7	18	18	35	3	11	3	38	9	11	7	11	29
ADGRG7	6	2	8	2	4	2	0	0	0	0	0	0	0	0	0	0	0	0	0	0	0	0	0	0	0	0	0	0	0	0	0	0	0	0	44.4895	37	2.33535	46	10.4192	27.6377	5.95448	25.9999	1	37.9999
ADGRL1	0	0	0	0	0	0	0	0	1	2	0	4	0	0	0	0	0	0	0	0	0	0	0	0	2	4	1	0	0	0	0	0	0	0	6.74887	8	2.25005	7	5.17388	2	5.99148	4	5.33431	6.289
ADGRL2	20	8	0	2	16	4	0	0	0	2	0	1	1	0	0	0	1	1	3	0	0	0	0	0	0	0	0	0	0	2	0	2	0	0	0	2	0	5	11.2089	1	4	1.78092	6.92096	3
ADGRL3	30	18	6	2	14	2	0	2	4	0	0	2	0	4	0	2	1	2	2	1	1	3	0	1	0	0	1	0	0	1	3	2	0	3	18.6723	18	7.00163	25	30.3485	14.0517	29.1027	18	8.01202	26.0295
ADGRL3-AS1	8	0	2	0	0	0	0	0	0	0	0	0	0	0	0	0	0	0	0	0	0	0	0	0	0	0	0	0	0	0	0	0	0	0	38	15	10	28	23	18	22	20	4	22
ADGRL4	4	2	0	0	0	0	0	0	1	0	0	0	0	0	0	0	1	0	0	0	0	0	0	0	1	0	0	0	1	2	0	1	0	1	42.818	2	19.0282	7	28.3991	11.0623	36.1498	7	24.0617	13.1224
ADGRV1	166	50	40	6	60	30	14	2	2	0	0	0	1	2	1	1	2	0	2	0	1	1	0	1	0	1	0	0	1	4	2	1	1	2	2	17	0	15	9	16	8	13	2	21
ADH1A	2	0	2	0	4	0	2	2	0	0	0	0	0	0	0	0	0	0	0	1	1	0	0	0	0	0	0	2	0	0	1	2	0	0	15	2	11	5	52.453	8	33	10	15.5398	7
ADH1B	6	0	2	0	0	2	0	0	1	0	0	0	0	0	0	0	0	0	1	0	0	0	0	0	0	0	0	0	0	0	0	0	0	0	8	0	2	3	5	6	8	4	12	2
ADH1C	0	0	2	0	0	0	0	0	0	0	0	0	0	0	0	0	0	0	0	0	0	0	0	0	0	0	0	0	0	0	0	0	0	0	4	3	1	5	14	0	0	1	3	0
ADH4	12	2	0	0	0	2	0	0	0	0	0	0	0	0	0	0	0	0	0	0	0	0	0	0	0	0	0	0	0	0	0	0	0	0	6	4	0	7	16	3	8	3	6	5
ADH5	14	84	286	261	12	148	374	316	11	7	0	0	1	0	1	0	2	0	32	8	4	1	0	0	9	75	32	14	6	19	2	9	0	3	16	0	4	1	21	2	9	6	6	5
ADH6	22	12	2	2	16	0	0	2	0	0	0	1	0	0	0	0	0	0	0	0	0	0	0	0	0	0	0	0	0	0	0	1	0	0	6	0	0	0	2	0	3	2	0	0
ADH7	14	2	0	0	8	0	2	0	0	1	0	0	0	0	0	0	0	0	1	0	0	0	0	0	0	0	0	0	0	0	1	0	0	0	12.3505	0	3	1	25.5804	4	11	2.02388	1	4
ADHFE1	18	8	4	4	10	2	0	0	3	1	0	2	0	0	0	0	0	1	0	0	0	0	0	1	0	0	1	0	0	0	2	0	0	1	15	3	0	9	11	0	4	8	2	1
ADI1	12	24	40	58	6	52	96	100	13	5	1	2	2	0	5	0	2	1	8	1	3	2	0	2	2	33	12	5	4	8	1	5	1	2	8.11845	0	4.09216	1.22896	20.7256	9.36893	22.2844	4.12209	16.054	3.24422
ADIG	2	0	2	2	0	0	0	0	0	0	0	0	0	0	0	0	1	0	0	1	0	0	0	0	0	0	0	0	0	0	0	1	0	0	51	179	10	112	34	69	42	98	9	90
ADIPOQ	22	14	4	0	30	2	2	0	0	0	0	0	0	0	0	0	0	0	0	0	0	0	0	0	0	0	0	0	0	1	0	0	0	0	77.9577	116.022	32.1056	154.109	101.231	123.74	88.6118	124.574	71.9822	103.079
ADIPOQ-AS1	26	6	4	6	24	4	0	0	0	0	0	1	1	1	0	0	1	0	0	0	0	0	0	0	1	0	1	0	0	0	0	1	0	0	25.4534	6	11	5	22.3517	7	20	19.0778	19.3536	15.0352
ADIPOR1	48	124	192	228	48	162	268	468	708	27	0	26	27	15	33	5	95	17	31	8	45	13	21	11	9	80	54	33	170	288	83	211	39	159	27	11	11	8	32	4	12	4	17	12
ADIPOR2	0	0	0	0	2	0	0	0	44	8	0	6	0	0	0	0	0	0	0	0	0	0	0	0	0	0	0	0	0	0	0	0	0	0	56.1048	76.0754	10.0119	49	95.564	32.8567	56.0174	47.1163	33.2166	29.1418
ADIRF	2	4	0	2	0	0	0	0	2	0	0	0	0	0	0	0	0	0	0	1	1	0	0	0	0	0	0	0	0	0	0	0	0	0	31	51	2	37	16	14	11	23	16	8
ADK	22	66	88	58	12	92	140	186	2	22	0	1	1	0	0	1	8	0	51	10	1	1	3	1	7	75	20	8	8	15	3	5	6	3	37	21	11.8712	29	36.4195	25.1764	43.3869	40	23	60.1741
ADM	6	146	48	66	16	124	22	118	89	4	0	4	14	4	1	0	24	0	7	2	5	2	3	0	1	0	0	0	8	16	1	7	5	37	42.4205	27	23	22	54.9925	25.4135	32.569	41	18.3544	56
ADM2	30	56	12	20	22	38	30	32	0	0	0	0	0	2	0	0	3	0	6	0	1	0	0	0	4	0	3	1	2	1	0	1	1	0	42	18	11	22	36	14	18	25	16	18
ADM5	20	34	6	6	16	8	0	0	1	0	0	1	0	0	1	0	0	0	2	0	0	1	0	1	0	2	1	0	1	0	1	0	2	1	94.0038	110	19.413	91.3545	60.4732	39.1606	51	74	60.1163	67
ADNP	16	288	406	324	34	204	378	278	62	55	0	2	5	3	2	1	17	1	87	19	3	0	1	1	10	249	75	38	14	37	4	10	4	11	94.4835	336.759	37.76	283.053	128.852	157	86.8509	225.022	69.8909	219.334
ADNP-AS1	12	8	8	6	10	4	10	22	9	6	0	1	1	4	1	1	0	0	15	1	1	0	1	0	3	72	15	5	6	11	4	0	2	2	38	49.0061	23	99	40.0744	20.1332	33	21	15	20
ADNP2	26	92	84	58	12	58	62	48	3	1	0	0	0	0	4	1	9	0	4	4	4	0	1	0	2	1	1	2	1	4	5	3	6	1	90.8061	122.6	32.1427	80.3365	111.801	87.9297	82.9124	98.2176	91.0512	88.6981
ADO	28	54	86	52	8	40	52	54	5	16	0	2	4	1	1	1	12	9	50	13	3	1	4	2	10	27	14	8	8	14	2	5	7	7	92	255	21	169	91.296	79	73	143	41.0893	165
ADORA1	36	20	14	8	22	12	0	2	1	7	0	0	0	0	0	0	16	1	23	7	2	0	0	1	13	7	3	7	4	2	2	0	4	2	8.0357	18	14.0711	9	25.3803	3.19497	22.7828	15.7228	14.0913	9
ADORA2A	6	8	4	14	6	12	6	0	2	0	0	0	0	0	0	0	0	0	1	2	0	0	0	0	3	2	1	0	2	0	0	0	0	0	15	11	2	5	33	1	9	13	6	6
ADORA2A-AS1	34	12	10	8	14	20	4	4	0	1	0	0	0	1	0	0	2	1	3	3	1	1	0	0	1	4	1	3	2	2	1	2	2	2	53.6373	125.046	18.1465	68.7587	53.8789	65.1319	51.7885	79.661	35.0956	80.874
ADORA2B	2	4	0	2	2	0	2	0	1	1	0	0	0	0	0	0	3	1	2	0	0	0	0	0	2	0	0	0	0	0	0	0	1	1	0	0	1	0	11	0	3	2	0	11
ADORA3	0	0	0	0	0	0	0	0	2	0	0	1	1	0	0	0	1	0	0	0	0	0	0	1	0	0	0	0	0	0	0	0	0	0	26.2252	21	3.26556	9	40.3413	11.6937	27.0423	12.2743	33.1308	25.0942
ADPGK	18	104	42	50	16	70	84	204	21	2	0	0	1	1	0	0	7	0	7	3	6	1	0	0	1	16	10	3	2	10	1	3	4	8	2	0	0	0	2	0	2	1	1	1
ADPGK-AS1	30	16	8	4	32	28	12	16	3	0	0	1	1	2	0	0	0	1	0	1	1	0	0	0	0	3	1	0	0	0	1	0	0	2	64	154	23	99	44	47	28	141	20	80
ADPRH	46	30	40	46	14	46	46	48	14	5	0	0	2	0	1	0	5	0	9	3	3	0	0	0	1	0	2	0	1	7	3	3	0	1	7	3	1	13	12	11	2	14	3	7
ADPRHL1	28	18	4	16	10	8	14	22	0	2	0	1	1	2	0	0	0	1	1	0	0	2	0	0	2	14	7	9	2	1	0	0	3	1	36	36	8	8	47	8	41	31	42	39
ADPRM	2	4	8	16	2	8	14	16	3	1	0	0	0	0	0	0	2	0	6	0	1	0	0	0	1	3	3	3	1	2	1	0	3	0	0	0	1.24453	0	15.4548	0	0	0	1.68803	10.1028
ADPRS	6	58	68	50	22	66	68	50	6	4	0	0	2	1	0	0	2	2	19	4	2	2	0	0	4	29	11	2	0	10	1	2	4	2	0.702916	0	0	0.51683	0	0	0.557872	0	0	1.03657
ADRA1A	32	10	18	6	30	4	0	4	2	3	0	3	17	17	3	7	8	7	6	4	6	16	10	4	2	1	1	6	3	3	3	6	9	6	42	151	32	97	39	41	26	94	17	103
ADRA1B	16	4	0	0	4	4	2	0	0	0	0	0	1	2	0	0	0	0	1	1	0	1	0	0	1	1	0	0	1	0	0	0	1	0	70	68	21	36.8791	58	30.0767	42	47.9944	37	55
ADRA1D	8	20	4	4	6	14	2	1	0	2	0	0	1	3	5	1	1	2	5	2	5	0	1	2	7	1	4	1	6	4	4	2	5	10	5.03142	17	0	7.31764	4.33924	0	8.56943	8.88727	4.37907	0.162864
ADRA2A	8	6	2	2	6	10	2	0	13	5	1	2	2	1	2	0	9	1	17	5	13	1	2	0	2	2	3	1	13	3	2	4	5	1	11	5.52809	7.21443	3	14.3087	14.0486	7.95709	14.6929	6.54386	3.00914
ADRA2B	38	22	8	8	34	12	0	0	1	0	1	0	2	1	0	0	2	2	1	1	3	3	2	0	4	0	4	2	0	5	2	2	1	0	28.1829	10.7566	6.72188	15.3784	59.0035	16.0126	33.7307	5.99985	32.1539	10.5865
ADRA2C	6	2	2	0	4	4	2	0	0	1	0	0	1	1	0	1	3	0	7	1	4	2	0	2	1	0	0	0	1	4	1	5	3	1	0	2.16256	1.07957	1.13746	0	2.53646	3.26669	4.03141	0	0
ADRB1	10	8	0	2	6	8	4	2	2	5	1	0	2	4	0	2	10	1	9	2	1	3	1	0	2	0	0	1	4	6	5	3	2	5	5.59417	23.5528	0	4.13285	0	1.96744	10.8589	6.70344	0	0
ADRB2	18	62	6	6	10	16	2	4	4	2	0	0	0	2	1	0	3	0	3	0	4	0	0	0	0	3	0	0	1	5	1	1	1	2	51.2544	15.2301	5.9813	1	92.1837	16.4282	51.8612	11.6076	43.2635	44.0944
ADRB3	6	6	0	0	6	0	0	0	0	1	0	0	1	2	2	1	1	1	1	1	0	5	0	0	0	1	0	1	5	0	2	0	0	1	1.5	2.85194	1.29042	1.24798	3.81478	0.5	2.5	2	0	1.16866
ADRM1	20	346	256	252	40	368	430	354	51	18	19	3	5	3	3	1	14	0	40	12	4	0	1	0	11	108	39	24	3	25	5	8	3	14	6	12	6	1	16.0022	1	7.0023	7	3	3
ADSL	58	212	338	426	50	306	652	718	22	28	0	2	4	2	2	2	1	1	39	9	1	0	3	2	47	364	108	50	10	31	7	8	4	4	15	3	2.6649	6	40.7637	8.41519	13.7781	7	28.0295	9.31113
ADSS1	24	36	4	6	16	10	2	6	0	0	0	0	0	1	1	2	5	2	6	1	3	1	2	0	1	3	5	1	4	5	1	1	2	1	36	41.0051	18	45	25	15.0098	33.2745	25.0069	17.0166	27
ADSS2	6	78	100	84	16	94	188	162	29	27	0	0	3	1	6	0	13	1	34	9	2	2	2	0	9	61	8	8	2	74	8	6	15	12	0.285714	1.42857	0.571429	6	1.50589	0.369406	0.714286	0.653385	0.571429	0.714286
ADTRP	10	32	26	32	6	6	4	2	0	0	0	0	0	0	0	0	7	0	0	0	0	0	0	0	0	0	0	0	0	0	0	0	0	0	41	143	8	96	44	70	35	123	16	57
AEBP1	84	2548	134	88	20	406	18	6	2	3	1	0	0	0	0	0	7	0	11	1	1	0	1	0	3	0	0	1	4	2	0	0	1	0	51	52	15.3784	28	29.8468	28	29	35.5674	16.7203	34.3275
AEBP2	28	288	126	114	50	336	108	152	34	12	0	3	0	3	8	1	11	1	23	5	4	1	1	0	25	161	48	27	9	15	6	5	11	6	47.1738	100.338	4.67548	35.5242	33.6231	20.68	34.0058	50.9044	24	44.2639
AEN	14	100	64	68	20	104	138	192	8	9	1	1	2	1	0	0	2	0	7	2	1	0	0	0	4	52	11	5	4	9	1	3	1	1	71.5115	45.1126	17.4092	30.3187	151.398	34.624	94.0807	22.9709	73.3339	48.1309
AFAP1	54	24	8	4	32	4	1	0	52	5	0	4	4	1	3	0	7	1	9	3	4	2	1	0	4	3	2	0	31	16	4	3	14	10	24	49	13	19	19	18	26	41	10	16
AFAP1-AS1	26	10	2	2	4	0	0	0	6	0	0	0	0	0	0	1	0	0	1	0	0	0	1	0	2	73	10	9	2	2	0	1	0	1	8.9319	15.1264	8.76348	9.68341	31.1685	9.86503	24.1327	5.05502	7.63548	12.1962
AFAP1L1	48	16	8	4	22	6	2	0	6	1	0	2	2	0	0	0	0	0	0	0	1	0	0	1	1	0	1	0	0	4	2	1	1	1	3	0	1	3	17.7812	3.23637	7.94805	1	13.5509	4.15426
AFAP1L2	36	20	14	0	12	6	0	0	6	1	0	1	1	1	2	0	2	0	4	0	1	0	0	2	1	4	0	0	4	6	1	3	0	6	37	41.8535	0	0	5.61201	34.378	0	0	1.76917	0
AFDN	130	1516	472	808	58	398	296	646	29	2	0	3	3	3	1	1	8	2	6	5	6	1	2	2	20	96	54	18	10	19	3	5	6	7	19	15	0	17	3	5	6	7	2	9
AFDN-DT	12	11	4	0	2	4	0	0	0	0	1	0	0	0	0	0	0	0	3	0	1	1	0	0	2	1	0	0	1	0	0	1	1	1	78.3188	72	19	73	75.0304	53	48.9175	92.4721	31.3275	65.5479
AFF1	48	473	248	218	46	228	266	218	133	50	0	8	12	9	10	2	50	4	60	15	24	3	4	2	1	21	13	3	39	132	26	42	18	52	55	17.2354	18	6	39	8.00806	46	27	38	26
AFF1-AS1	6	4	10	4	12	10	10	8	0	1	0	0	0	0	0	0	1	0	0	0	0	0	0	0	2	1	0	0	0	1	0	0	0	0	11.5	5	2	9	14	11	3.5	10.5	9	9.5
AFF2	78	46	26	40	36	186	348	660	123	10	0	2	17	6	2	4	46	8	21	13	15	4	3	7	45	348	130	108	15	122	16	23	21	35	36.5812	82.916	6.02684	64	64.2659	54	35.2791	53	40.4321	57
AFF3	43	1624	468	476	14	112	72	84	12	78	0	0	1	1	1	0	10	2	135	30	1	0	2	0	8	106	24	12	0	2	1	4	1	2	0	0	0	0	11	0	2	0	3	0
AFF4	20	392	266	247	22	248	254	290	70	68	0	2	5	3	5	1	21	0	111	15	7	1	0	2	18	172	53	17	20	48	4	13	7	15	0	0	0	0	0	0	1	0	3	0
AFG1L	2	6	6	2	6	6	6	12	2	5	0	0	2	1	1	0	2	1	6	2	0	1	0	0	2	6	3	1	0	2	3	0	2	1	17	4	4	11	20.5266	11	24	9	21.0263	11
AFG3L1P	26	132	20	22	28	74	32	48	2	3	0	0	1	1	0	0	2	0	10	1	1	1	0	0	14	26	6	8	0	6	3	1	0	1	5	0	1	0	3	1	4	0	1	0
AFG3L2	108	316	288	242	40	214	430	482	17	23	0	1	1	1	0	0	2	0	51	4	0	0	0	0	24	349	97	56	6	14	7	5	0	6	33.8043	1.47318	11	7.82707	41.8264	6.56813	30.47	11.3978	21.3528	22.0621
AFM	6	6	0	0	4	2	0	0	0	0	0	0	0	0	0	0	0	0	0	0	0	0	0	1	0	0	0	0	0	0	0	1	0	0	126	259	28	258	50	104	80	212	60	209
AFMID	30	44	74	50	32	98	138	211	4	3	0	1	0	0	0	0	1	1	8	2	1	1	0	1	12	72	22	15	1	1	2	1	2	0	7	4	0	0	9	0	1	0	1	2
AFP	10	2	0	0	2	0	0	0	0	0	0	0	0	0	0	0	0	0	0	0	0	0	0	0	0	0	0	0	0	0	0	0	0	0	0	0	0	0	2	0	0	0	1	0
AFTPH	10	86	156	140	18	80	270	158	107	28	0	5	6	1	8	0	36	3	67	15	13	0	2	0	12	100	33	15	18	50	12	18	9	30	23	22	6	11	17	14	15	14	12	22
AGA	8	22	6	10	14	6	8	24	2	0	0	0	0	0	0	0	1	0	4	1	1	0	0	0	1	9	4	4	1	3	1	1	1	0	9.27607	1	6.91868	1	23.0085	7.61385	17.8454	12.1411	17.3202	13.3405
AGAP1	84	50	14	8	30	8	4	8	6	2	0	1	5	6	5	0	18	4	15	12	18	3	0	0	7	3	0	3	31	15	14	4	12	10	6	0	1	0	23	2	11	8	5	5
AGAP1-IT1	10	6	8	6	12	4	0	0	0	0	0	0	0	0	0	0	0	0	0	0	0	0	0	0	0	0	0	0	0	0	1	0	1	0	70.5577	84	8	73	51.0583	35	45.0109	89.6276	39.4232	116
AGAP10P	4	0	0	4	4	0	0	1	0	0	0	0	0	0	0	0	0	0	1	0	0	0	0	0	0	0	0	0	0	0	0	0	0	1	34	123	15	77	35	47	34	47	25	24
AGAP11	22	16	10	0	4	0	0	0	0	0	0	0	0	0	0	0	0	0	0	0	0	0	0	0	0	0	0	0	0	0	0	0	0	0	54	134	9	137	51	81	36	101	12	121
AGAP12P	0	1	0	0	1	0	0	2	0	0	0	0	0	0	0	0	0	0	0	0	0	0	0	0	0	1	0	0	1	1	0	0	0	0	16.2255	15	15.2988	26	42.728	26.0496	31.5029	26.5181	2	27.1568
AGAP2	92	154	76	74	54	90	70	78	32	14	2	30	81	88	38	77	54	64	46	41	45	104	39	68	22	63	33	20	37	48	34	46	66	43	49	24	23	16	44	22	17	25	11.4662	27
AGAP2-AS1	10	6	2	2	14	6	2	0	0	0	2	0	0	0	0	0	0	1	1	0	0	2	0	0	0	0	1	2	0	1	0	0	0	0	65.8848	17.7949	24.7149	20	141.922	21.4052	75.7823	23.8175	50.2039	26.3064
AGAP3	68	222	96	54	42	68	52	70	18	9	0	1	6	5	3	1	20	3	28	4	12	3	0	3	13	59	26	3	8	20	8	6	4	12	975	2210	258	2016	519	1372	685	2390	429	2845
AGAP4	4	8	0	0	8	2	0	4	0	5	0	0	0	0	1	0	4	0	18	0	0	0	0	0	7	7	1	0	1	1	1	2	0	0	46	3	15	2	56	17	26	25	29	13
AGAP5	0	0	0	0	0	0	0	0	0	0	0	0	0	0	0	0	0	0	0	0	0	0	0	0	0	0	0	0	0	0	0	0	0	0	22.4266	136	11	59	26.2642	36.0512	28.0061	64.68	21.3451	64.0291
AGAP6	2	0	0	0	2	2	0	4	0	0	0	0	0	0	0	0	0	0	0	0	0	0	0	0	0	0	0	0	1	1	0	0	0	0	31.6577	13	4.18523	3	45.0275	6.99747	10.8953	10.1746	28.147	21
AGAP7P	0	12	4	0	0	4	0	0	1	0	0	0	0	3	0	0	0	0	0	0	0	0	0	0	0	1	0	0	0	1	1	0	0	0	92.1001	155	19	137	39.5152	120	55	172	21	92
AGAP9	2	0	0	0	0	0	0	0	0	0	0	0	0	0	0	0	0	0	0	0	0	0	0	0	0	0	0	0	0	0	0	0	0	0	5	7	3	4	9	11	15	7	6	1
AGBL1	30	6	6	2	16	6	2	0	2	0	0	0	0	1	0	0	1	0	0	0	0	2	0	0	0	0	0	0	0	0	0	0	1	0	16	0	0	2	7	3	2	1	16	0
AGBL1-AS1	8	6	0	0	4	0	0	0	0	0	0	0	0	0	0	0	0	0	0	0	0	0	0	0	0	0	0	0	0	0	0	0	0	0	27	3	7	18	8	2	15	12	9	22
AGBL2	0	0	0	0	0	0	0	0	0	0	0	0	0	0	0	0	0	0	0	0	0	0	0	0	0	0	0	0	0	0	0	0	0	0	11	2	6	7.00062	17.947	1.00236	18.3244	5.26906	23.0147	10.0354
AGBL3	42	52	28	26	20	28	26	34	0	5	0	2	15	12	14	10	12	9	11	7	6	13	6	9	26	9	3	10	6	12	10	9	12	9	85	171.561	38	178	67.0035	144	76.9407	203.026	36	187.996
AGBL4	18	2	4	0	4	8	0	0	2	0	0	0	1	4	0	2	1	4	0	1	0	2	0	0	0	0	0	0	0	1	3	3	2	1	196.881	436.172	50.0315	392.764	66.8132	215.203	158.933	430.893	50.8654	224.78
AGBL4-AS1	6	0	0	0	4	0	0	0	1	0	0	0	0	0	0	0	0	0	0	0	0	0	0	0	0	0	0	0	0	0	0	0	0	0	46	31	35	98	37	56	47	62	39	81
AGBL4-IT1	0	0	0	0	0	0	0	0	0	0	0	0	0	0	0	0	0	0	0	0	0	0	0	0	0	0	0	0	0	0	0	0	0	0	44.7857	43	10.0324	28.4804	53.5899	30.0719	40.5498	32	26.6898	51.969
AGBL5	50	86	142	189	32	80	161	290	37	2	3	1	2	2	3	0	4	1	10	4	3	2	0	3	23	64	31	34	12	17	2	7	2	7	31.9104	0.00121269	7.56571	3	33.8566	10	17.1989	9	21.3838	10
AGBL5-AS1	2	0	0	0	10	0	0	0	2	0	0	0	0	1	0	0	0	0	0	0	1	0	0	0	0	0	0	0	0	1	0	0	0	0	27	5	7	0	12	15	19	11	8	2
AGER	0	0	0	0	0	0	0	0	0	0	0	0	0	0	0	0	0	0	0	0	0	0	0	0	0	1	0	0	0	0	0	0	0	0	21.0467	37	11.4431	38	30.5102	13.236	14.0925	13	14.7896	19.322
AGFG1	22	88	132	138	6	34	64	116	31	33	0	1	3	2	2	1	38	4	64	12	10	3	1	0	19	137	38	23	14	63	7	8	10	14	19.4586	40.0879	8.20955	18	35.1252	15	18.1486	24	16.6177	31
AGFG2	96	88	24	24	42	22	22	20	12	3	0	0	4	3	0	0	2	2	6	5	3	1	0	2	4	19	6	5	3	6	1	2	4	2	108.534	111.691	15.9302	25	105.48	75.6772	72.5485	78.9344	52.3834	54.3263
AGGF1	26	158	192	222	24	206	356	416	45	18	0	4	2	1	11	0	14	2	27	4	4	0	0	0	4	111	29	12	11	26	5	10	1	20	25.8522	19.6829	2	15.9498	10.1085	16.1399	13.2334	16.3584	10.4198	15
AGK	6	38	30	26	6	28	58	54	4	0	0	0	0	0	1	0	0	0	1	0	0	0	0	0	0	14	2	2	0	2	0	3	0	0	86	203	7	131	42	81	53	170	33	82
AGL	10	70	72	24	8	76	140	58	7	16	0	1	2	1	4	0	5	0	34	2	0	0	1	0	9	184	44	20	4	19	3	5	4	7	4.23535	1.00372	6	1	12.5502	5	10.611	4.01523	5.10411	0
AGMAT	18	8	10	16	2	22	10	14	0	1	0	0	0	2	0	0	0	0	1	2	1	0	0	0	0	0	0	1	0	0	2	0	1	2	6	1	4	5	16.037	3	12	4	8	9
AGMO	10	10	0	0	6	2	0	0	0	0	0	0	0	0	0	0	0	0	1	0	0	1	0	0	1	0	0	0	0	0	0	0	0	0	21.6878	0	9	7.04689	36.5642	9.36689	40.0399	9.08014	24.5571	18.0624
AGPAT1	0	0	0	2	0	0	0	0	7	0	0	0	0	0	0	0	0	0	0	0	0	0	0	0	0	1	0	0	0	0	0	0	0	0	38	10	5	7	17	10	16	20	9	18
AGPAT2	10	28	24	36	4	4	0	20	3	2	0	1	3	1	0	0	3	1	11	0	4	0	2	2	2	10	6	4	3	13	4	2	4	2	20.069	6	1	1	33.7225	5.03543	13.5999	14	17.033	13.1277
AGPAT3	46	278	94	94	38	152	144	172	26	13	0	1	4	6	3	1	15	1	26	5	10	4	1	1	13	54	14	17	13	45	3	13	6	10	2.65734	2.94545	3	2.35202	4.65513	4.99374	5.97617	14.641	7.03856	10.6683
AGPAT4	42	26	10	4	2	2	4	0	3	2	0	0	2	2	0	0	1	0	4	1	3	2	2	0	15	1	1	0	5	4	1	0	3	1	78.8277	174.177	36.2558	103.001	161.984	92.6046	70.8486	120.551	72.8001	125.671
AGPAT4-IT1	8	6	0	0	2	0	0	0	0	0	0	1	0	0	0	0	0	0	0	0	0	0	1	0	0	0	0	0	2	1	0	0	0	0	17.8197	50.1451	6.1434	39.429	25.8222	15.6418	16.708	20.6539	25.8334	21.059
AGPAT5	0	0	0	0	0	0	0	0	14	2	0	0	0	0	0	0	0	0	0	0	0	0	0	0	0	0	0	0	0	0	0	0	0	0	36	12	5	4.78038	19.3697	2.95515	28.7158	4	21	15.9083
AGPS	30	132	200	148	28	154	298	220	25	13	0	0	3	1	1	1	6	1	26	6	3	0	2	1	4	66	19	6	6	96	8	9	7	10	30.1913	12	6.58129	26	17.8748	21	30.5828	33	21.4579	20.3024
AGR2	12	6	2	0	4	2	0	0	0	0	0	0	0	1	0	0	1	0	0	0	0	1	0	0	0	0	0	0	1	0	0	0	0	0	18	13.4657	0.283942	21.6256	24.8599	12.0301	5.95046	24.1819	15.4442	8
AGR3	0	0	2	0	0	0	0	0	0	0	0	0	0	0	0	0	0	0	0	0	0	0	0	0	0	0	0	0	0	0	0	0	0	0	8	0	1	1	29.1226	6.75425	21.4735	5.34112	16.3328	9.62165
AGRN	41	146	22	18	44	24	6	8	3	16	2	1	1	2	3	2	7	2	24	3	3	0	3	3	10	5	9	0	3	4	6	2	6	3	18	0	3	0	18	0	10	2	13	1
AGRP	0	2	0	0	0	0	0	0	0	0	0	0	0	1	0	0	0	0	0	0	0	0	1	0	0	0	0	0	0	0	0	0	0	0	51.1342	23.1869	8.1345	18	54.4058	18	32.5313	17.6845	30.7012	30.3508
AGT	8	4	2	2	2	2	0	0	0	0	0	0	1	0	0	0	0	0	1	0	1	0	0	0	0	0	1	0	0	0	0	0	0	0	1	0	1	2	4	0	6	0	3	3
AGTPBP1	10	98	138	162	8	112	236	462	150	20	0	11	8	6	16	0	59	6	42	8	27	4	6	4	18	167	45	46	20	122	22	35	28	56	32	18	11	1	23	5	15	14	19	18
AGTR1	14	4	0	2	4	0	0	0	0	0	0	0	0	0	0	0	1	0	0	0	0	0	0	0	1	0	0	0	0	2	0	0	1	0	32.2883	80	6.00033	52	22.9584	35.1007	15.2113	75	12.0871	69
AGTR2	10	2	2	0	0	0	2	0	0	0	0	0	0	0	0	0	0	0	0	0	0	0	0	0	0	0	0	0	0	0	0	0	0	0	58.0202	128.505	10.649	75.026	43.4524	34	42.1089	127.022	13.0019	111.341
AGTRAP	12	14	6	12	12	24	4	8	36	6	0	3	9	5	3	0	18	3	9	3	8	1	0	1	1	4	0	3	5	28	2	4	7	10	112.006	198.987	28.0298	47	60.1359	55	43.0995	62	71.0567	62
AGXT	28	10	10	2	6	4	0	0	0	3	0	0	0	0	0	1	1	1	1	1	0	0	0	0	4	2	0	0	2	2	2	1	3	0	369.489	665	95.191	638.006	225.91	309.435	295.603	739.9	148.485	677.165
AGXT2	26	2	12	0	2	2	0	0	1	0	0	0	0	0	0	0	0	0	0	0	0	0	0	0	0	0	0	0	0	0	0	1	0	0	0	0	1	0	4	0	3	0	4	0
AHCTF1	50	248	184	136	34	268	384	278	71	14	0	2	3	0	5	0	17	1	23	4	10	2	2	4	6	76	11	7	10	35	6	1	7	15	34.5	52.5	4	40	17	17	13	47.5	12.5	21
AHCTF1P1	26	14	12	4	10	8	12	4	13	3	0	1	0	0	0	0	3	0	1	0	0	0	0	0	1	7	1	0	1	2	1	2	0	1	6	10	0	0	12	4	10	3	13	1
AHCY	54	252	466	487	28	278	442	446	12	19	0	0	0	1	2	2	4	0	27	14	0	0	1	1	50	245	105	56	3	22	0	5	4	2	0	4	4	1	7	1	4	1	6	0
AHCYL1	66	148	208	182	54	146	210	160	43	21	0	0	6	1	3	0	17	0	25	11	9	2	4	3	17	132	43	38	10	48	3	9	7	21	6.44066	24	2.01896	4	11.6101	6.40287	9.19117	13.7056	14.0232	7.03254
AHCYL2	48	96	42	44	34	36	28	28	14	8	0	0	2	1	2	0	7	3	13	9	4	1	1	1	5	17	2	7	5	9	8	7	9	3	22.1278	0	5	0	54.4543	8.22899	29.2294	9.0569	33.2243	11.5605
AHDC1	42	198	64	44	39	64	18	12	5	10	2	3	3	3	3	5	12	2	31	7	6	3	3	4	5	51	16	8	4	10	4	2	4	5	34	32.2461	12	53	25.8641	33	17.7304	46.1045	30.9785	33
AHI1	8	72	50	16	12	40	48	64	12	1	0	1	1	0	0	0	3	0	1	0	0	1	0	1	3	21	8	4	2	1	0	0	0	1	56.6984	54	8	47	71.2713	35.9482	27.1536	56.8466	27.3751	55.4261
AHNAK	256	268	164	121	154	214	48	436	1308	631	0	20	86	38	17	6	239	9	922	154	200	22	26	23	14	9	2	1	194	1315	41	219	33	299	83	140	15	31	40	64	43	87	27	44
AHNAK2	96	46	28	2	74	16	2	6	0	0	0	4	0	2	0	0	3	0	5	3	1	2	0	0	1	1	1	1	0	5	3	3	1	1	78.4732	46.0122	26.9416	27.0005	102.706	20.2957	60.9073	39.0698	39.3157	46.3705
AHR	22	2	2	2	20	72	126	116	35	7	0	7	3	1	4	0	15	1	17	3	9	0	0	1	5	38	12	5	8	16	1	8	6	12	25.4596	10	9	3	18.518	9	5.34424	10.5246	5.13943	11.2994
AHRR	38	16	6	6	8	10	4	4	0	2	0	0	2	2	2	0	4	4	11	5	5	3	0	0	0	5	6	3	4	5	1	0	4	1	41	95	4	138	25.3751	35	18.14	84	21.0162	50.1138
AHSA1	38	224	500	440	68	614	1110	924	40	30	0	4	2	2	3	0	14	3	93	19	4	0	1	0	48	516	143	65	10	44	3	10	3	12	56	163	10	98	32	95	39	120	17	76
AHSA2P	34	286	58	60	16	56	56	186	15	2	0	1	1	1	3	0	14	0	4	5	6	2	1	0	3	22	6	5	8	9	1	7	3	3	480.903	1265.08	131.804	999	312.982	563.76	370.439	919.96	224.346	770.45
AHSG	20	8	0	0	6	8	2	0	0	0	0	0	0	0	0	1	0	0	1	1	0	0	0	0	0	0	0	1	0	1	0	1	0	1	21.0718	0	5	1	16.1774	0	3	9	5	1
AHSP	10	6	2	0	4	2	2	0	5	0	0	0	1	1	1	0	3	0	0	0	1	0	0	0	0	0	0	0	4	28	10	13	5	9	46.004	137	16	58	46.6202	54.2673	28.7851	60.411	15.6843	87.4206
AICDA	6	8	6	0	6	10	2	10	1	0	0	0	0	0	0	0	1	0	2	0	1	0	0	0	2	43	19	11	0	0	1	0	0	0	43	68	4	41	33.8593	37	29.1419	54	14.5041	69
AIDA	12	24	82	76	16	56	72	120	17	2	0	0	3	0	2	0	5	0	28	3	1	0	0	1	1	12	8	5	9	26	3	9	3	8	4	0	0	0	13.6605	0	14.0085	1.00264	8	0
AIF1	0	0	0	0	0	0	0	0	6	1	0	0	0	0	0	0	0	0	0	0	0	0	0	0	0	0	0	0	0	1	0	1	0	0	54.2498	3.53159	24.2473	6	110.202	8.26438	73.9111	14.524	80.9727	14.3461
AIF1L	42	70	34	10	64	39	12	6	28	10	0	1	3	3	6	0	9	3	44	11	14	0	2	2	51	28	36	17	18	23	10	5	7	15	29.8952	23	10	13	33.5739	7	23	8	17.2486	16.3449
AIFM1	82	106	152	94	24	122	246	136	8	6	0	0	1	2	0	0	0	0	23	3	0	1	1	0	10	160	35	12	1	14	0	4	1	5	30.2978	1	4	3.02325	72.275	6.29021	34.9822	7.02331	18.1273	10.6551
AIFM2	34	42	24	16	12	16	32	32	1	0	0	0	0	0	0	1	3	1	2	1	1	1	0	0	1	16	3	2	2	1	0	0	3	2	27.8071	46	10	32.9767	23.2149	25.7098	17.0178	36.9767	11.6241	13
AIFM3	54	30	20	0	20	20	2	12	2	0	0	1	0	0	2	0	1	2	4	2	1	0	0	0	0	0	0	0	3	5	2	1	1	3	0	1	1	0	0	0	1	0	0	0
AIG1	18	16	10	0	16	14	12	26	73	5	0	11	2	0	15	0	0	1	2	1	0	1	1	2	2	3	1	1	19	7	15	1	5	10	1	0	0	0	9	1	1	0	8	0
AIM2	8	80	108	104	14	76	164	150	6	48	0	0	1	0	2	0	5	1	85	22	5	3	0	0	8	59	20	11	3	42	2	2	2	6	0	6	1	2	7	0	13	1	5	9
AIMP1	17	96	134	78	22	154	174	158	17	14	0	1	1	1	3	0	7	0	19	1	2	0	1	0	15	119	34	16	4	15	1	3	1	1	9.07606	0	3.41007	2	21.1642	2	15.2075	2.38093	32.6221	6.35451
AIMP2	38	28	92	94	18	80	124	161	5	7	0	0	1	0	1	0	2	0	17	2	1	0	3	0	20	96	25	21	1	4	0	2	3	5	10	6	6	13	12	3	14	2	5	13
AIP	22	210	328	252	30	198	258	310	42	27	0	2	4	2	1	0	10	3	69	23	7	0	2	2	15	121	41	30	9	29	4	11	6	9	34	31	7	30.9744	20.8867	30	9.43366	34	7	31
AIPL1	24	16	4	0	14	0	0	0	0	0	0	0	1	0	0	0	1	0	4	0	1	1	0	0	0	0	1	1	0	2	0	0	0	0	0	0	1.5	0	4.5	0	0	0.5	1.5	0
AIRE	40	22	10	4	20	14	12	6	0	14	0	2	0	2	5	0	9	2	37	9	7	1	2	0	17	11	9	11	5	4	3	2	0	5	7.17163	0	0	1.0256	3.28643	0.000755182	2.61931	1	6	0
AIRN	14	8	8	2	6	6	2	2	0	3	0	2	2	0	1	0	4	1	8	1	4	1	1	0	2	5	4	2	1	1	3	1	0	0	15.2319	1	5.50378	0	19.6822	6.99924	34.5086	3	39.7337	5.49419
AJAP1	80	40	26	10	36	24	0	10	5	4	0	3	6	6	8	0	12	1	13	3	5	7	2	3	1	3	0	4	8	5	5	3	6	9	144	522	52	247	74	194	84.2668	241	48.0403	153
AJM1	4	18	8	8	4	10	2	6	2	4	1	4	4	3	1	3	6	2	26	8	7	5	5	3	9	13	5	3	6	1	8	1	6	5	37	57	4	22	55	23	13.7105	15	28	24
AJUBA	42	30	16	12	32	12	0	0	3	3	1	0	5	3	2	1	7	0	9	2	5	0	1	4	8	2	1	4	4	6	4	1	4	6	208.668	240.799	56.0138	211.309	226.346	292.008	140.147	399.692	103.608	202.075
AK1	10	35	6	8	6	26	0	2	5	0	0	2	0	1	3	1	1	1	4	0	1	0	0	0	2	4	1	0	5	3	2	8	1	2	199.507	290.305	70.3476	190.524	242.805	193.985	123.368	228.456	144.289	223.057
AK2	44	206	258	248	56	266	442	442	23	26	0	0	1	2	0	1	12	0	46	9	4	0	1	1	42	242	70	28	9	70	7	8	7	10	10.3275	23	1	44.5009	12.2106	27.387	26.711	31.9659	14.1576	37.3453
AK3	12	78	91	100	18	78	194	218	18	6	0	0	0	0	2	0	2	0	14	1	0	0	0	1	8	32	11	11	4	10	0	1	3	3	46.4542	61	10	51	35.3132	41	31.8063	66	22	63
AK4	34	16	36	20	22	104	146	168	1	0	0	0	0	1	1	0	3	0	3	2	1	0	0	0	2	0	3	0	1	3	2	1	0	3	43	99	15	80	14	32	26	59	21	57
AK5	28	14	2	0	10	0	0	0	0	0	0	0	1	1	0	0	1	0	2	0	0	0	1	1	2	0	1	0	1	3	0	0	1	0	127	219	29	136	80	87	241	521	62	149
AK6	0	0	0	0	0	0	0	0	0	0	0	0	0	0	0	0	0	0	1	0	0	0	0	0	0	0	0	0	0	0	0	0	0	0	70	22	27	51	36	7	62	32	27	11
AK7	40	36	24	4	18	30	44	16	2	1	0	0	3	2	0	0	1	1	6	0	2	0	2	0	4	0	1	0	0	1	2	1	1	0	8	4	1	1	13	1	3	7	5	10
AK8	30	4	2	0	18	4	0	0	1	0	0	2	0	0	1	0	1	0	1	0	0	0	0	0	0	0	0	0	0	1	0	1	0	0	42.2923	48.3422	10.9449	43	30.7459	22	24.1024	44	11	33.982
AK9	16	80	14	10	14	26	8	14	14	5	1	2	0	2	6	1	4	0	10	0	3	0	3	0	4	12	2	1	5	17	7	0	5	10	15	7	4	32	16	25	22	14	11	14
AKAIN1	24	0	10	0	14	2	0	0	1	0	0	2	1	0	0	0	0	0	1	0	0	0	0	0	0	5	1	1	0	0	0	0	1	1	24	24	6	19	10	14	16	25	10	16
AKAP1	72	173	54	30	62	104	64	118	2	1	0	1	1	0	2	0	1	2	11	0	0	1	0	0	4	42	16	7	1	8	1	3	0	0	29	34	9	17	27	8	22	22	24	3
AKAP10	6	136	32	50	10	64	56	100	43	8	0	1	5	1	5	1	13	0	25	5	4	0	1	1	13	35	22	11	5	24	6	11	10	17	17	6	5	18	15	5	22	3	8	4
AKAP11	42	266	310	230	28	190	370	252	34	48	0	4	1	0	1	0	8	2	67	6	6	1	1	0	19	325	59	22	4	28	1	9	1	12	16.8338	27	5.01374	23.3245	18.4455	10.3249	14.1939	10	8.09811	10.014
AKAP12	42	20	18	14	12	46	14	72	7	4	0	0	3	4	3	3	3	3	6	0	3	2	2	1	2	1	1	1	3	4	1	4	4	6	45.4697	2.5506	15.4251	8	55.4056	16.0455	40.7354	8.79757	55.5216	27.1558
AKAP13	170	2134	854	782	178	1192	1296	1006	242	174	0	15	18	7	17	1	66	6	265	42	44	8	5	5	73	826	230	83	58	280	16	40	15	85	9.29285	5.79329	0	6.01323	32.8209	0	26.7896	0	23.0214	7.07606
AKAP14	6	0	0	0	0	2	0	0	0	0	0	0	0	0	0	0	0	0	0	0	0	0	0	0	0	0	0	0	0	0	0	0	0	0	111.233	74.682	47.4386	58.8969	168.52	94.1692	126.526	65.6388	117.219	91.2879
AKAP17A	0	0	0	0	0	0	0	0	0	0	0	0	0	0	0	0	0	0	0	0	0	0	0	0	0	0	0	0	0	0	0	0	0	0	8	2	8	1	17	1	8	4	2	1
AKAP3	22	24	14	8	8	4	6	0	3	0	0	3	1	3	1	1	1	0	2	3	0	2	2	1	1	3	1	1	1	1	0	2	0	0	63.3345	52	18.3568	93	103.303	32.4344	84.0043	62.696	68.7469	47.0932
AKAP4	36	16	6	4	10	2	0	0	0	0	0	0	1	1	0	1	0	0	1	0	0	0	0	0	2	0	1	5	1	0	0	0	0	0	93.2182	71.1885	13.0087	129	51.2024	67.4401	37.4877	79.7912	48.0226	72.0813
AKAP5	18	52	50	42	10	36	54	58	8	0	0	0	0	0	0	0	0	0	0	0	0	1	1	0	0	1	1	0	2	1	0	0	0	0	3	5	4	0	16	8	11.3399	3	4	0
AKAP6	74	48	14	2	20	10	6	0	3	1	0	1	1	0	1	0	0	0	0	1	0	0	0	0	0	0	0	0	1	3	0	0	1	0	27	12	6	7	17	4	14	8	6	3
AKAP7	6	14	14	8	2	2	6	8	32	9	0	2	2	1	4	0	4	0	8	3	3	2	0	0	0	1	0	1	7	11	4	12	0	22	64.8534	43.0746	13	38.9873	78.3125	33.802	55.1905	93.4695	32.2389	69.9602
AKAP8	54	494	152	110	40	229	230	176	23	8	0	0	2	4	1	0	6	1	24	6	3	1	0	1	16	98	31	8	2	22	1	12	4	2	39.9212	59.2983	9.19546	33	38.8602	15.0291	28.1303	23.9897	12.8916	13.419
AKAP8L	20	1410	230	164	50	518	290	218	35	24	0	2	4	2	2	1	17	3	49	11	9	0	1	0	33	180	82	48	5	23	4	10	1	11	28.7497	7	21.8674	5	103.54	8.43174	84.3181	13.605	56.2669	35.1981
AKAP9	72	1166	342	312	40	310	214	328	76	15	1	4	7	1	11	0	22	2	25	5	24	0	4	1	28	173	52	36	35	69	11	21	6	40	16.0145	4.97373	4.00232	5.00177	8.10531	5.0916	7.00558	10.007	19.4328	13.4563
AKIP1	12	24	32	42	16	36	68	66	2	1	0	0	1	0	2	0	4	0	14	1	2	0	1	1	2	13	4	3	2	10	1	3	0	6	52	136	5	86	37	67	18	116	11	70
AKIRIN1	10	80	162	162	10	108	160	204	87	23	0	5	8	2	9	1	28	2	30	11	13	1	2	0	6	72	35	19	18	30	4	11	8	23	393.008	1054	106	1000.07	219.031	609.727	281.012	768.011	105.059	679.129
AKIRIN2	6	52	58	60	14	142	168	216	112	18	0	12	11	2	14	0	25	4	30	13	12	1	1	2	15	81	32	26	20	36	5	18	6	23	4	0	0	53.9343	12.5563	7.72165	11.0496	29.9894	4	15.871
AKNA	60	860	296	186	44	344	192	166	247	145	1	4	21	13	10	0	108	4	299	64	42	4	5	6	26	233	74	19	34	114	19	29	14	79	5.37141	0	0	6.41506	10	1	11.4299	2	6.01374	0
AKNAD1	2	0	0	0	2	0	0	0	0	0	0	0	0	0	0	0	0	0	0	0	0	0	0	0	0	0	0	0	0	0	0	0	0	0	39	43	9	33	14	31	21	36	22	27
AKR1A1	48	146	178	248	20	110	176	250	13	18	0	0	3	1	2	0	7	2	29	9	2	3	0	1	13	76	33	14	6	26	3	3	3	10	46.5502	13.9583	12.8843	12.5039	85.7112	28.7689	50.1386	16.1955	50.4149	25.7006
AKR1B1	32	218	372	316	18	186	346	384	12	4	0	1	2	1	1	1	3	0	8	5	1	0	0	0	15	125	39	33	2	6	1	3	2	2	0	2	0	5.67376	9.70066	0	4.58529	3	2	2.27345
AKR1B10	34	10	6	2	8	4	0	2	0	0	0	0	0	1	0	0	0	0	0	0	0	1	0	0	0	0	0	0	0	1	0	0	0	0	15.9318	4	3.55411	8.32624	65.9917	8	12.7114	15.7758	26.4626	40.926
AKR1B15	24	18	6	0	14	0	0	2	0	0	0	0	0	0	0	0	0	0	0	0	0	0	0	0	0	0	0	0	0	0	0	1	0	0	217.996	47.2903	58.0576	45.971	325.52	58.5948	193.248	53.3411	160.374	65.646
AKR1C1	38	16	2	0	12	0	0	0	0	0	0	0	0	0	0	0	0	0	0	0	0	0	0	0	0	0	0	0	1	1	0	0	1	2	1	11	1	5	4	3	5	5	10	15
AKR1C2	15	84	6	0	2	20	2	0	1	4	0	12	9	2	41	1	3	0	8	0	2	0	6	0	0	20	5	0	6	6	18	1	6	12	22.1354	25	19.0308	17	58.167	15	35.7235	35	25.5798	17.0159
AKR1C3	16	0	0	0	0	0	0	0	3	0	0	0	0	1	0	0	0	0	1	0	0	0	0	0	0	2	0	0	1	3	1	4	2	2	41.8699	7.07534	18.2433	10.0387	43.1795	14.0135	28.0814	10.6315	40.746	15.4472
AKR1C4	16	0	2	0	6	0	0	0	3	0	0	0	0	0	0	0	0	0	0	0	0	0	0	0	0	0	0	0	0	0	0	0	0	0	0	0	0	0	5	0	2.17197	0	0	5
AKR1C6P	2	2	0	0	4	2	0	0	0	0	0	0	1	0	0	0	0	0	0	0	0	0	0	0	0	0	0	0	0	0	0	1	0	0	17	1	10	3	24	5	15.9495	5	26	20
AKR1C8P	18	14	4	0	8	4	0	0	2	0	0	0	0	0	0	0	0	0	0	0	0	0	0	0	0	0	0	0	0	0	0	1	0	1	0	0	0	0	0	0	0	0	0	1
AKR1D1	10	4	8	0	12	2	0	0	2	0	0	0	0	0	0	0	0	0	0	0	0	0	0	0	1	0	0	0	0	0	0	0	1	0	15	4	2	20	10	6	9	19	9	11
AKR1E2	12	6	2	0	10	6	0	2	5	0	0	0	0	0	0	0	0	0	0	0	1	0	0	0	0	0	0	0	2	4	2	2	1	0	20	16	3	22	16	11	16	14	22	13
AKR7A2	32	50	57	91	8	46	83	100	11	5	0	2	0	0	2	0	1	0	7	7	0	0	0	0	8	48	18	9	2	15	2	1	1	5	19.0676	16	13.4277	5	47.3131	12.0844	26.4675	12.0012	33.8768	39.0822
AKR7A2P1	0	0	0	0	0	0	0	0	0	0	0	0	0	0	0	0	0	0	0	0	0	0	0	0	0	0	0	0	0	0	0	0	0	0	8.70917	0	1	2	16.9698	3	10	4	11.2387	6.2909
AKR7A3	13	12	2	0	6	4	2	0	0	0	0	0	1	0	0	0	0	0	0	0	0	0	0	0	0	0	0	0	0	0	0	0	0	0	42.4814	17.6647	21.215	6.88577	75.6171	14.3608	59.7942	22.9621	56.298	35.8644
AKR7L	21	12	1	3	8	8	1	0	0	0	0	1	0	0	0	0	0	0	0	0	0	0	0	0	1	0	1	0	0	0	1	0	1	0	44.8695	12	12.0328	19	63.382	11.2363	31.2599	31.3847	39.061	30.4235
AKT1	36	714	366	478	30	230	222	348	105	22	0	1	11	7	9	1	41	1	54	13	20	2	4	3	22	123	39	34	18	63	3	17	11	21	35	6	12	0	39	6	28	10	18	8
AKT1S1	46	184	90	100	20	120	82	154	9	2	0	1	2	0	0	1	3	1	5	3	0	0	0	0	5	23	7	7	3	4	3	6	3	8	1	0	1	0	1	0	1	0	3	2
AKT2	136	962	530	483	34	158	162	168	43	25	0	3	0	1	3	0	6	4	41	11	6	1	0	2	15	101	32	17	9	28	4	3	4	10	1	0	1	1	10	0	5	0	2	0
AKT3	0	4	0	0	0	0	0	0	0	0	0	0	0	0	0	0	0	0	0	0	0	0	0	0	0	0	0	0	0	0	0	0	0	0	25	7	2	11	19	17	7	19	6	16
AKTIP	4	4	6	6	4	10	16	14	3	2	0	0	0	0	0	0	1	0	9	2	0	1	0	0	0	9	1	2	1	5	1	1	3	6	3	9	6.03318	5	28	6	11	6.02154	13.1917	10
ALAD	50	72	74	48	28	66	54	42	12	5	0	1	3	2	4	0	3	1	15	4	4	1	0	1	4	19	13	5	8	20	5	3	8	14	10	25	4	27	20	17	15	22	10	27
ALAS1	28	50	82	82	26	130	232	206	30	13	0	2	1	2	1	0	4	0	26	6	7	0	1	0	10	82	29	10	8	70	5	3	7	14	19.124	25.4893	2.05636	14	22.7216	11.1225	12.7819	13.9489	7.81043	5.21571
ALAS2	12	20	0	0	12	8	0	0	178	4	0	7	3	3	6	3	24	6	3	3	4	4	2	6	0	0	0	0	42	399	148	223	45	99	102	214	13	159	45	124	63	174	25	178
ALB	10	2	2	0	2	2	2	0	19	0	0	3	0	0	0	0	1	0	0	0	0	0	0	1	0	0	0	0	11	2	0	5	8	13	14.0495	15	12.0577	2	23.0011	6	11.0468	8.09578	8	4
ALCAM	30	160	56	64	10	90	74	86	5	3	0	0	1	0	1	0	7	2	1	1	2	3	2	0	4	23	13	2	4	4	4	3	0	3	17	47	6	72	15	26	6	33	9	25
ALDH16A1	74	692	134	127	26	80	58	38	13	15	0	0	1	0	1	0	9	1	51	9	1	3	1	0	4	29	6	9	5	18	3	6	1	4	15	26	3	19	15	20	14	9	7	9
ALDH18A1	34	118	82	70	14	64	60	94	3	7	1	4	10	19	7	16	5	12	15	11	4	18	7	5	17	191	34	16	17	8	6	11	13	5	0	0	1	0	10	2	8	0	4	2
ALDH1A1	8	10	8	0	4	2	0	0	12	3	0	1	1	2	1	0	5	1	8	0	5	1	1	1	0	0	0	0	0	14	2	0	1	12	67.2417	147	20.0738	53	81.3641	57.0047	51.5777	98.9061	63.4181	112.004
ALDH1A2	20	4	4	0	12	2	4	0	2	3	0	3	2	4	2	0	4	0	1	0	1	0	1	2	1	0	0	1	2	1	3	0	0	0	0	0	0	0	1.5	0	2	0.546938	1.5	1
ALDH1A3	32	10	4	2	22	4	4	0	0	0	0	0	1	0	0	1	1	2	1	2	0	3	2	0	0	0	0	0	1	1	0	1	1	0	30	53	8	28	19	17	24	29	27	72
ALDH1B1	32	26	22	22	14	28	66	64	6	2	0	0	0	2	2	3	2	3	2	2	1	3	1	0	2	2	2	1	2	1	0	1	0	0	17	3	4	10	7	5	16	13	3	4
ALDH1L1	94	14	14	0	22	12	0	2	2	3	0	2	0	1	0	0	1	0	5	0	0	0	1	0	1	2	2	0	0	2	0	1	0	0	5	3	1	0	13	1	11	2	9	0
ALDH1L1-AS1	16	14	0	0	2	4	0	0	1	0	0	0	0	0	0	0	0	0	0	0	0	0	0	0	0	0	1	0	0	0	0	0	0	0	9.17842	20	17	10	14.9688	13.4921	18	5	5.12966	17.862
ALDH1L1-AS2	14	4	2	0	2	4	0	2	0	2	0	2	0	1	0	0	0	2	2	0	0	0	0	0	0	0	0	0	1	1	0	0	1	0	5	0	3	4	5.17491	9	8.21648	4.08925	4	10
ALDH1L2	38	6	4	2	16	104	122	84	0	0	0	0	0	0	0	0	0	0	4	0	0	0	0	0	0	2	1	0	0	0	0	0	0	0	62.146	21.0722	1.42283	3.1131	29.2311	115.187	24.8293	117.489	4.11438	118.546
ALDH2	67	68	78	66	22	104	166	136	49	14	0	5	9	1	2	0	20	4	18	4	11	1	1	2	7	10	10	6	4	64	11	9	4	16	7	26	6	21	5	13	4	17	3	28
ALDH3A1	32	16	6	10	2	10	0	4	2	1	0	0	2	3	2	0	5	4	4	5	4	1	0	2	1	0	0	2	0	7	2	0	2	2	26	2	8	0	31	9	11	15	5	11
ALDH3A2	22	38	34	62	10	48	88	76	6	1	1	0	1	0	0	0	2	0	7	3	1	1	0	0	1	9	2	0	2	21	0	3	4	8	0	0	4	2	3	1	6	3	6	1
ALDH3B1	24	14	4	4	16	8	0	2	34	6	0	0	2	1	1	0	9	0	4	1	7	0	2	3	0	1	3	2	1	48	8	4	8	16	53.8521	39	36.0108	16.7744	193.172	48.3509	105.039	36.517	111.183	58.9213
ALDH3B2	14	10	6	2	12	2	2	0	1	1	0	0	0	0	0	1	0	0	2	1	0	0	0	0	0	0	0	0	0	0	0	0	1	0	13	10	2	10	40.0031	5	20.0016	9	5.00057	12.1999
ALDH4A1	41	42	22	9	22	8	6	8	2	3	0	2	1	0	1	0	3	4	11	1	1	1	0	0	12	13	4	3	1	6	5	1	3	0	31	13	17	13	38	11	37	21	16	12
ALDH5A1	110	850	2314	2446	62	570	1334	1216	25	7	0	2	8	6	25	3	15	4	30	8	6	2	6	5	26	238	76	58	17	19	17	6	8	11	21	13	4	16	34	33	22	12	4	14
ALDH6A1	24	26	62	28	26	60	90	80	9	3	0	0	1	1	0	0	3	0	12	2	2	0	0	0	2	12	8	6	3	12	0	1	0	1	15.0473	3	4	0	13.6	3	13.019	8.17065	4.79181	4
ALDH7A1	36	10	10	8	22	116	172	206	2	0	0	0	2	0	0	0	2	0	0	1	0	0	0	0	0	1	1	0	1	3	0	1	2	0	93.5052	33	27.9071	28.8447	91.6587	62.8575	59.8795	34.1417	68.7514	44.979
ALDH8A1	18	8	4	0	8	12	0	4	3	1	0	0	1	0	1	0	1	0	0	0	2	0	0	0	1	0	0	0	0	0	1	0	0	0	59.3252	3.01252	6	4	43.3552	13.1324	19.1876	21	23.1316	6.10547
ALDH9A1	28	70	88	112	18	80	172	170	45	30	0	3	3	2	1	0	11	0	37	9	6	0	0	1	8	71	27	26	6	24	1	6	4	17	11	4	10	0	4	0	0	0	6	0
ALDOA	16	40	48	50	14	48	70	94	36	6	0	9	5	2	5	0	9	3	4	2	3	3	1	0	3	11	6	1	10	11	4	3	2	12	11	0	0	0	14	4	12	1	4	0
ALDOB	2	2	0	0	2	2	0	0	1	0	0	0	0	0	0	0	0	0	1	1	0	0	0	0	0	0	1	0	0	0	0	0	1	1	15	2	1	4	28	1	12	6	7	2
ALDOC	10	16	26	36	8	56	80	72	8	3	0	1	1	1	0	0	0	0	5	1	0	0	0	0	4	14	10	2	1	10	2	3	0	3	28	104	4	68	18	57	32	64	3	60
ALG1	38	24	10	10	14	44	8	18	3	0	0	0	0	0	0	0	0	0	1	1	0	0	0	0	2	2	1	2	2	1	0	2	0	0	8	32	1	9.41433	0	12.2678	10.8505	4.62145	7.07549	7
ALG10	8	14	8	6	4	14	8	10	14	1	0	0	0	0	2	0	0	0	3	0	0	0	0	0	1	10	4	0	1	2	0	0	0	0	0	0	1	4	9	2	8	2	3	0
ALG10B	18	12	12	14	16	22	14	12	1	1	0	0	0	0	0	0	0	0	2	0	0	0	1	0	1	13	3	1	0	2	0	0	1	0	14	0	5	0	14	1	19	6	9	4
ALG11	2	4	2	6	16	18	24	8	2	0	0	0	2	0	1	0	2	1	2	0	0	0	0	0	2	9	1	2	1	1	1	1	0	0	39	61	20	61	47	40	18	49	19	34
ALG12	20	48	12	10	8	14	14	22	2	1	1	0	0	0	0	2	3	0	4	1	3	3	0	2	2	1	1	4	3	5	0	5	0	0	73.056	250.082	26	162	106.395	139.041	53.5971	152.11	38.6694	145.003
ALG13	20	152	76	68	16	88	160	178	12	6	0	0	0	0	2	1	1	2	7	2	6	1	0	0	6	58	18	7	2	11	3	5	1	8	63.5508	13.5617	16.8573	6.95857	165.39	52.75	72.7287	30.5654	83.9706	28.6941
ALG14	26	12	8	2	8	12	16	14	0	4	0	0	0	0	0	0	0	0	2	0	0	0	0	0	0	6	3	1	0	1	0	0	0	1	11.3407	23	4	14	13.5543	10	6	17	4	4
ALG14-AS1	0	0	0	0	0	0	0	0	0	0	0	0	0	0	0	0	0	0	0	0	0	0	0	0	0	0	0	0	0	0	0	0	0	0	5	0	4	0	1	4	0	0	3	0
ALG1L	10	0	0	0	4	0	0	0	0	0	0	0	0	0	0	0	0	0	0	0	0	0	0	0	0	0	0	0	0	0	0	0	0	0	0	0	0	0	0	0	0	2	0	1
ALG1L2	6	4	2	8	4	0	2	0	0	0	0	0	0	0	0	0	0	0	0	0	0	0	0	0	0	0	0	0	0	0	0	0	0	1	45.7605	17.4399	11.3052	13.2146	30.0779	16	22.5934	18.9034	10.9437	17.6589
ALG1L9P	30	28	0	0	22	6	0	0	1	1	1	0	0	0	0	0	0	0	1	0	0	0	0	0	1	0	0	1	0	0	0	1	0	0	38.408	10	10.0149	0	57.4624	5	8.2048	6	17.0147	5.06552
ALG2	16	58	42	50	8	62	82	78	7	0	0	0	1	0	0	0	1	1	3	0	2	0	1	0	2	9	1	4	2	4	0	3	0	3	29.5876	4.44197	3.34843	2	21.8775	8.14534	8.15506	7.3761	10.3113	12.6216
ALG3	18	56	22	52	18	68	92	190	8	2	0	0	1	0	1	0	3	0	6	0	0	1	0	0	5	29	11	13	1	0	1	2	1	2	36.0238	51.0139	7.00134	42.0241	28.0022	37.1406	41.0044	63.2537	22.0155	75.2516
ALG5	16	36	26	50	8	60	96	138	1	0	0	0	0	0	0	0	1	0	4	3	0	0	0	0	4	14	4	11	1	5	0	1	0	1	16	0	1	0	2	0	4	0	1	0
ALG6	0	8	8	16	4	20	8	22	3	2	0	1	0	3	0	0	4	1	3	2	1	0	0	0	0	10	1	2	1	7	0	3	1	3	19	1	9	1	15	3	23	5	29	8
ALG8	20	22	12	22	12	14	18	24	5	0	0	0	0	0	4	0	0	0	0	1	1	0	0	0	0	7	4	3	2	2	0	1	0	1	12	12	10	4	21	5	17	7	17	6
ALG9	37	32	32	34	40	88	98	130	5	3	0	1	1	1	2	0	1	2	2	2	0	0	0	0	3	5	1	2	3	3	0	1	0	1	7	7	1	15	13	6	13	11	9	13
ALK	56	24	20	6	28	9	2	2	1	2	0	2	1	1	1	1	3	0	12	2	2	2	0	0	0	3	6	1	2	4	2	3	0	1	3	0	0	1	5.65005	1	8	0	1.34537	1
ALKAL1	2	0	2	0	0	2	0	0	0	1	0	0	0	0	0	0	0	0	0	0	0	0	0	0	1	0	0	0	0	0	0	0	0	0	2	10	0	2	13	2	10.323	17	1.85731	15
ALKAL2	10	0	0	0	2	0	4	0	3	0	0	0	1	0	1	0	4	1	1	0	2	1	1	0	0	0	0	0	4	0	0	0	0	2	31	39	14	30	32	19.3264	39	39	21.6653	44
ALKBH1	14	18	24	26	4	34	60	46	6	0	0	0	0	0	0	0	3	0	4	3	0	0	0	0	1	13	12	1	4	2	1	2	0	1	3	0	2	2.06236	1	1	5.42742	6	1	0
ALKBH2	20	62	44	48	20	50	62	76	2	4	17	45	88	124	53	82	42	60	12	36	18	159	37	75	13	49	13	21	66	59	69	84	78	44	25.2226	14	20.2144	2	91.3683	16.925	53.3557	18.298	43.6043	19.7505
ALKBH3	18	26	36	38	20	78	146	144	4	1	0	1	0	1	0	0	0	1	0	0	0	2	0	0	5	51	17	21	0	11	0	0	1	2	25	48	6	31	32	14	39	32	9	32
ALKBH3-AS1	18	6	0	0	4	0	0	0	0	0	0	0	0	0	1	0	0	0	2	0	0	0	0	0	0	0	0	0	0	0	0	3	0	0	22.3132	70.0184	4	77.011	40.2648	24	54	45.4952	47.65	95.0182
ALKBH4	14	30	38	28	8	14	26	14	8	1	0	0	0	0	0	0	1	0	3	3	1	0	0	2	4	11	7	4	0	3	0	0	0	2	30	14	17	8	42	16	23	14	8	13
ALKBH5	36	266	292	390	34	328	376	492	73	28	0	3	5	3	6	1	20	1	70	24	10	0	4	0	18	204	65	46	12	48	10	15	5	13	0	0	7	0	11	2	0	1	5	7
ALKBH6	22	116	76	53	8	26	44	22	3	2	0	0	1	1	0	0	2	0	2	1	1	0	1	0	1	6	2	1	1	2	0	0	2	0	67	102	21	134	47	73	39	107	25	78
ALKBH7	12	36	98	110	22	68	140	186	14	4	0	0	1	0	0	0	4	0	8	7	0	0	1	0	4	20	12	12	1	3	0	4	1	1	52	71.6561	30.4198	147	42.2203	55	44.1372	64	27.9339	49
ALKBH8	20	48	72	58	22	84	160	108	6	8	0	1	0	1	0	0	1	0	7	0	1	0	0	0	4	61	17	12	1	6	2	2	0	2	15	3	8.23553	10	35	5	14	9	15.3509	1
ALLC	6	4	2	0	4	2	0	0	0	0	0	0	1	0	0	0	0	0	1	0	0	1	0	0	0	0	0	0	0	0	0	0	1	0	13	2	2	9.00152	18.8474	5	15.641	1	14.773	4.00449
ALMS1	0	34	68	52	2	24	34	38	25	11	1	2	0	0	0	0	1	0	1	1	0	1	0	0	1	19	5	1	0	7	0	1	0	0	5	0	0	0	0	0	3	1	0	0
ALMS1-IT1	0	0	0	0	0	0	0	0	0	0	0	0	0	0	0	0	0	0	0	0	0	0	0	0	0	0	0	0	0	0	0	0	0	0	0	0	0.333333	0	6.58533	0	2.70297	0	2.56044	0.785568
ALMS1P1	0	0	0	0	0	6	2	0	3	0	0	0	0	0	0	0	0	0	0	0	0	0	0	0	0	0	0	0	0	0	0	0	0	0	0	0	0.333333	0	6.58533	0	1.72978	0	2.56044	0.785568
ALOX12	24	10	8	2	14	0	4	0	132	4	0	9	6	0	11	0	4	1	13	2	2	0	1	0	4	1	0	0	39	22	10	0	9	11	0	0	0.333333	0	7.82935	4.17745	1.56725	0	0.374935	3.42886
ALOX12-AS1	4	12	0	4	6	4	2	2	5	0	0	0	0	0	1	0	1	2	0	2	0	4	0	0	0	2	0	0	0	0	0	0	0	0	0	0	0	0	0	0	2.32382	0	0	4.2
ALOX12B	32	20	4	0	12	13	0	0	2	1	0	0	0	1	1	0	0	1	5	0	1	0	0	0	1	0	1	2	0	1	0	1	0	1	62.7687	30.1663	10.8114	32	54.4894	25.1442	27.0941	36.334	37.1031	28.8518
ALOX12P2	60	16	2	0	16	12	0	0	0	1	0	0	0	1	0	1	2	1	3	0	0	0	0	0	0	0	0	0	0	1	0	2	0	0	38	10	5	4	29.2555	18	24.4932	14.551	25.3206	6
ALOX15	30	18	14	0	16	2	2	0	36	1	0	0	1	0	0	0	1	0	1	1	1	0	4	0	0	2	0	0	0	0	2	1	2	5	64.8249	80	10.4487	43	77.3598	42.2352	46.1918	63.0834	35.0294	70.4568
ALOX15B	30	16	4	4	22	2	0	2	0	0	0	0	0	0	0	0	17	3	3	2	1	0	0	0	0	0	0	0	0	1	1	3	1	0	0	3	0	1	3	1	0	0	0	1
ALOX15P1	12	36	10	2	6	4	0	8	2	0	0	1	0	0	0	0	1	0	1	0	0	0	0	0	0	6	2	1	0	0	0	0	0	0	65.5266	90.0901	8.98812	51.0955	57.4758	57.8252	47.6752	78.3585	49.6279	96.7577
ALOX5	0	2	0	0	0	0	0	0	0	0	0	0	0	0	0	0	0	0	0	0	0	0	0	0	0	0	0	0	0	0	0	0	0	0	38	20.9268	10	18	48	10	46.8051	26	39	28.2212
ALOX5AP	6	50	30	32	4	6	12	24	119	35	0	3	13	11	5	0	77	7	65	15	29	6	4	3	6	40	15	12	10	80	10	14	15	41	18	41	0	20	13	19	9	14	8	24
ALOXE3	22	20	6	4	24	12	4	0	0	0	0	0	0	0	0	0	0	0	0	0	0	0	0	0	0	0	0	0	0	3	1	1	0	0	7	18	0	32	8	16	13	34.2602	11	16
ALPG	22	4	2	0	4	0	0	0	0	0	0	0	0	0	0	0	0	0	2	0	0	0	0	0	2	0	0	0	0	0	0	0	1	0	59.5062	40.1182	4	26.0699	60.2615	45.9023	22.3911	54	48.5717	55.1716
ALPI	18	6	14	2	2	6	0	0	1	1	0	0	1	1	1	0	0	1	1	0	0	0	0	0	0	0	0	0	2	0	1	1	0	2	115.396	129.071	17.3226	96	45.2318	93.6688	72.9132	99.4499	23.8907	92.5736
ALPK1	44	40	30	18	14	16	14	20	37	7	0	2	7	5	4	3	27	2	5	2	7	4	1	0	7	33	7	5	4	40	3	2	9	16	3	0	0	0	0	0	2.99903	0	3.60999	0
ALPK2	245	62	44	10	132	34	4	2	1	1	0	0	0	0	0	0	1	0	0	0	0	1	0	0	1	0	2	0	1	2	0	0	0	0	23	33	7	24	13	18	19	22	20	19
ALPK3	130	68	30	4	76	42	4	8	2	0	0	3	1	4	2	1	5	1	4	1	1	2	0	1	1	2	2	4	3	11	3	2	0	1	14.0075	30	5	39	25	26	15	34	13	26
ALPL	38	8	4	4	20	6	4	6	272	9	0	6	20	18	11	3	148	15	24	11	24	4	12	4	2	0	0	0	28	52	14	12	14	56	87.2921	134.622	11.4168	154	79.8642	79.7348	71.3067	103.585	46.9711	75
ALPP	20	4	6	0	4	0	0	0	0	2	0	0	0	0	1	1	1	1	0	0	0	0	0	0	1	0	0	0	0	3	1	2	0	0	69.6374	34.984	25.5118	55.104	118.179	40.3679	61.2974	41.4425	54.3008	38.5301
ALS2	28	92	58	42	34	44	58	50	9	2	0	1	3	1	0	0	4	0	9	0	1	0	0	2	1	7	3	3	4	8	3	4	1	3	3	0	1.43936	0	15	1	8.58764	0	4	1
ALS2CL	84	32	12	6	30	8	0	2	0	1	0	0	0	2	0	1	6	2	1	0	1	2	1	0	1	4	1	1	1	1	1	4	0	2	23.3323	13	10.9338	3.52719	37.6633	18.7232	26.2922	6.41617	17.811	16.0152
ALX1	2	2	0	0	8	2	0	0	0	0	0	0	0	0	0	0	0	0	0	0	0	0	0	0	0	0	0	0	0	0	0	0	0	0	30.4895	30.5855	16	47	37.8571	44.763	44.0614	74.0685	33.0551	49.2162
ALX3	8	4	4	2	6	4	0	0	0	0	0	2	0	0	0	0	1	0	0	1	2	2	2	0	0	0	0	0	0	0	1	0	0	0	27	11	0	10	10	3	9.03739	6	8	29
ALX4	54	14	4	2	34	8	0	0	0	1	0	0	2	1	0	1	2	1	2	2	0	3	0	1	3	0	1	0	1	1	0	0	1	0	2	0	3.88039	5	30.0755	2.07072	7.85066	5.3928	15.1292	3.39247
ALYREF	8	396	522	534	36	442	660	689	20	9	0	0	2	0	2	0	6	0	24	8	6	1	2	2	39	278	93	32	7	27	3	4	2	10	28.8446	0	5	7	9.57049	3.06531	12.5359	2	13.4852	8.01272
AMACR	6	10	8	6	4	6	0	6	0	1	1	2	1	1	0	1	3	0	4	0	3	4	1	1	4	1	2	3	0	3	2	4	1	4	3	0	1	0	5	1	0	4	4	3
AMBN	12	2	3	0	4	10	2	0	0	0	0	0	0	0	0	0	1	0	0	2	0	0	0	0	0	0	1	0	0	0	0	1	0	0	15	4	0	1	7	4	24	9	2	16
AMBP	30	2	10	0	14	0	0	0	2	0	0	0	0	1	0	0	0	0	0	0	0	0	0	0	0	1	0	0	1	0	0	0	0	1	0	0	0	0	2	0	0	0	3	0
AMBRA1	76	142	104	74	48	78	72	92	17	15	1	1	8	1	0	0	7	2	21	7	2	4	1	1	6	50	17	11	9	15	7	3	7	3	11.0614	0	5	1	21.4597	1	3	2	5	4
AMD1	10	108	242	204	24	168	310	402	264	26	0	15	25	6	35	1	55	2	50	7	21	2	2	2	30	273	77	34	56	63	11	30	21	88	0	0	1	0	0	0	0	0	0	0
AMDHD1	20	4	2	0	12	10	20	24	0	0	0	1	0	0	0	0	0	1	1	0	0	0	0	0	0	0	0	0	0	0	0	0	0	1	8	9.05566	0	1	10.1248	1.03428	1.31874	1.07492	4.05362	3.24606
AMDHD2	32	220	46	22	22	90	24	32	5	2	0	1	1	1	0	0	3	1	9	1	4	7	1	0	9	15	6	4	1	5	0	1	3	1	5	3	1	0	10	0	7	0	7	0
AMELX	2	4	0	0	2	0	0	0	0	0	0	0	0	0	0	0	0	0	0	0	0	0	0	0	0	0	0	0	0	0	0	0	0	0	0	2	0	8	4	0	1	1	1	0
AMELY	0	0	0	0	0	0	0	0	0	0	0	0	0	0	0	0	0	0	0	0	0	0	0	0	0	0	0	0	0	0	0	0	0	0	18	0	2	1	15	1	4	2	16	0
AMER1	98	106	44	82	14	44	32	130	3	9	0	0	0	0	1	0	3	0	17	4	2	1	0	0	9	21	6	5	1	7	1	3	0	3	83.3967	219	47	154	98.591	78	174	327.721	54.3346	126.484
AMER2	28	20	12	8	40	10	2	2	2	4	1	3	4	3	2	3	3	2	12	4	4	3	4	1	3	3	0	4	7	6	8	6	2	2	115.554	28.9254	31.4152	9	207.382	31.1112	105.237	27.5855	118.86	66.7514
AMER3	42	14	6	0	10	2	0	4	0	0	0	0	1	0	0	1	0	1	0	0	0	1	2	0	0	1	1	0	1	1	0	1	2	0	33	26	26	10	72.3765	15	52.3962	24	45.2968	29.5953
AMFR	42	160	94	188	36	176	176	312	93	19	0	8	4	3	12	0	17	1	39	17	3	1	0	1	38	163	68	52	22	37	9	6	4	9	27	18	14	8	45	13	18	24	31	30
AMH	6	38	4	2	14	12	2	0	0	3	0	0	1	0	0	0	5	1	4	2	2	1	0	1	2	5	2	2	2	2	0	3	1	1	13.0312	1	10.8323	5	26.7503	1	17.3435	7	17.5971	7
AMHR2	36	12	6	0	6	4	0	0	2	0	0	0	2	1	0	0	0	0	3	0	0	0	0	0	2	0	0	0	0	1	0	1	2	0	18	0	2	0	23	3	8	7	7	1
AMIGO1	38	14	10	8	20	16	6	4	9	9	0	1	2	1	1	0	5	2	14	2	2	1	1	0	18	12	7	4	5	2	1	2	2	2	32.6416	28.7845	7.46322	8.06501	105.115	16.0749	30.2537	18.2238	41.6243	21.9539
AMIGO2	28	2	2	0	20	20	18	8	10	1	0	0	1	0	3	0	1	0	6	4	1	1	1	1	0	2	0	0	6	5	1	3	1	4	26.0356	16	5	9	55.0065	10	28.04	7.00439	18	18
AMIGO3	4	4	4	0	4	38	2	0	4	0	0	0	0	0	0	0	2	1	1	0	0	2	0	0	2	0	1	0	0	3	1	0	1	1	101.502	174	39	192	109.705	85.2808	90.1948	154	58.8029	164.387
AMMECR1	34	24	46	32	8	24	48	44	3	4	0	1	0	0	0	0	1	0	7	2	0	1	0	0	3	26	5	3	1	4	3	2	0	3	39.58	59	15.6424	51	36.8946	37.8974	57.6035	95.5722	35.0322	74.0959
AMMECR1L	54	70	48	38	20	32	16	28	14	6	0	0	0	0	0	0	1	0	14	1	0	1	0	0	3	37	5	10	4	6	2	1	2	2	125.081	128.81	22.2267	129.245	66.059	76.9948	68.4212	154.089	42.6263	155.964
AMN	4	36	2	2	6	34	12	8	0	1	0	0	1	2	2	0	1	0	6	3	1	1	0	2	4	2	2	2	2	2	3	1	1	0	10.3362	77.8895	16.4629	7.06933	5.50878	0.00546543	6.16735	66.0582	6.93463	11.036
AMN1	4	10	6	20	0	2	6	12	9	3	0	0	0	1	1	0	4	0	10	1	2	0	0	0	1	2	4	4	4	9	1	2	0	5	78	106	6	73	30	37	33	87	28	76
AMOT	74	18	14	0	4	10	2	0	4	3	0	1	0	1	0	0	1	1	2	0	2	1	1	0	1	0	0	0	0	2	0	2	0	4	8	0	0	0	12.1638	3	7.18667	1.0964	8.10982	0
AMOTL1	62	688	400	390	42	310	400	330	9	4	0	1	3	1	4	1	2	2	3	1	0	1	0	0	0	0	2	0	3	15	2	1	5	7	173.939	29.5374	26.9231	30.8825	249.009	38.9097	147.936	29.0251	148.264	104.142
AMOTL2	76	24	12	4	34	4	0	0	3	1	0	1	0	0	0	0	0	1	3	1	1	0	0	0	7	1	0	0	2	3	0	2	0	1	68.6113	68.0348	41.1873	47	136.941	59.0144	74.3364	55.5888	94.1594	60.0424
AMPD1	14	2	2	0	6	6	2	2	2	0	0	0	0	0	0	0	0	0	0	0	0	0	0	0	0	0	0	0	0	0	0	0	0	0	45.7042	28.3417	16.278	10	59.1769	22.0096	34.4737	24.0462	36.0955	42.403
AMPD2	42	164	52	29	22	92	70	46	154	20	0	4	15	7	4	2	36	5	35	7	9	2	4	3	8	56	12	5	14	30	10	11	5	18	7	28	0	25	13	12	2	25	3	22
AMPD3	76	176	44	44	34	40	22	12	26	10	0	3	0	4	3	0	7	0	27	7	4	2	0	0	3	8	1	3	8	83	12	10	17	12	13.7345	16.4777	2	31	3.29924	5	6	6.31959	6	9
AMPH	38	12	4	2	18	4	0	0	5	0	0	0	0	0	2	0	1	0	3	0	0	0	0	0	0	0	0	0	0	0	0	2	0	0	2	4	1.71695	0	5	1	5.05694	6	1	2.07922
AMT	2	12	4	0	2	2	0	2	1	0	0	0	1	0	0	0	0	0	0	0	0	0	0	0	0	1	0	0	0	0	1	1	0	0	19	53.66	9	60	22.2856	29	21	28	1	26
AMTN	6	0	0	0	0	0	0	0	0	0	0	0	0	0	0	0	0	0	0	0	0	0	0	0	0	0	0	0	0	0	0	0	0	0	193	267	50	209	110.865	149	130	270	83	308
AMY1A	0	0	0	0	0	0	0	0	0	0	0	0	0	0	0	0	0	0	0	0	0	0	0	0	0	0	0	0	0	0	0	0	0	0	213.545	353	53.3615	235.211	139.349	242.954	123.876	307.608	72.1016	283.593
AMY1B	0	0	0	0	0	0	0	0	0	0	0	0	0	0	0	0	0	0	0	0	0	0	0	0	0	0	0	0	0	0	0	0	0	0	154.5	325	37.7068	293	84.2438	181.913	129.348	232.363	41.628	192.17
AMY1C	0	0	0	0	0	0	0	0	0	0	0	0	0	0	0	0	0	0	0	0	0	0	0	0	0	0	0	0	0	0	0	0	0	0	14	0	7	1	14	8	12	7	18	4
AMY2A	0	0	0	0	2	0	0	0	0	0	0	0	0	0	0	0	0	0	0	0	0	0	0	0	0	0	0	0	0	0	0	0	0	0	33	67	3	36	25	28	24	65	12	39
AMY2B	2	2	4	2	4	0	6	20	2	5	0	0	0	0	0	0	2	1	2	4	0	0	1	1	0	0	1	2	0	0	0	0	0	0	29	112.811	9.0172	46.7292	58.2874	49.0024	27.3483	59	24.776	58.4163
AMZ1	72	40	30	12	26	8	4	2	1	0	0	0	1	2	0	0	0	2	0	1	0	1	0	0	3	7	4	2	2	3	0	2	1	1	7.40082	7	9.34441	2	7.36136	8	25.6132	9	6.5029	4.66477
AMZ2	28	75	98	134	30	138	212	316	31	4	0	1	2	3	5	2	13	4	21	7	4	7	3	7	17	89	42	49	10	22	1	4	6	8	160	382	44	269	122	189	122	320	68	298
AMZ2P1	30	36	34	24	24	31	20	31	3	1	0	5	3	2	1	2	2	3	2	0	1	3	1	2	3	28	9	5	1	1	3	2	1	2	227.942	21	78.7256	29	245.595	31	202.983	73.6274	157.251	83
ANAPC1	18	96	142	124	12	48	114	116	13	7	0	0	1	0	0	0	0	0	9	1	1	0	0	0	6	110	20	10	3	8	0	3	1	3	5.09216	0	9.63976	0	49.0424	4	7.23475	5.1047	12.8794	0
ANAPC10	16	34	36	36	8	58	56	70	0	2	0	0	0	0	0	0	0	0	5	0	0	0	0	0	1	23	7	5	1	2	0	1	0	0	2	0	0	0	5	1	0	0	2	0
ANAPC11	24	64	178	212	30	90	174	316	19	9	0	1	2	4	1	0	6	1	19	5	3	1	0	2	9	40	19	24	5	23	0	4	5	2	1.5	0	0	0	2	0.5	3	0	0.5	8
ANAPC13	8	78	168	126	10	70	192	218	32	9	0	2	3	0	1	0	3	2	18	3	1	2	1	0	6	46	19	22	2	14	0	2	1	11	0	0	0	0	3	0	3	0	0	3
ANAPC15	36	142	304	298	34	118	252	368	12	5	0	1	0	0	0	1	4	0	11	8	3	1	0	1	10	75	37	38	9	25	2	2	1	6	1	0	1	0	4	1	0	1	0	0
ANAPC16	28	136	232	216	8	102	210	220	58	44	0	2	10	10	9	7	42	14	71	29	9	17	3	9	16	77	54	64	21	45	6	19	13	21	77.8626	33.017	32.5172	18.4728	112.181	22.8713	56.1251	23	71.7358	42.06
ANAPC1P1	4	8	0	2	4	4	0	0	0	0	0	0	0	1	0	0	0	0	4	0	0	0	0	0	0	2	0	2	2	0	0	0	0	1	0	0	0	2	3	3	0	2	0	1
ANAPC2	24	238	64	46	14	90	72	62	5	13	0	3	1	0	2	1	6	2	12	8	3	0	0	1	4	29	7	5	2	11	4	1	3	5	0	0	0	0	0	0	0	0	1	0
ANAPC4	12	78	40	38	6	46	92	64	11	4	0	0	0	3	1	0	1	0	12	2	0	0	0	0	5	63	13	3	1	11	0	2	1	4	35.5336	0	6.99114	0	18.5888	2.31401	4.22317	9.6	0	13.938
ANAPC5	18	276	292	324	40	276	448	518	90	20	0	5	5	0	17	0	5	0	40	6	2	1	0	2	33	318	85	50	36	36	13	5	10	30	6.47123	0	0	8.48305	7.86645	0	8.21149	0	12.3409	0.00200059
ANAPC7	32	122	128	96	26	124	232	246	12	11	0	0	1	0	1	1	2	0	20	3	1	1	0	1	7	78	22	14	0	13	4	0	3	3	23.5704	22.983	2.61282	0	11.9407	4.73841	19.23	6.4	25.3852	0
ANG	0	0	2	0	2	2	0	2	3	1	0	0	0	0	0	1	2	1	0	1	1	0	0	0	0	0	0	0	1	1	0	0	0	0	0	0	1	0	2	0	2	7	9.07458	1
ANGEL1	41	52	16	14	28	33	26	28	2	1	0	1	0	0	0	0	3	1	2	0	0	0	0	0	2	13	5	2	0	4	0	0	0	0	0	0	0	0	2.06822	1	0	0	4.3508	0
ANGEL2	14	76	68	46	18	58	84	80	15	2	0	2	2	0	0	0	2	0	10	4	2	0	1	0	9	56	11	8	5	10	1	2	1	5	0	1	1	0	0	0	0	0	0	0
ANGPT1	12	2	2	0	4	4	2	0	86	1	0	10	3	0	28	0	3	0	4	0	0	0	2	0	0	0	0	0	8	13	6	0	5	27	3.04074	1	1.14253	9	26.223	0	6.03845	1	12.0168	1
ANGPT2	16	8	6	0	8	6	0	0	1	0	0	1	2	0	1	0	0	1	0	1	0	1	0	0	0	0	0	0	0	1	0	1	1	2	19.4947	2	6.52865	3.3342	14.3312	5.50572	5.09679	6.0633	2.30574	9.62572
ANGPT4	24	10	4	2	14	2	0	0	1	0	0	0	0	0	0	0	0	0	0	0	0	1	0	0	1	0	0	0	0	1	0	0	1	0	16	2	4	2	4	3	6	2	6	0
ANGPTL1	8	0	2	0	4	0	0	0	0	0	0	0	0	0	0	0	0	0	0	0	0	0	0	0	0	0	0	0	0	0	0	0	0	0	62.0127	25	16.7993	19	66.4739	17.1629	44.2975	30.1594	24.1623	47.3397
ANGPTL2	8	4	6	0	10	4	4	0	2	1	0	0	1	1	0	1	5	0	14	1	4	0	1	1	8	3	4	0	1	0	2	1	0	3	0	0	0	0	3	0	2	0	2	0
ANGPTL3	6	2	0	0	2	0	0	0	2	0	0	0	0	0	0	0	0	0	0	0	0	0	0	0	0	0	0	0	0	0	0	0	0	0	2	0	1	0	0	1	0	0	1	0
ANGPTL4	14	10	2	0	16	8	0	4	0	0	0	0	1	0	0	3	2	1	2	2	2	0	0	1	0	0	0	0	1	1	0	2	0	1	128	58	26	89	76.4806	68	74	120	47	87
ANGPTL5	4	0	4	0	2	2	0	0	0	0	0	0	0	0	0	0	0	0	0	0	0	0	0	0	0	0	0	0	0	0	1	0	0	0	45.0609	87	12	73	28.013	57.0239	39.0142	49	17.0372	67
ANGPTL6	26	12	4	6	10	4	4	2	0	1	0	0	2	0	0	0	4	1	3	0	0	0	0	1	0	4	2	0	0	0	0	1	0	1	22.945	2	6.01007	2	15.0183	3	18.1343	2	2.37677	4
ANGPTL7	24	4	4	0	10	4	2	0	0	1	0	1	1	1	0	0	0	0	0	0	0	0	0	0	0	0	0	0	0	0	2	0	0	0	6	2	0	2	5	1	2	1	6.27676	6
ANGPTL8	16	10	2	2	4	2	0	0	0	0	0	0	1	1	0	0	0	0	1	0	0	0	0	0	0	0	0	0	0	0	0	2	0	0	16.612	2	0	0	22.7104	1.00205	8.35269	2.00926	11.8858	6.00506
ANHX	24	8	0	0	6	2	0	0	1	0	0	1	0	1	0	1	0	0	0	1	0	0	0	0	0	0	0	0	1	0	3	0	0	0	90.3469	29	24	10	67.8404	14	44.5653	18.0343	20.7889	14
ANK1	140	64	30	10	56	44	4	4	108	21	0	9	12	5	18	0	25	3	45	24	10	4	4	2	20	23	17	11	69	118	71	28	24	72	0	0	0	0	1.17684	0	0	0	2.54327	0
ANK2	128	58	30	8	76	42	16	18	1	2	0	0	0	0	2	1	2	3	14	1	0	1	0	0	3	26	9	5	1	0	2	3	2	0	0	0	0	0	0	0	0	0	0	0
ANK3	50	32	4	6	24	4	2	2	8	17	0	1	1	0	6	0	2	0	45	7	2	0	2	1	9	105	15	9	6	3	5	1	2	4	5	2	4	6	10	1	4	2	2	16
ANKAR	0	6	6	22	2	2	0	12	11	0	0	1	0	2	5	0	2	0	2	0	0	0	0	0	2	0	0	1	0	6	5	1	1	5	8	0	2	5	7	0	6	1	5	3
ANKDD1A	46	14	16	0	16	6	0	0	0	0	0	1	0	0	1	0	1	0	1	2	0	1	0	0	1	2	0	2	0	0	0	1	2	0	38	35.6365	9	41	60	24	38	29	40	54.4455
ANKDD1B	28	18	6	0	24	8	0	0	2	1	0	0	0	0	0	0	1	0	1	0	0	1	0	0	0	0	0	0	0	0	1	0	0	2	11	1	7	5	18	1	16	8	10	6
ANKEF1	20	16	16	22	4	4	0	2	3	0	0	0	0	0	0	1	1	0	0	0	0	1	0	0	0	6	2	0	2	1	1	1	0	1	4	2	2	1	7	0	1	1	6	1
ANKFN1	32	20	4	2	18	2	2	2	1	0	0	1	2	0	0	0	0	0	0	0	0	1	0	0	1	0	0	0	1	0	0	0	0	0	6	2	6	0	21	2	3	5	10	0
ANKFY1	82	328	176	130	42	182	168	162	30	25	0	4	9	2	3	1	6	2	36	6	10	1	0	0	14	114	25	5	5	35	4	4	5	12	33	0	7	8	23	5	25	7	12	2
ANKH	36	54	30	55	22	18	28	68	31	3	0	6	3	1	9	0	2	0	8	1	4	1	3	3	5	89	29	16	9	20	11	12	7	13	17.8801	5.5	2.69646	13.9807	32.2119	15.2802	17.5632	7.83191	19.3297	14.618
ANKHD1	6	10	4	6	0	8	6	10	1	2	0	0	0	0	0	0	0	2	2	1	1	1	0	0	3	7	3	0	0	0	0	0	1	1	5.70052	0	0	0	12.1553	2.638	5.34144	1.65931	2.81979	2.07387
ANKHD1-EIF4EBP3	6	0	0	0	0	0	0	0	0	0	0	0	0	0	0	0	0	0	0	0	0	0	0	0	0	1	0	0	0	0	0	0	0	0	0	0	0	0	0	0	0	0	0	0
ANKIB1	28	286	172	222	16	88	130	198	50	20	0	7	4	4	6	2	10	3	38	9	7	0	4	1	14	119	37	42	23	34	11	6	11	16	61	66	6	50	23.3957	42	24	63.9154	12	72
ANKK1	14	10	6	0	18	6	0	0	1	0	0	0	1	1	0	0	0	1	0	0	1	0	0	0	0	0	0	0	0	0	0	1	0	0	38.9549	21	13.6071	9.03862	79.3394	16.2777	49.3047	13.1022	52.7009	31.2487
ANKLE1	36	138	86	56	36	64	99	82	8	0	0	0	0	0	0	0	0	0	3	1	1	0	0	0	13	119	42	9	0	2	4	1	0	2	11	0	2	2	5	2	4.21035	4	1.6527	0
ANKLE2	42	484	144	144	26	286	220	294	27	25	0	0	2	0	7	1	9	0	36	8	9	2	0	0	17	108	36	31	11	11	8	7	6	10	2.50534	7	3.47135	12.6658	7.66883	2.49428	5.90321	5.9367	9.69426	4.37428
ANKMY1	34	114	18	32	16	22	10	12	16	7	0	0	1	5	2	0	5	1	14	3	0	1	2	0	3	22	5	2	6	7	4	2	3	4	59.531	65	15.0437	80	40.0547	36.7372	45.1566	106	29.5734	61
ANKMY2	10	40	48	44	4	30	48	24	15	1	0	0	0	1	3	0	2	1	10	0	0	0	0	0	4	29	9	4	0	7	1	2	2	2	38.2574	22.0012	4	22.0044	18.5493	4	26.1357	10.0022	18	15.0015
ANKRA2	8	14	8	28	0	20	14	34	9	3	1	0	0	0	0	0	2	1	8	2	2	0	0	0	0	6	5	5	3	2	0	3	3	5	101.575	304.042	40.7266	210.136	118.618	112.031	64.3036	211.151	50.2241	187.199
ANKRD1	14	8	2	0	4	0	0	0	0	0	0	0	0	0	0	0	0	0	0	0	0	0	0	0	0	1	0	1	0	0	0	0	0	0	1.05167	3	0	0	21.2738	6.06634	8.53286	5.0145	8.28494	7.08374
ANKRD10	12	744	154	174	16	102	136	124	23	14	0	1	1	0	3	0	6	0	18	0	3	0	1	1	2	27	5	2	8	9	1	2	3	6	13	40	1	7	13.0629	16.0084	9.00274	14.003	13	27
ANKRD11	90	6456	664	348	104	2226	446	461	86	44	0	5	5	5	12	1	22	3	83	9	10	2	2	1	26	220	55	21	15	51	5	9	5	15	22	25	1	6	7	7	3	10	0	19
ANKRD12	24	846	706	896	52	448	546	1138	396	95	0	46	30	8	100	1	76	9	118	18	37	2	7	4	25	152	60	67	113	173	49	63	59	131	10	17	9	43	9	10	12	24	9	9
ANKRD13A	28	170	250	270	62	530	964	944	194	124	0	5	15	6	8	1	69	4	217	58	31	5	3	1	75	651	210	163	19	97	10	31	22	67	46	53	18	35	64.8976	49	24.3491	60	25	38
ANKRD13B	30	140	32	16	16	74	18	24	1	3	0	0	0	2	0	0	1	2	2	4	1	3	0	4	9	34	7	2	3	1	1	5	1	3	3	2	3	5	4	5	3	2	0	0
ANKRD13C	12	90	52	80	12	84	124	222	25	12	0	3	3	1	12	0	6	0	21	2	4	0	0	0	6	70	30	20	9	15	9	5	4	8	21.0403	24.7737	7.01055	10.0092	28.6657	13	8.08694	20.7343	16.1706	17.6576
ANKRD13D	26	300	47	39	8	66	24	26	63	13	1	1	10	3	1	0	32	5	18	2	13	2	1	3	3	17	15	3	2	21	3	8	7	18	14	24	12	10	16	9	8	15	12	15
ANKRD16	22	44	12	10	6	30	8	22	0	4	0	0	2	1	4	0	3	0	2	0	1	0	1	2	0	13	1	5	0	0	0	1	3	2	67	44	33	15	92.6415	26	64.5897	32.1275	56	71
ANKRD17	78	1253	748	720	148	762	892	996	133	79	0	10	12	4	6	1	48	3	180	37	23	4	6	2	49	568	150	70	25	88	13	38	11	31	4.05173	2	1.14987	1	16.3006	2	8.11169	2	9.06895	4.28225
ANKRD18A	12	0	2	2	2	2	0	0	0	0	0	0	0	0	2	0	2	2	2	2	1	0	0	2	0	0	0	1	0	5	0	1	0	0	0	0	0	0	1	0	1	0	0	0
ANKRD18B	20	6	6	0	8	42	34	30	0	0	0	0	0	1	0	1	1	0	1	0	1	0	3	0	2	0	0	0	0	0	0	0	0	1	4.00705	0	7.36503	1	4.25828	2.10983	7.4771	7.43062	3.14532	0
ANKRD18CP	12	2	2	0	0	0	0	0	0	1	0	0	0	0	0	0	0	0	1	1	0	0	0	0	0	1	0	0	2	0	0	0	1	1	20	4	3	0	17	1	18	7	14	4
ANKRD18DP	2	2	0	2	0	4	0	0	0	0	0	0	0	0	0	0	0	0	0	0	0	0	0	0	0	0	0	0	0	0	0	0	0	0	4.13528	0	2	0	1	3	4.02805	4.3877	2.04963	0
ANKRD19P	14	14	0	2	2	8	4	0	2	4	0	0	0	1	0	0	2	0	7	2	2	0	2	1	5	2	4	4	3	1	0	1	2	0	4	0	4	0	14	0	5	2	17	11
ANKRD2	22	0	0	4	6	2	0	0	0	0	0	1	0	0	0	0	1	0	4	1	0	1	0	0	1	2	0	0	1	1	0	2	0	0	7	0	2	0	21.1937	0	8	2	7.08785	3
ANKRD20A1	0	0	0	0	0	0	0	0	0	0	0	0	0	0	0	0	0	0	0	0	0	0	0	0	0	0	0	0	0	0	0	0	0	0	11.1551	18.0559	10.4124	28.3377	33.1556	4.03535	26.6746	37.7131	18.8104	55.1369
ANKRD20A11P	8	8	2	0	2	0	0	0	0	0	0	1	0	0	0	0	0	0	7	1	2	0	0	0	1	0	0	0	2	0	0	0	1	0	57	62	21	58.2521	45	40	62	52.0741	22	71
ANKRD20A12P	0	0	0	0	0	0	0	0	0	0	0	0	0	0	0	0	0	0	0	0	0	0	0	0	0	0	0	0	0	0	0	0	0	0	19	10.2122	4	3	37.0294	11.2058	22.0568	9.25083	8.0265	13
ANKRD20A19P	38	36	16	4	68	26	10	2	1	57	0	0	18	10	16	1	61	4	224	23	32	7	11	5	136	11	18	6	35	26	26	13	20	16	50.3049	8	5	16	20.6215	7	21	15.0479	9.41907	11
ANKRD20A2	0	0	0	0	0	0	0	0	0	0	0	0	0	0	0	0	0	0	0	0	0	0	0	0	0	0	0	0	0	0	0	0	0	0	8.47445	0	4.63627	1	18.5602	4.96739	12.1573	3.81658	10.5945	4.34563
ANKRD20A3	0	0	0	0	0	0	0	0	0	0	0	0	0	0	0	0	0	0	0	0	0	0	0	0	0	0	0	0	0	0	0	0	0	0	19	7	3	10	54	10	23	12	18	16
ANKRD20A4	0	0	0	0	0	0	0	0	0	0	0	0	0	0	0	0	0	0	0	0	0	0	0	0	0	0	0	0	0	0	0	0	0	0	5	4	2	0	18	2	7.11757	6	15.7364	0
ANKRD20A4-ANKRD20A20P	4	4	0	0	2	2	6	4	1	0	0	0	0	0	0	0	0	0	0	0	0	0	0	0	0	0	1	0	0	0	0	0	0	0	41.9393	57.0009	6.80619	36	48.9171	22.0069	35.9378	45.3593	15.2142	37.1149
ANKRD20A5P	16	62	16	10	6	4	0	0	1	0	0	0	0	0	0	0	1	0	0	0	0	0	0	0	0	0	2	0	0	1	0	0	1	0	18	12	6	4	20	4	16	22	5	4
ANKRD20A8P	10	4	2	2	2	0	0	0	0	0	0	0	0	0	0	0	0	0	0	0	0	0	0	0	0	0	0	0	0	0	1	1	0	0	17	3	7	0	31	5	12	5	12	14
ANKRD20A9P	0	0	0	0	0	0	0	0	0	0	0	0	0	0	0	0	0	0	0	0	0	0	0	0	0	0	0	0	0	0	0	0	0	0	3	11	6	9	19.3966	8	9.37376	11	8.10663	6
ANKRD22	4	6	4	0	0	0	0	0	1	2	0	0	0	0	0	0	5	0	4	0	1	1	0	0	0	0	0	0	3	34	0	1	4	2	37	41	2	61	40	34	37	20	31	53
ANKRD23	22	64	6	0	6	40	8	6	0	0	0	2	0	0	0	0	0	1	1	0	0	0	0	0	1	2	0	0	0	0	0	1	0	0	3.02382	0	0	2	32.26	6	13	0	14	4
ANKRD24	22	18	4	4	36	18	2	4	1	1	0	1	0	2	0	0	2	1	3	0	1	1	0	0	3	6	4	0	1	1	0	1	2	1	4	0	3	0	37	2	8.11158	3.60088	18	1
ANKRD26	10	174	136	220	14	156	236	312	1	14	0	0	0	0	0	0	2	2	30	1	6	2	0	0	60	103	66	40	3	11	2	6	3	1	26.2019	0	5	1	42.0067	4	20	11	42	19.047
ANKRD26P1	16	4	6	0	12	4	0	2	1	0	1	0	0	0	1	1	1	0	1	0	0	1	0	0	0	0	0	1	0	0	2	0	0	3	52.4864	68	19	138	82.8292	141.487	53.7166	95.4584	33	155
ANKRD26P3	8	2	0	0	6	4	0	0	0	0	0	0	0	0	0	0	0	0	0	0	0	0	0	0	0	1	0	0	1	0	0	0	0	0	31.652	0	6	2	15.4585	1	21.4766	7.2381	20.369	22.8873
ANKRD27	130	388	248	222	46	98	168	188	18	12	4	2	4	1	0	2	7	1	16	6	5	3	1	0	3	132	30	11	7	26	1	5	4	10	22.3886	15.1211	9.28053	1	27.1539	8	17.7462	12	8.00116	5.00137
ANKRD28	24	154	136	108	24	142	272	278	501	45	0	44	18	1	89	0	15	0	46	14	12	1	3	1	9	139	39	11	106	58	47	9	31	92	4	0	1	2	12	1	9	3	14	3
ANKRD29	14	4	2	0	6	2	0	0	0	0	0	0	1	1	0	1	0	0	0	0	0	0	0	1	0	0	0	0	0	0	0	0	0	1	11	0	0	2	10	0	4	1	2	0
ANKRD30A	12	4	2	4	6	0	2	4	0	0	0	0	0	0	1	0	0	0	0	0	0	0	0	1	0	0	0	0	0	0	0	0	0	0	130	354	33	248	91	174	125	310.904	66	284
ANKRD30B	30	8	6	0	10	4	0	0	0	0	0	0	1	0	0	0	0	0	0	0	0	0	0	0	1	1	0	0	0	0	0	0	0	0	2	0	5	0	7	0	0	4.09642	5	0
ANKRD30BL	14	8	2	0	4	4	0	0	1	0	0	0	1	0	0	0	0	1	0	0	0	0	0	1	0	0	0	0	0	0	0	0	0	1	336	926	103	636	237	537	338	993	148	701
ANKRD30BP2	14	52	48	52	0	0	0	4	0	0	0	0	0	0	0	0	0	0	0	0	0	0	0	0	0	0	0	0	0	0	0	0	0	0	4	0	0	0	8	0	2	3	7	0
ANKRD30BP3	6	0	0	0	8	2	0	0	0	0	0	0	0	0	0	0	0	0	0	0	0	0	0	0	0	1	0	0	0	0	0	0	0	0	9	5	2	0	10	2	18	0	4	0
ANKRD31	38	13	0	0	14	8	0	10	3	1	0	0	0	0	0	0	2	0	0	0	0	0	0	0	1	1	1	0	0	1	0	1	0	2	118	206	15	123	57	65	74	234	42	154
ANKRD33	12	0	6	0	2	2	0	0	1	0	0	0	1	1	0	0	0	0	1	0	0	0	0	0	0	3	0	1	0	1	0	0	0	0	51	26	16	22	32	14	30	15	15	8
ANKRD33B	64	224	134	96	54	248	194	132	83	16	1	11	5	3	8	0	10	2	21	8	4	1	3	2	24	128	29	12	21	22	3	3	8	7	43	11	10	1	51.2281	12	18	6	13.0836	12.0104
ANKRD34A	42	24	14	10	86	70	10	22	1	1	0	3	2	1	4	0	3	2	11	1	1	0	0	1	5	8	2	2	4	0	4	4	3	6	31.414	29	16.8148	34.0172	62.0706	24.4363	48.4508	31.7663	38.9741	43.4275
ANKRD34B	10	0	2	0	2	4	0	4	1	1	0	0	0	0	0	0	1	0	1	0	0	1	1	1	0	0	0	0	0	0	0	0	0	0	34	9	4	5	31	1	16	7	19	17
ANKRD34C	24	8	6	2	2	4	0	2	0	0	0	0	0	0	0	0	1	0	0	0	0	0	0	0	1	0	0	0	0	0	0	1	0	0	12	1	0	3	4	1	7	5	4	11
ANKRD34C-AS1	28	18	0	2	10	0	0	0	0	0	0	0	0	0	0	1	0	0	0	0	0	0	0	0	0	0	0	0	0	0	0	0	0	0	127.003	344.137	78	453.057	88.8039	195	106	406.003	61.733	316.195
ANKRD35	68	16	20	6	118	68	10	12	2	1	0	1	1	0	0	1	2	0	2	0	1	1	1	1	1	2	1	0	0	2	1	1	1	0	0	0	0	0	1	0	5	0	1	0
ANKRD36	0	180	38	48	2	132	80	64	5	1	0	0	0	0	1	0	1	1	2	0	1	0	0	0	2	13	3	2	2	6	2	1	1	2	231.456	510.785	71.2271	427.1	144.241	276.107	150.63	328.937	91.3889	361.019
ANKRD36B	0	112	22	16	0	90	36	32	1	0	0	0	0	0	0	0	0	0	0	0	0	0	0	0	0	5	1	2	1	0	0	0	0	0	33.5461	10.6043	17.8763	17.8128	99.9902	6.68617	45.3112	12.7456	33.0413	26.8785
ANKRD36BP1	2	0	0	0	0	0	0	0	0	0	0	0	0	0	0	0	0	0	0	0	0	0	0	0	0	0	1	0	0	0	0	0	0	0	258.106	551	64.0375	521.897	218.777	367.844	180.378	538.736	121.118	433.851
ANKRD36BP2	12	648	732	1380	110	692	1228	5316	14	1	1	6	3	0	12	0	18	0	0	0	7	0	0	0	10	58	49	44	9	8	9	33	5	9	7	7	0	0	2.05293	0	5	0	1	0
ANKRD36C	34	568	110	88	18	220	91	122	9	2	0	0	1	0	1	0	0	0	1	0	0	0	0	0	3	54	11	5	1	8	1	3	1	8	0	0	0	2.10273	2.24789	1.15796	6.89772	2.26407	1.1328	1.18988
ANKRD37	16	26	14	24	0	28	26	34	0	0	1	0	0	0	0	0	0	0	0	0	0	0	0	0	1	1	1	1	0	0	0	1	0	0	0	0	0	0	1	1	7	2	0	11
ANKRD39	8	46	16	18	18	28	20	54	1	0	1	0	0	0	1	0	2	0	1	1	0	1	1	0	6	17	3	6	3	4	1	2	0	0	4	14	1	7	7	2	8	5	3	6
ANKRD40	56	138	160	158	20	74	128	146	30	14	0	2	1	0	1	1	7	2	21	3	0	0	0	0	14	115	26	14	4	16	4	3	5	4	9.01528	25	12	82	26.8802	23.0079	12	17.007	11.0892	23.0128
ANKRD40CL	6	8	2	0	4	0	0	0	0	0	0	0	1	0	0	0	0	0	0	0	0	0	0	0	0	0	0	0	0	0	2	0	1	1	45.5308	59.3803	9.19392	47	60.3285	35.347	47.1101	49.5709	25.6179	31.7621
ANKRD42	38	48	34	40	24	58	50	54	2	7	0	1	2	1	1	1	4	1	31	1	1	0	1	0	2	19	9	5	2	7	1	3	1	2	115	310	42	246	63	135	60	198	40	211
ANKRD44	42	266	152	136	30	66	90	86	77	67	0	6	8	1	3	1	46	2	146	19	17	3	3	3	13	194	55	25	15	71	8	23	6	35	359	944	60	528	166	382	149	518	137	401
ANKRD44-AS1	4	6	2	2	16	4	0	0	0	0	0	0	0	0	0	0	1	1	0	0	1	1	0	0	0	0	0	0	0	1	0	2	0	2	54	170	6	121	28.0013	76	36	123	24	102
ANKRD44-IT1	8	14	6	14	6	2	0	6	1	0	0	0	0	0	0	0	0	0	0	0	0	1	0	0	0	5	1	0	0	3	0	0	0	0	39.538	1	1.49508	0	35.1751	9.3716	27.3713	8.29969	27.7028	17.1628
ANKRD45	10	2	2	0	4	4	0	0	0	0	0	0	0	0	0	0	0	0	0	0	0	0	0	0	0	1	0	0	0	0	0	0	0	0	11.7857	0	5	0	16	1.99942	10.1291	5.00368	8	0
ANKRD46	12	18	30	28	10	20	64	54	2	12	0	2	10	3	3	3	19	2	57	12	10	0	2	0	26	41	23	3	11	9	5	0	5	7	3	0	3	2	18	6	7	3	2	22
ANKRD49	2	58	32	50	10	38	46	38	14	5	0	0	0	1	0	0	3	1	9	1	1	0	0	0	0	9	2	2	1	8	1	2	0	3	41	26	4	64	24.9514	37.8664	13.6129	44.0274	20	32
ANKRD50	24	2	0	0	8	4	10	4	9	2	0	3	0	1	4	0	4	2	3	2	3	1	0	0	0	7	2	1	2	10	2	5	4	1	16	1	2	7	14	4	11	0	6	0
ANKRD52	112	292	116	52	64	62	46	30	13	15	4	1	0	0	0	1	3	1	23	6	2	1	1	1	7	102	25	14	4	7	0	3	2	2	11	4	3	1	12	1	3	1	5	7
ANKRD53	18	4	4	0	14	2	0	2	0	1	0	0	2	1	3	1	1	0	1	1	0	3	2	0	1	1	1	0	0	0	1	2	1	0	8.24786	4	10	18	24	5	15	5	19	5
ANKRD54	34	62	56	56	20	46	88	74	11	4	0	1	0	0	2	0	1	0	4	0	2	1	0	0	7	26	7	6	1	3	2	1	0	0	6.75214	0	3	0	6	1	5	1	2	0
ANKRD55	20	4	2	2	10	2	0	0	8	0	1	0	1	0	0	0	0	0	1	0	0	0	0	0	2	0	0	0	0	0	0	0	0	1	22	7	3	1	43	3	12	6	18	5
ANKRD6	26	55	26	18	25	28	28	40	9	1	0	2	0	0	0	0	7	0	2	0	1	0	1	0	1	6	4	2	2	3	2	1	1	0	21	33	4	32	17	12	17	29	10	29
ANKRD60	32	22	4	5	14	4	2	0	0	0	0	0	1	1	0	0	2	0	2	2	0	0	0	0	2	0	0	1	3	0	0	0	1	0	146	299	27.3096	291	55.2299	218.885	88.2105	249	37	163.853
ANKRD61	2	2	0	0	0	0	0	0	0	0	0	1	0	0	0	0	0	0	1	0	0	0	0	0	1	0	0	0	0	0	0	0	0	0	3	6	0	0	0	0	0	1	0	0
ANKRD62	14	148	30	38	2	0	0	6	2	0	0	0	0	0	0	0	0	0	0	1	0	0	0	0	0	0	0	0	0	0	0	0	1	0	93.564	193.04	16	253	70.4237	99	86.6769	163	47	122.18
ANKRD62P1-PARP4P3	2	0	0	0	0	0	0	0	0	0	0	0	0	0	0	0	0	0	0	0	0	0	0	0	0	0	0	0	0	0	0	0	0	0	50	49.8625	12.6399	65	44.204	46.9418	37.3848	67	18.8555	56
ANKRD63	34	16	4	8	14	18	0	2	1	2	0	1	3	1	2	0	9	1	13	2	5	2	2	1	1	1	1	1	8	5	1	1	3	0	210.025	242.509	48.4521	222.257	184.637	142.721	138.234	214.776	92.0548	149.436
ANKRD65	18	8	2	6	4	2	0	0	0	1	0	0	0	0	0	1	4	0	8	2	3	0	0	0	3	1	1	1	1	2	0	1	0	0	17	1	2	3	5.67678	0	9	4	1.23919	6
ANKRD66	12	0	2	0	2	0	0	0	0	0	0	0	0	0	0	0	0	0	0	0	0	0	0	0	0	1	0	0	0	0	0	0	0	0	5	11	1	6	3	3	12	11	2	7
ANKRD7	8	0	0	6	4	4	2	14	0	0	0	0	1	0	1	0	2	0	3	1	0	0	0	0	4	2	0	1	1	0	0	1	0	0	82	222.96	24	165	36	147.907	72	178.836	34	194.082
ANKRD9	48	40	6	12	18	16	6	12	50	1	0	3	2	0	5	0	4	2	4	1	2	1	3	0	1	1	0	0	12	6	7	5	4	5	88.9253	16.1895	41.2407	14	198.429	18.4431	97.8668	44.8669	101.144	41.3778
ANKS1A	126	328	115	102	94	110	50	64	36	32	0	10	23	5	15	3	56	9	53	56	94	13	10	6	19	51	24	19	75	69	41	29	72	48	117.619	277	39	195.436	65.7527	121.869	85.2486	210.029	77.0587	197.939
ANKS1B	20	2	2	2	16	6	0	14	0	2	0	0	0	1	2	0	4	1	7	1	2	1	1	0	1	3	5	3	5	4	2	0	1	1	41.0898	24.8818	16.4678	45.3358	68.777	33.9333	62.0558	32.1987	22.8742	36.9577
ANKS3	44	108	20	8	22	40	10	22	1	1	0	1	1	2	0	1	1	0	3	0	1	0	1	0	2	13	0	2	1	3	0	3	1	2	133	363	25	220	69	185	89	303	37	228
ANKS4B	0	0	0	0	0	0	0	0	0	0	0	2	0	0	0	0	0	0	0	0	0	0	0	0	0	0	0	0	0	0	0	0	0	0	173	485	31	439	105.292	303.096	124.093	373	74.2801	375.048
ANKS6	42	142	58	46	26	40	38	52	4	2	0	0	5	0	0	2	7	2	9	4	7	2	4	1	6	37	13	9	4	7	2	3	3	2	45	59	5	37	31	41	26	48	8	57
ANKUB1	10	8	0	0	8	0	0	0	2	0	0	0	0	0	0	0	1	0	0	0	0	0	0	0	0	0	0	0	0	1	0	2	0	1	245.143	181.695	49.3195	118.932	308.903	90.7886	178.375	157.581	200.337	173.795
ANKZF1	66	480	118	68	42	190	132	98	20	3	0	0	1	1	1	1	15	0	28	0	1	0	1	1	11	54	15	10	2	5	1	6	1	9	45.5633	14	18.1658	22	73.2982	15.1732	44.1181	20.3166	31.4256	18.8274
ANLN	22	238	418	360	24	78	208	116	6	3	0	2	1	0	0	0	3	0	7	2	2	0	0	0	28	114	50	23	3	49	9	1	3	4	162	398	64	421	90	253.966	117.092	355.105	57	301
ANO1	58	8	16	2	26	4	4	0	2	1	0	0	1	0	0	1	1	1	1	2	1	1	0	0	0	1	0	1	3	3	1	1	1	0	63.8943	92	9.14526	57.5897	45.0989	48.9354	25	75.041	14	60.352
ANO10	28	14	4	2	10	4	0	4	16	1	0	1	1	0	1	0	2	0	2	0	1	0	0	1	0	1	2	1	2	7	0	2	1	6	25	14	8	4	31	9	16	17	10	23
ANO2	40	8	8	0	18	14	0	0	13	1	0	1	2	0	6	0	0	1	2	0	0	2	0	0	0	0	0	0	8	7	2	3	0	10	32	82	2	66	21	66	20	76	3	67.5592
ANO3	40	8	4	0	20	4	0	0	1	0	0	0	0	0	0	0	0	0	0	0	0	0	0	0	0	0	1	0	0	2	0	0	0	0	80.1051	46.084	3.20837	41.763	46.1919	37.0116	27.8672	49.419	27.6212	54.3113
ANO3-AS1	10	0	0	0	0	0	0	0	0	0	0	0	0	0	0	0	0	0	0	0	0	0	0	0	0	0	0	0	0	0	0	0	0	0	25.3155	22.4797	5	19	40.1661	25	14.0401	29.1592	27	31.9774
ANO4	28	17	6	4	22	2	0	0	0	0	0	2	1	0	0	0	0	0	0	0	0	1	0	0	0	0	0	1	0	0	0	1	1	0	20.0047	25	8.05941	35.1018	36.2042	10.091	17.248	26.1653	12.6713	28.0343
ANO5	32	18	4	0	10	6	0	0	2	0	0	1	1	1	0	0	1	1	4	0	0	0	0	0	0	5	2	0	0	1	0	1	0	0	24.3815	6.70012	6.30433	6.54527	45.0387	16.8651	25.7507	13.6465	22.9669	5.96305
ANO6	42	112	56	38	10	58	48	62	689	17	0	79	21	0	100	0	14	3	19	7	5	1	8	1	21	65	16	13	201	147	38	9	32	88	37.7801	21.5129	19.9179	8	53.8448	21.7466	82.9229	22.188	38.8284	28.6845
ANO7	62	42	18	10	18	6	0	0	3	8	0	0	0	0	0	1	2	0	10	0	0	0	0	2	1	1	1	0	2	2	0	1	0	0	25.2675	57.0565	9.5829	65	41.271	35.9282	19.8691	51	13.9293	44.8503
ANO8	26	188	4	14	16	22	4	3	5	3	0	2	5	1	3	1	8	1	26	1	12	3	2	2	5	9	2	6	13	8	2	5	1	8	31	59	18	26	43	48	23	34	20	20
ANO9	12	176	16	12	10	14	2	2	1	0	0	0	1	0	1	0	1	0	1	1	0	0	0	1	4	3	0	0	2	1	0	1	0	2	22.4761	32	1	9.10099	44.2425	5.14085	24.3109	20.371	24.3937	8.53385
ANOS1	16	2	0	0	0	0	0	0	2	0	0	2	0	0	1	0	0	0	1	0	0	0	0	0	0	0	1	0	1	0	0	0	0	0	122.229	46	41.2204	53.2975	178.298	42.2052	87.4231	54.8312	74.88	46.7222
ANP32A	84	1132	2082	1534	138	1264	1970	2016	160	72	0	8	16	11	7	3	75	6	151	36	29	7	5	1	57	854	294	108	44	195	21	39	46	54	40.6925	97.8179	5	96	46.2274	82.3902	29.8956	80.1863	16	89.0451
ANP32A-IT1	18	12	16	16	12	8	6	2	0	0	0	0	1	0	0	0	0	1	1	0	0	0	0	1	0	6	1	0	0	2	0	0	1	0	21.5216	0.5	8.60799	3	38.9238	3.23004	18.0193	10.2532	9.07477	11.1304
ANP32AP1	78	54	40	8	28	14	12	14	9	10	0	0	0	0	0	0	1	0	4	1	1	0	0	0	1	12	3	3	0	2	1	0	1	1	31.3312	40.8766	2.7086	28.4174	24.461	10.636	18.8887	24.7741	7.67971	0
ANP32B	62	2974	4082	3628	328	2564	3542	4414	323	143	0	24	18	8	31	3	27	1	272	57	18	6	7	3	173	1972	957	449	145	402	44	63	53	101	30.2212	27	6	18	27.6727	16	17.5586	27.383	16.3332	18.5003
ANP32C	52	34	22	8	26	20	0	6	24	11	0	2	0	0	0	1	0	0	1	1	1	0	0	0	1	10	6	3	0	2	0	0	2	1	43	73	10	22	31	49	31	50	12	33
ANP32D	80	28	22	6	32	16	12	8	3	0	0	1	0	2	0	1	2	0	3	0	0	0	0	0	0	14	4	0	0	0	0	0	0	0	179	458	30	319	72	241	118	380	49	292
ANP32E	70	1190	1760	1094	784	4786	7738	6624	48	67	0	6	4	2	7	0	11	2	96	11	5	2	2	2	104	980	291	114	20	161	17	15	24	20	44.0378	22	11	37	82.7603	27	22.5529	33	25.1975	41.0116
ANPEP	34	10	8	2	18	10	4	0	238	20	0	1	12	8	6	2	51	8	26	5	19	0	5	4	0	0	1	0	23	51	21	20	22	47	17	0	2	3	11	10	7	4	4	3
ANTKMT	7	80	14	22	2	18	12	34	4	2	0	0	1	0	0	0	0	0	3	2	0	0	1	0	0	7	4	3	1	2	0	1	0	2	58	74	17.6357	22	60.0856	27.3209	40	57	25	40
ANTXR1	32	8	2	6	16	6	0	2	0	1	0	1	0	0	0	1	0	0	1	1	0	1	0	0	1	0	0	1	2	0	0	1	1	0	22.2059	23	8	9	24	10	12	10	14	24.5662
ANTXR2	46	34	24	12	26	20	2	0	79	13	0	6	11	5	8	0	42	6	15	4	12	3	3	3	2	12	1	2	14	39	3	9	4	23	10.3025	13	10.0257	10	13.285	7.0442	17.0294	9.17311	12.5372	4
ANTXRL	56	12	6	2	26	8	2	0	2	0	0	0	0	0	1	0	1	0	1	0	0	0	0	0	0	2	0	1	0	2	0	2	1	0	15	0	1	0	9	3	8	1	8	10
ANTXRLP1	2	20	3	4	0	2	0	0	0	2	0	0	0	0	0	0	0	0	2	0	0	0	0	0	0	0	0	0	0	0	0	0	0	0	5	1	2	0	3	0	5	0	5	0
ANXA1	6	0	0	0	2	0	2	0	165	29	0	3	27	8	8	0	102	8	44	4	34	2	3	2	0	0	0	0	28	486	34	39	47	59	47	135	9	75	39	66	40	74	25	88
ANXA10	4	2	0	0	0	2	0	0	0	0	0	0	0	0	0	0	0	0	0	0	0	0	0	0	1	0	0	0	0	0	0	0	1	0	2	1	11.0308	3	14.2997	3	7.93153	5	9.5264	1
ANXA11	36	354	290	288	32	168	226	222	299	47	0	8	17	10	12	2	97	5	82	19	23	2	6	5	29	143	50	36	35	147	20	26	31	47	29	92.5	9	44	24.5	50	28	57.5	15	35.5
ANXA13	10	4	4	2	4	6	0	0	0	0	0	0	0	0	0	0	0	0	0	0	0	0	0	0	0	0	0	0	0	0	0	0	0	0	14.29	35	3	28	16	16	16	16.1472	6.04047	10
ANXA2	18	48	140	148	38	360	586	428	66	56	0	2	9	3	4	1	16	2	204	63	15	1	2	1	0	6	2	0	20	143	6	20	9	45	38	43	8	52	17	30	14	44	21	20
ANXA2P1	4	6	6	0	4	0	4	2	1	4	0	0	0	0	0	0	0	0	1	1	0	0	0	0	0	0	1	0	0	1	0	0	0	0	5	16	6	5	11	9	10	3	11	11
ANXA2P2	8	2	6	8	6	20	54	30	56	47	0	1	0	1	1	0	2	0	17	5	2	0	0	0	0	0	0	0	0	6	0	1	0	5	65	183	18	140	38	94	72	160	29	134
ANXA2P3	6	2	4	0	0	0	0	0	0	0	0	0	0	0	0	0	0	0	1	1	0	0	0	0	0	0	1	0	2	0	0	0	0	0	25.2934	5	9.16197	26	28.0935	10.0547	28.9878	16.3685	16.7817	18.1439
ANXA2R	2	8	4	0	2	0	4	6	4	1	0	0	0	0	0	0	0	0	5	1	0	0	1	0	0	3	2	0	0	2	1	1	0	0	28.9149	113	21.6988	83	46.2579	71	27	83	45.9478	93
ANXA3	2	0	4	0	0	0	0	0	24	9	0	3	7	4	7	0	38	7	31	7	8	1	1	2	0	0	0	0	15	332	23	8	28	21	6	0	1	1	17	0	4	4	3	1
ANXA4	66	26	32	6	14	16	2	12	15	8	0	0	5	1	1	0	4	0	20	2	3	0	0	1	0	0	2	1	4	38	4	5	9	7	3	13	4	5	8	6	9	11	13	23
ANXA5	12	106	350	328	37	434	886	754	100	50	0	2	7	2	9	0	27	1	88	20	17	0	4	2	1	20	10	4	18	114	7	29	22	33	7	0	1	0	22.5754	4	8.06481	5.15841	16.2092	17
ANXA6	70	84	108	280	62	106	166	234	102	222	0	3	11	4	5	1	20	0	538	115	14	1	8	4	73	405	123	80	30	159	10	17	20	36	87.2344	99	27.9016	103	76.3371	87	85.7482	88.2341	56.7528	70.0798
ANXA7	12	70	138	118	18	130	228	184	97	19	1	3	3	3	4	0	23	1	29	11	8	1	1	1	11	83	30	19	22	50	4	10	8	14	25	27	8	17	17	20	8	22	8	20
ANXA8	12	4	0	0	4	2	0	0	1	0	0	0	0	0	0	0	0	0	1	0	0	1	0	0	0	0	0	0	0	2	1	0	0	0	6	0	2	1	7	3	4	4	0	0
ANXA8L1	8	2	0	2	2	0	0	0	0	0	0	0	0	0	0	0	1	0	0	0	0	1	0	0	0	0	0	0	0	0	0	0	0	0	8.00924	2.28516	2	0	10.4955	0	2	0	0	0
ANXA9	34	16	8	0	8	8	0	0	0	0	0	0	0	0	0	0	0	0	0	1	2	0	0	0	2	0	0	0	1	1	0	0	0	0	0	0	6	2	18	2	8	2	0	3
AOAH	40	22	6	2	18	4	0	0	48	6	0	2	4	4	3	2	38	3	6	3	11	2	1	0	0	0	0	0	11	24	10	7	2	21	12	0	2	0	11	0	6	1	3	3
AOAH-IT1	18	6	2	0	4	4	0	0	1	1	0	0	0	0	0	0	1	0	0	0	0	0	0	0	0	0	0	0	0	3	0	0	0	1	12.5	0	5.5	1.5	32.7257	3.14315	18.544	5.29755	9.94233	0.78389
AOC1	14	16	16	2	14	6	2	0	1	1	0	0	2	1	1	0	2	0	5	0	2	0	0	1	1	1	1	1	1	1	1	3	1	0	0	0	0	0	1	4	3	0	0	6
AOC2	24	14	3	2	7	8	2	4	5	0	0	0	0	0	0	1	2	0	0	0	0	0	0	0	0	6	0	0	0	0	0	0	1	1	0	0	2	3	0	0	2	1	2	3
AOC3	36	36	11	2	27	17	2	4	2	1	0	1	1	0	1	1	1	0	5	2	2	0	1	0	5	3	3	2	2	4	0	2	0	0	4.5	23.7986	13.0388	37.1748	7.10926	26.958	5.76913	13.5	2.82308	21.0142
AOC4P	4	2	4	0	8	3	0	0	0	0	0	0	0	0	0	0	0	0	0	0	0	0	0	0	0	0	0	0	0	3	0	0	0	0	8	2.2014	3.46118	2	7.68125	3.54195	9.7033	0	1.42198	5.48582
AOPEP	46	72	28	12	38	36	40	80	11	2	0	0	1	1	0	0	1	0	2	1	2	0	0	0	1	13	2	4	1	5	0	1	1	1	124	417	27.1362	171	91.1856	155.99	62.4328	239	44.1973	220.757
AOX1	32	38	8	0	30	2	2	0	0	2	0	0	1	1	1	1	1	0	3	0	1	0	1	0	3	1	0	0	0	2	1	0	0	0	8.47528	35.3225	0	29.034	10.2873	21.1138	29.0277	28.4086	22.6734	18.4182
AOX3P-AOX2P	42	26	14	0	30	6	2	0	1	6	0	0	0	2	0	0	3	0	16	0	1	0	0	0	7	1	3	0	0	3	0	1	0	0	44.5804	52.4467	14.3119	28.276	76.3824	53.928	25.5171	30.6965	18.2578	56.0996
AP1AR	38	80	102	94	20	72	128	158	3	4	0	1	1	1	0	0	3	0	17	0	1	0	0	0	3	60	28	10	1	5	2	4	1	2	132.465	228	21.8496	149.167	74.0336	128.271	68.1873	170.777	49.5982	124.972
AP1B1	42	745	512	401	45	434	341	273	44	106	0	5	4	2	7	0	18	2	202	54	6	0	2	2	36	266	109	29	12	44	10	1	6	17	9.13117	0	1	13	9	2	5.05298	6	2	1
AP1B1P1	14	0	0	0	0	2	0	0	0	0	0	0	0	0	0	0	0	0	0	0	0	0	0	0	0	0	0	0	0	0	0	0	0	0	1	0	3	0	14	0	4	1	0	0
AP1G1	52	178	226	194	44	191	332	258	67	22	0	5	5	0	6	0	23	4	64	10	7	0	0	1	14	162	44	23	21	51	3	4	2	18	28	16.0075	8	33	21.2001	39.8796	14.4156	36.4091	8.81131	31.9018
AP1G2	52	448	112	84	24	202	104	88	13	14	0	0	1	2	2	0	5	3	23	7	4	0	0	0	8	58	13	6	4	24	2	5	2	9	18.4924	1	4	7	7.07523	6	10	1	1	7
AP1M1	118	328	254	298	104	272	256	298	61	97	0	15	21	15	20	2	136	21	240	80	74	18	34	18	319	246	104	123	47	106	34	38	31	49	0	0	0	0	0	0	1	0	0	0
AP1M2	32	20	2	2	18	8	0	2	12	0	0	0	0	3	0	1	2	1	1	0	1	0	0	2	1	0	0	2	2	4	0	0	1	1	11.6312	0	2	0	19.619	2.43926	23.3373	1	8.72625	2.09617
AP1S1	28	52	116	124	12	44	112	82	4	10	0	1	1	0	0	0	0	0	11	3	1	0	0	1	14	93	40	17	1	3	3	0	2	1	4	0	1	6	2	2	0	5	0	0
AP1S2	10	40	164	142	12	80	204	270	177	25	0	12	7	6	28	1	16	0	36	8	12	1	4	1	8	32	13	15	66	107	29	13	16	48	9.75624	4	1	0	3.30734	0	0.702767	2	1	0
AP1S3	22	60	130	90	0	27	36	54	1	2	0	0	0	1	0	0	2	0	2	0	0	0	0	0	6	41	6	6	1	1	0	1	0	0	2.67845	0	0	0	11.0084	1	8.5656	0	0	0
AP2A1	64	650	240	290	34	206	214	226	69	18	0	0	4	3	6	0	15	1	43	8	8	0	2	2	9	98	22	13	21	69	11	17	14	30	9	1	4	0	5	2	1	0	11	6
AP2A2	6	22	40	26	8	18	32	34	4	4	0	0	0	0	0	0	5	0	5	3	2	0	1	0	7	12	3	3	4	7	2	3	1	2	6.11525	2	2	12	19.6904	2	21.6012	19.5567	7.03357	5
AP2B1	50	114	269	204	42	184	270	202	118	47	0	11	12	0	21	2	17	0	91	24	11	2	3	1	19	150	52	34	38	116	16	22	18	48	5	0	3	0	22.9475	1	8.13336	4.09713	9.62633	7
AP2M1	76	588	966	954	126	894	1379	1388	219	60	0	23	16	6	22	3	58	3	153	26	23	2	8	4	118	525	156	72	59	132	37	21	23	47	1	1	0	0	4.02126	0	3	0	0	2
AP2S1	46	148	150	216	20	116	178	290	42	11	0	5	4	2	14	0	13	0	20	6	8	0	8	0	9	53	19	13	25	30	9	3	8	11	7.15768	16.0297	5.06014	25	24.7536	16.0274	12.2422	18.7541	10.647	10.2036
AP3B1	24	584	568	398	44	190	402	262	58	35	0	3	6	5	5	1	23	2	78	17	10	2	2	4	35	164	44	25	14	43	5	14	8	16	71.1369	83	21	44	36.0335	43	20.2914	69.3783	22.0029	46.9297
AP3B2	68	34	12	2	80	14	2	2	1	0	0	0	2	1	0	1	2	2	0	0	0	0	0	0	1	0	0	1	1	3	1	2	1	1	85	192	29	143	91	102	60	143	53	168
AP3D1	50	2763	666	444	132	1848	690	736	65	48	0	2	7	4	5	0	21	0	115	29	11	1	0	3	82	728	292	112	12	63	10	12	10	23	41.081	14	14.5534	9.64732	95.3906	19.7334	48.9594	13.369	59.798	42.5457
AP3M1	40	108	228	182	0	50	152	98	27	17	0	0	3	2	1	0	10	1	27	10	5	0	2	0	14	95	26	13	8	19	2	3	7	10	4	0	0.5	1.5	2	0.5	4.5	1	3	0
AP3M2	42	22	18	30	28	28	36	22	3	1	0	2	0	0	0	1	3	0	6	2	1	1	0	0	5	28	8	5	4	2	2	1	1	1	279.44	224.591	65.0403	145.584	334.344	141.222	188.966	200.254	198.843	229.26
AP3S1	12	26	88	170	18	92	222	438	36	12	0	2	3	0	0	0	5	3	13	5	3	0	1	1	11	42	19	25	5	36	4	6	4	8	14.1203	21	8	30	13.6352	10.058	18.7895	24.6406	15.344	27
AP3S2	0	4	2	2	0	4	2	2	1	0	0	0	2	0	0	0	0	0	0	0	0	0	0	0	1	2	0	0	0	2	0	1	1	0	0.142859	0	0.428571	0	0	0.916919	1.11105	0	0.714286	0
AP4B1	22	38	32	18	8	44	60	66	5	3	0	1	1	0	1	0	4	0	7	2	2	2	0	0	2	29	13	2	1	6	2	3	1	2	22.2413	9	7	6	39	17.5981	18	25	12.55	31.6882
AP4B1-AS1	4	2	4	2	6	0	0	2	0	0	0	0	0	0	0	0	0	0	0	0	0	0	0	0	0	0	0	0	0	0	0	0	0	0	18.5403	12	2.15661	6	29.7492	7.03693	25.6365	17.102	22.9717	23.8418
AP4E1	38	96	104	74	26	48	120	126	10	7	0	4	2	2	3	0	10	0	16	7	2	2	0	0	4	72	26	8	3	19	6	7	4	6	7	0	0	0	2	0	4	0	1	2
AP4M1	32	192	44	52	20	43	10	20	5	7	0	1	0	2	2	2	6	2	16	3	2	0	1	1	9	22	8	7	3	6	4	4	1	1	58	100	20.4336	101	40.2352	86	51.5284	107.832	39.7068	146.226
AP4S1	54	28	24	24	12	16	20	34	9	7	0	0	0	2	1	0	2	1	4	2	1	0	0	0	1	9	4	3	0	0	0	1	0	1	33.4135	60	9	56	34.5453	34	14.1254	40.1384	22.9836	35.0374
AP5B1	50	120	62	34	32	40	40	16	34	10	0	8	10	7	5	8	18	6	12	9	5	8	3	7	7	57	16	8	13	47	9	5	21	14	91.0692	181	22.5342	149	63.7407	65.1178	43.2341	139.173	37.3909	189.309
AP5M1	24	50	128	84	14	76	162	108	20	11	0	1	4	2	5	0	5	1	22	3	3	0	0	1	9	101	20	4	3	26	2	8	1	6	18.1028	24	10.2983	57	41.3619	24.0808	32.1078	33	21.1055	39
AP5S1	28	40	20	20	22	34	34	38	11	2	2	0	0	0	0	0	1	0	8	4	1	1	0	1	1	10	6	3	2	8	1	0	1	0	59	98	6	59	33	42	39	102	29	86
AP5Z1	82	390	70	58	32	176	56	34	11	10	0	4	6	4	2	0	10	1	40	10	10	2	3	0	17	53	27	6	12	16	4	5	8	8	85.5671	29	32.2815	29	126.675	30.1046	55.1328	39.8553	63.7846	55.6699
APAF1	46	108	110	100	40	76	100	90	88	49	0	4	11	2	6	1	32	5	72	13	15	1	1	2	26	113	34	21	16	103	10	19	19	21	10	16	8.392	34	17	10	19.2087	19.7969	10	30
APBA1	11	6	4	62	14	2	6	44	0	6	0	3	22	18	11	5	45	7	29	39	23	6	9	5	17	4	1	39	26	24	23	29	17	19	6	6	0	0	1	0	6	7	0	2
APBA2	2	0	0	0	2	0	0	0	0	1	0	1	0	0	0	0	1	0	0	0	0	0	0	0	0	0	0	0	0	0	0	0	0	0	0	0	1	0	5	0	1	0	3	0
APBA3	12	26	12	8	33	24	44	32	9	1	0	0	0	0	0	0	3	2	5	1	2	1	0	0	2	9	9	2	3	8	1	2	0	3	7.74183	3	0	0	4.05888	0	0	0.349082	0	0
APBB1	48	34	16	14	24	4	0	0	9	3	0	0	2	1	1	0	2	0	1	0	4	0	1	1	2	9	2	2	5	1	1	3	0	0	5.25817	0	3	0	5.94112	4	12	1.65092	17	1
APBB1IP	36	590	644	686	46	286	406	422	309	77	0	6	27	15	19	5	142	12	130	17	63	10	11	8	42	307	95	45	30	182	18	38	31	88	11	0	3	0	20	2	15	6	6	12
APBB2	68	88	142	110	22	58	118	138	4	3	0	0	0	3	3	1	1	1	1	1	2	3	3	2	1	3	6	4	0	5	1	0	0	1	24	2	7	9	13	8	9	7	6	11
APBB3	26	64	10	8	8	22	0	0	3	0	0	0	0	0	0	0	2	1	1	0	0	0	0	0	1	3	2	1	0	3	0	1	0	1	9	0	2	0	9	0	2	0	4	1
APC	45	196	208	218	44	196	266	384	80	26	0	5	11	6	6	2	35	5	68	15	22	6	2	2	33	155	45	22	29	70	20	23	15	37	6	0	0	1	10	0	3	3	4	0
APC2	42	46	16	18	64	53	14	17	8	16	2	4	15	8	11	8	51	10	64	18	45	9	12	4	46	16	9	11	25	27	26	13	14	7	36.1196	4	6	0	11.6137	4.00238	21.0487	2	2.00045	12.0931
APCDD1	32	20	8	2	14	8	2	0	0	0	0	0	1	0	2	0	2	0	3	0	1	1	0	1	2	0	0	0	2	0	1	2	0	3	50	14	13	7	74	10	55	20	18.6908	18
APCDD1L	8	4	2	0	10	2	0	0	0	1	0	0	0	0	0	1	1	1	1	1	0	0	0	0	0	0	0	0	0	1	2	0	2	0	0.00320517	0	0	0	4.00224	0.0046816	0.00470822	1.20075	0.00407195	0
APCDD1L-DT	30	34	12	6	32	8	6	6	1	13	0	2	5	8	6	2	29	5	39	13	18	0	2	2	12	35	20	18	24	10	24	5	24	12	0.245067	0	0	0	0	0.292972	0	0	0.198987	0
APCS	8	6	0	0	0	2	0	0	0	0	0	1	0	0	0	0	0	0	0	0	0	0	0	0	0	0	0	0	0	0	0	0	0	0	3	3	1	0	7	1	10	4	7	2
APEH	26	142	108	86	24	136	214	162	16	16	0	1	1	1	1	0	6	1	30	9	3	2	1	0	12	105	27	15	2	33	3	3	3	9	9	4	2	19	15	24	13	11	13	9
APELA	4	0	0	0	0	0	0	0	0	0	0	0	0	0	0	0	0	0	0	0	0	0	0	0	0	0	0	0	0	0	0	0	0	0	85.6081	132.175	27	122	54.0374	57.4579	37	107.923	59.3101	86.2446
APEX1	8	212	312	310	16	214	426	450	38	42	0	0	0	0	0	0	2	0	27	11	3	1	0	0	15	92	39	13	6	21	1	3	1	4	57.3473	21.1134	22.9582	22.0083	65.5513	15.0968	47.5924	16.0413	47.9113	21.7522
APEX2	24	78	46	38	8	44	50	60	4	4	0	0	0	0	0	0	1	2	14	4	0	0	1	0	3	31	10	5	3	5	2	0	1	0	37	120	6	65	48	40	30	63	9	79
APH1A	54	62	122	150	114	192	294	360	39	8	0	0	1	1	1	1	10	0	22	8	4	1	1	0	7	39	17	23	2	16	0	3	8	5	301	566	74	601	154	299	169	453	84	356
APH1B	18	14	22	20	10	6	22	22	11	10	0	0	0	0	1	1	14	1	26	4	2	1	0	1	4	13	1	1	3	7	3	2	2	5	85	225	19	79	55.4629	63	60	196	31	116
API5	22	142	338	282	26	262	556	512	29	23	0	2	2	1	1	1	8	2	42	10	7	1	0	0	20	262	77	18	11	45	6	10	3	6	72	96	16	55	49	57	27	49	19	51
APIP	4	36	74	64	8	62	116	146	3	1	0	0	0	0	0	0	0	0	5	1	1	0	0	0	6	32	15	11	2	5	2	3	0	0	11	0	3	2	10	2	2	2	0	5
APLF	12	58	94	180	8	24	54	200	91	13	0	18	2	0	27	0	7	1	34	6	5	1	1	1	6	29	12	9	32	19	19	6	10	36	144.746	492.652	25.7067	344.932	61.9649	185.127	68.2961	291.824	51.8876	229
APLN	16	40	18	2	40	8	10	4	1	3	0	0	0	0	2	0	5	1	14	3	2	0	1	0	87	44	60	16	3	4	2	1	0	0	6	0	1	0	3	0	1	0	0	0
APLNR	26	18	14	0	12	6	0	0	3	1	0	2	3	0	2	2	2	1	7	2	1	0	1	2	3	1	0	1	0	2	3	0	1	0	48.5961	65	11.6283	29	29.6321	52.408	30.1482	50	42.3908	27
APLP1	66	36	5	2	20	11	6	4	3	2	0	1	2	2	0	0	1	0	10	2	4	1	1	0	10	3	10	2	0	0	5	0	1	0	215	625	42	596	130	337	138	544	68	442
APLP2	88	822	164	172	33	342	210	194	248	26	0	2	16	9	7	1	97	5	55	12	44	2	5	5	16	185	32	14	27	85	17	34	15	84	136.35	325.281	31	301	76	151	64.4293	214.602	42	215
APMAP	46	32	32	22	10	36	34	34	45	4	0	0	9	4	1	2	67	8	19	0	12	0	2	1	2	16	3	3	15	33	6	6	4	18	68	85	25	66	48	54	23	63	27	62
APOA1	8	6	2	0	10	4	6	0	3	0	0	0	0	0	2	0	2	0	1	0	2	0	0	0	1	0	0	0	1	0	1	1	0	3	47	116	8	126	38	51	46	66	18	53
APOA1-AS	4	0	2	0	6	4	0	0	0	0	0	0	0	0	0	0	0	0	0	0	1	0	0	0	0	0	0	0	0	0	0	1	1	0	265	394	25	343	80	237	131	339	47	287
APOA2	8	6	0	0	6	2	0	0	0	0	0	0	0	0	0	0	0	0	0	0	0	0	0	0	0	0	0	0	0	0	0	0	0	0	20	41	9	23	17	26	28	31	20	32
APOA4	6	4	0	0	4	4	0	0	1	0	0	0	0	0	0	1	0	0	1	1	0	0	0	0	1	0	0	0	0	1	0	1	1	0	73.9711	120	15.9548	143	24.0755	63	27.5879	75	31.8824	90
APOA5	0	4	2	0	12	10	0	0	0	1	0	0	0	1	0	0	1	0	3	1	1	0	0	0	0	1	0	0	1	0	0	3	0	2	43	113	4	55	31.7719	51	38	49	27	56
APOB	0	0	0	0	0	0	0	0	0	0	0	1	0	0	0	0	0	0	0	0	0	0	0	0	0	0	0	0	0	0	0	0	0	0	83.5701	165	37.035	102	50.422	67	48.0258	87	16.2789	99
APOBEC1	10	0	0	0	6	2	0	0	0	0	0	0	0	0	0	0	0	0	0	0	0	0	0	0	0	0	0	0	0	0	0	0	0	0	93.4549	181	20.4034	96	92.657	99.0932	65.561	126.618	60.6801	110.172
APOBEC2	4	4	0	0	6	8	0	0	1	0	0	0	0	0	0	0	0	0	0	0	0	1	1	1	0	0	0	0	0	2	0	0	0	1	25	12.0484	6.51501	5	39.7657	7.02959	43.3189	11.0125	33.1083	19.0508
APOBEC3A	2	0	0	0	0	0	0	0	11	2	0	0	4	2	0	1	8	0	1	2	2	0	0	0	0	0	0	0	2	23	0	0	9	5	15	27	8	28	10	25	8	28.308	3	18.2773
APOBEC3A_B	0	0	0	0	0	0	0	0	0	0	0	0	0	0	0	0	0	0	0	0	0	0	0	0	0	0	0	0	0	0	0	0	0	0	25.1044	46.3055	10	12	29.5635	28	12.9514	28.9791	18.3243	22
APOBEC3B	8	4	4	0	2	0	0	0	0	1	0	0	0	0	0	0	0	0	0	0	0	0	0	0	0	0	0	1	1	6	0	0	2	0	44	47.0327	18	31	44.2107	31	34	46	9	38
APOBEC3B-AS1	2	0	0	0	2	0	0	0	0	0	0	0	0	0	0	0	0	0	0	0	0	0	0	0	0	0	0	0	0	1	0	0	0	1	13	31	6.66928	31	4.2712	6.51385	5.66387	9	4.65134	7
APOBEC3C	20	28	50	74	6	14	14	10	63	28	0	1	3	5	3	0	7	0	63	14	7	0	1	0	11	65	26	8	22	61	3	9	6	15	1	0	5	1	5.17657	1	3	5.45895	2.21101	0
APOBEC3D	10	12	30	28	12	14	16	12	8	34	0	5	5	8	5	1	49	6	71	16	14	2	6	1	43	61	49	38	20	27	6	13	14	11	34.4449	6.41239	13.6512	0	63.7253	7.014	27.5995	9.2603	39.1381	8.48157
APOBEC3F	8	8	8	1	8	2	2	0	10	19	0	0	2	1	4	0	7	1	24	6	7	1	0	1	4	3	5	4	8	13	5	4	4	7	3	0	1	0	6.35605	0	7	0	6.91326	0
APOBEC3G	22	14	10	23	6	2	4	0	25	10	0	0	5	0	1	0	7	0	14	4	6	0	0	0	1	10	6	1	8	39	1	12	1	18	38	94	10	87	26	51	23	89	18	62
APOBEC3H	4	4	2	0	4	0	0	0	3	1	0	0	0	1	0	0	0	0	0	0	1	0	0	0	0	0	0	1	0	5	0	0	0	0	89.7106	221.967	24.7847	139	68.546	114.875	67.8369	185.923	38.9633	125.731
APOBEC4	0	2	0	0	2	0	0	0	0	0	0	0	0	0	0	0	0	0	0	0	0	0	0	1	0	0	0	0	0	0	0	0	0	0	101	78	27	38	59	87	56	78	40	81
APOBR	122	76	26	8	84	32	0	6	120	14	0	2	21	10	5	1	87	7	34	4	21	5	6	2	5	10	3	1	20	58	15	27	10	53	1	27.5484	4	6.76522	1.30991	6	13.0484	22.2958	4.82861	21.3295
APOC1	22	22	15	2	4	0	2	0	3	0	0	0	0	0	0	0	0	0	0	0	0	0	0	0	0	0	0	0	0	2	0	1	0	0	2.77381	1	6.67873	3.50153	8.91092	4.72206	7.55199	4.73956	2	0
APOC1P1	14	6	9	0	6	0	0	0	0	0	0	0	0	0	0	0	0	0	0	0	0	0	0	0	0	0	0	0	1	0	0	0	0	0	36.7289	90.72	12.9934	70.005	25.2264	39.023	32.2992	70.8769	21.0023	84.3868
APOC2	0	0	0	0	0	0	0	0	0	0	0	0	0	0	0	0	0	0	0	0	0	0	0	0	0	0	0	0	0	0	0	0	0	0	89.8951	103	20.0097	122.91	56.56	56.3687	53.1301	78.7078	42.7443	63.2545
APOC3	8	0	0	0	4	0	0	0	0	0	0	0	0	0	0	0	0	0	0	0	0	1	0	0	1	1	0	0	1	0	0	0	0	0	75.4366	136.5	18.5669	132.5	40.7387	82.5582	52.5	104.5	26	95
APOC4	0	0	0	0	0	0	0	0	0	0	0	0	0	0	0	0	0	0	0	0	0	0	0	0	0	0	0	0	0	0	0	0	0	0	54	61	9	55	22	47	26	64	16	92
APOC4-APOC2	26	14	2	0	8	4	0	2	2	0	0	0	0	0	0	0	0	0	1	0	0	0	0	0	3	0	0	0	0	0	0	0	0	0	18.1143	82.2334	8	51	13.3784	43	22.7487	38.521	9.85842	11.3123
APOD	6	2	2	0	2	6	0	0	0	0	0	0	0	0	1	0	25	2	0	0	0	0	1	0	0	0	0	0	0	1	0	0	0	0	25.8857	12.7666	7	0	11.6216	0	11.2513	10.479	10.1416	14.6877
APOE	14	42	4	12	6	6	2	2	2	1	0	0	0	1	2	5	1	2	8	1	3	2	0	0	1	0	0	0	1	0	4	1	1	0	22	12	4	11	11	0	15	2	10	3
APOF	16	4	0	0	8	2	0	0	0	0	0	1	0	0	0	0	0	0	0	0	1	0	0	0	2	0	0	0	0	1	0	0	1	0	86	129	36.7881	123.539	55.2465	59.9108	50.8879	99.96	35.7592	167.848
APOH	2	0	0	0	0	0	0	0	0	0	0	0	0	0	0	0	0	0	0	0	0	0	0	0	1	0	0	0	0	0	1	0	0	1	26.3923	4	19.5746	2	39.9772	4.45422	38.3051	12	18.781	6.92966
APOL1	42	6	12	0	8	8	0	0	45	2	0	0	5	6	2	2	2	2	2	0	10	0	2	2	1	0	1	0	2	26	1	2	4	14	25.8566	16.9795	12.4965	38.2773	20.5127	7.19147	25.8052	31.631	3.88697	31.833
APOL2	46	46	66	28	22	28	74	80	66	9	0	0	13	7	0	2	22	1	20	5	14	0	2	5	0	12	7	5	10	62	5	17	15	27	37	68	5	36	30	54	18	44	31.7415	22
APOL3	46	18	0	2	20	8	16	8	36	3	0	1	4	3	3	0	3	0	2	3	10	0	1	1	2	1	2	3	11	72	2	9	10	10	195.064	502.017	40.0552	332	111.551	281.886	134.675	394.606	106.731	235.37
APOL4	34	10	0	0	4	8	0	0	1	0	0	0	1	0	0	0	0	0	1	0	0	0	1	0	0	0	0	0	0	15	1	0	1	2	181.967	196.155	59.5898	207.675	218.934	167.223	143.421	176.435	149.718	198.389
APOL5	2	0	0	0	0	4	2	6	0	0	0	0	0	0	0	0	0	0	0	0	0	0	0	0	0	0	0	0	0	0	0	0	0	0	52.6062	93.6616	8.41885	82.1195	37.1861	27.9552	22.6451	95.2914	34.6229	75.293
APOL6	48	14	6	0	24	14	14	6	93	18	0	3	14	3	4	4	16	1	38	2	26	2	2	2	4	5	6	1	26	189	6	17	19	47	5	0	1	2	2	0	0	0	0	0
APOLD1	36	38	24	22	12	26	8	2	3	0	0	0	2	0	1	0	3	0	3	0	0	0	0	1	1	10	4	2	0	3	0	2	3	0	47.739	32.2565	34.2872	22.8464	139.038	23.1902	89.8058	25.2293	84.8614	49.5714
APOM	0	0	0	0	2	0	0	0	0	0	0	0	0	0	0	0	0	0	0	0	0	0	0	0	0	0	0	0	0	0	0	0	0	0	88.9646	58	24.0556	32	218.914	37.5579	110.893	36.0322	168.093	86.3781
APOO	12	4	20	32	4	8	50	50	1	2	0	0	0	0	1	0	0	0	4	1	0	0	0	0	1	6	3	5	1	3	0	0	0	0	378	789	106	738	166	457	239	834	110	543
APOOL	12	34	76	50	2	2	0	0	10	5	0	3	2	0	5	0	0	0	7	1	2	0	2	0	7	35	18	6	6	9	3	1	3	9	147	277	30	169	88	109	86	123	54.1824	185
APOOP5	0	4	0	0	0	0	0	0	0	0	0	0	0	0	0	0	0	0	0	0	0	0	0	0	0	1	0	0	0	0	0	0	0	0	37	19	9	28	27	29	36	31	49	98
APP	56	18	8	2	2	52	4	6	450	9	0	46	17	1	78	1	13	0	6	1	8	0	4	1	0	0	0	0	135	88	48	8	28	45	34	4	14	6	21	1	23	2	16	4
APPBP2	16	22	46	36	12	22	98	70	30	7	0	2	3	2	3	0	7	1	23	2	3	0	0	1	0	40	18	2	5	20	2	6	3	3	97.6626	118.119	16.7195	96.0765	74.7175	43.4515	86.548	102.061	33.4924	93.7703
APPL1	18	128	174	180	20	182	366	432	65	33	0	3	2	0	11	0	14	1	68	13	3	0	1	1	30	315	72	41	16	56	9	7	8	19	8	1	3	0	12	7	7	3	11	0
APPL2	14	80	34	28	10	18	28	30	27	4	0	1	3	1	2	2	11	0	8	0	0	0	1	0	2	15	6	5	7	12	5	3	1	8	2	8	3	1	23	2	6	6	5	2
APRT	12	50	108	124	12	88	176	230	21	17	0	0	1	0	0	0	2	1	33	10	6	0	1	0	8	39	21	13	4	15	2	5	1	3	82	230	17	246	48	97	50	202.199	19	138
APTR	34	68	50	22	14	34	90	86	9	2	0	0	0	2	1	0	4	1	6	1	1	0	0	2	3	20	5	2	1	4	1	1	1	4	8	13	6	1	11	6	7	8	15	7
APTX	38	104	58	64	28	94	152	146	2	6	0	0	0	0	0	0	0	0	8	1	0	0	1	0	5	42	15	7	0	5	0	1	1	2	13	2	8	2	30.1221	10	13	7	32	22
AQP1	28	12	12	0	6	2	0	0	12	1	0	1	0	1	1	1	0	0	0	0	0	0	0	0	2	1	0	0	4	3	0	0	1	0	23.0285	7	4	0	47.069	9.03933	32.3149	9.00254	17.2661	8
AQP10	8	10	6	0	14	10	0	0	17	0	0	5	0	0	6	0	0	1	0	1	1	0	1	0	1	0	0	0	8	3	4	0	2	5	350.088	787	87	687	131.102	463	164.31	658	66.9787	476
AQP11	4	2	0	0	4	0	0	2	0	0	0	0	0	0	0	0	1	1	0	0	0	0	1	0	0	0	0	0	0	0	0	0	0	0	77	114	15	76	42.2804	40	46.4651	79	27	101
AQP12A	2	0	0	0	2	0	0	0	0	0	0	0	0	0	0	0	0	0	0	0	0	0	0	0	1	0	0	0	0	0	0	0	0	0	25	7	8	39	14	24	20	15	23	27
AQP12B	0	0	0	0	0	0	0	0	0	0	0	0	0	0	0	0	0	0	0	0	0	0	0	0	0	0	0	0	0	0	0	0	0	0	13.2358	0.416416	3	12	30.3742	3.17764	20.0651	9.15386	36.2146	5.4967
AQP2	30	6	2	0	16	4	0	0	0	1	0	2	2	0	1	0	2	1	4	2	0	1	1	0	3	1	2	0	1	1	1	1	0	1	112	330	20	234	87.1782	140	80.0583	172	42	152.017
AQP3	22	26	12	10	16	14	2	12	6	4	0	0	1	2	2	0	11	4	20	13	10	2	1	0	3	3	1	3	9	13	7	2	10	2	254	517	43	421	86	257	133	450	80	403
AQP4	34	6	4	0	40	6	0	0	0	0	0	0	0	0	1	0	1	0	0	0	0	0	0	1	0	0	1	0	1	0	1	0	0	0	1081	2751	286	2130	527	1532	621	2217	348	1766
AQP4-AS1	24	4	2	2	20	2	0	0	0	0	0	0	1	0	0	1	0	0	0	0	0	0	0	0	0	0	0	0	0	0	1	0	0	0	3	0	4	0	3	0	3	1	3	0
AQP5	20	4	0	0	8	6	2	2	0	0	0	0	0	0	1	0	0	0	4	1	0	0	0	0	1	1	2	0	0	0	0	0	0	0	248.675	531.138	45	471	121.03	223.179	121.364	349	64.3472	249
AQP6	38	6	10	0	10	8	0	0	0	0	0	0	1	0	0	0	1	0	0	0	0	0	2	0	0	0	0	0	1	0	0	0	0	0	32.5008	23.6961	4.26202	17.7323	16.9278	11.7543	18.1892	1.50015	18.9322	12.6455
AQP7	56	32	20	4	36	12	8	0	6	1	0	0	0	0	0	0	0	0	0	0	0	0	0	0	1	0	1	0	0	0	0	1	0	0	44	22	15	49	62	11	37	33	27	51
AQP7P1	22	12	10	0	12	0	0	0	0	0	0	0	0	0	0	0	0	0	0	0	0	0	0	0	0	0	0	0	0	0	0	0	0	0	63.5342	63	25	76	87	54	60	120	65	90
AQP7P3	0	0	2	0	0	0	0	0	0	0	0	0	0	0	0	0	0	0	1	0	0	0	0	0	0	0	0	0	0	0	0	0	0	0	282.434	507.766	76.1143	363.474	196.125	325.865	306.845	617.258	144.316	594.697
AQP8	18	4	0	0	6	0	2	0	0	0	0	0	0	0	0	0	0	0	0	0	0	1	0	0	1	0	0	0	0	1	1	0	1	0	22	35	4	38	36.0143	19	28.0298	22	17	47
AQP9	20	2	0	0	0	0	2	0	493	46	0	14	53	25	26	7	457	38	87	18	119	7	8	5	0	0	0	0	34	135	21	29	46	156	14	6	0	6	8	3	9	2	0	5
AQR	50	248	202	162	26	120	292	178	32	18	0	3	4	3	5	0	8	0	45	4	7	1	0	1	12	150	29	10	9	32	6	6	9	16	19	5	11	6	21	3	22	9	8	1
AR	58	58	34	18	30	26	12	10	32	8	0	2	7	5	6	0	14	4	20	16	17	2	2	2	12	9	8	9	17	11	12	3	12	10	222	434	30	332	91	229	101	353	51	306
ARAF	52	158	82	86	14	86	100	202	54	13	0	1	3	3	2	1	16	1	24	13	6	2	0	0	6	29	6	6	15	23	2	9	5	8	8	4	1.5	3.5	8	3.5	2.5	5.5	4	0.5
ARAP1	96	628	239	278	56	224	210	184	244	46	0	14	28	25	14	13	83	16	101	32	26	18	9	7	19	145	42	16	41	163	23	28	32	91	140	288	34	273	106	181	107	261	65	203
ARAP1-AS2	24	6	6	0	4	0	0	2	1	0	0	0	0	0	0	0	1	0	0	0	1	0	1	0	0	0	0	0	3	0	1	1	0	0	8.94879	14	3.1801	2	8.99038	4	9.01942	12	10	3.44391
ARAP2	10	116	80	94	18	48	58	86	34	85	0	0	5	4	2	0	11	3	180	24	9	2	1	0	0	7	1	0	11	48	4	16	6	15	5.06366	0	4.84747	5	25.7001	0	17.9055	6	11	7.76046
ARAP3	66	50	18	6	38	16	6	4	78	11	0	1	7	6	6	1	25	2	28	7	16	2	4	4	19	11	10	5	16	19	10	4	7	21	16	4	8	1	64.3457	7	41	8	46.7515	15
ARC	14	6	2	0	10	2	0	2	0	1	0	0	1	1	0	0	1	0	3	2	2	2	1	1	0	1	1	0	1	1	1	2	0	1	123	406	45	221	51	151	102	304	60	247
ARCN1	34	172	418	382	114	866	1704	1708	138	48	0	3	7	2	9	0	48	0	80	16	21	1	1	1	24	284	98	57	19	86	10	28	19	39	16	1	0	0	20	4.43213	25	2	31	3
AREG	2	0	0	0	0	6	0	2	0	0	0	0	0	0	1	0	1	0	0	0	1	0	0	0	0	0	0	0	0	0	0	0	0	0	0	0	6.62305	0	28.1383	0	12.4562	13.1197	14.6136	0
AREL1	26	78	42	26	20	54	54	54	31	3	0	3	5	2	3	0	14	2	13	2	5	4	0	0	4	47	19	9	5	22	2	4	2	7	0	0	0	0	5.16817	0	6.42117	2.65117	0	0
ARF1	40	290	700	730	50	464	958	964	487	71	0	17	30	13	42	1	85	10	129	47	34	5	4	5	29	290	107	51	135	203	35	31	42	87	33	19	1	4	26	19	19	22	6	29
ARF3	60	204	280	300	50	162	294	214	225	37	0	15	11	7	22	1	42	2	102	18	18	2	5	1	33	500	155	86	55	86	18	17	14	46	4.02478	5	2.80473	2	26.9031	1	3.24615	1	19.6886	1
ARF4	4	8	58	46	14	146	328	306	66	8	0	5	5	6	9	0	13	1	30	3	8	3	1	2	9	70	25	13	18	40	7	8	6	18	23.2185	3.6573	2.75526	0	41.5838	3.36181	18.3658	8.67767	22.1367	4.20108
ARF4-AS1	12	2	0	10	4	14	8	18	0	0	0	0	0	0	0	0	0	0	0	0	0	0	0	0	1	1	0	0	1	1	0	0	0	0	26.4048	0	9.49703	8	43.5346	4.064	36.2592	17.4343	26.037	5.05557
ARF5	18	122	210	254	12	38	84	116	74	19	0	1	4	3	7	0	18	1	32	13	7	1	2	2	18	60	28	30	5	39	6	7	14	15	33	44	21	48	39.7945	42	40.0146	32	27.3832	28.0072
ARF6	18	202	362	338	30	104	194	188	108	97	0	4	11	8	4	1	25	1	174	41	18	2	2	4	30	226	61	71	21	108	8	16	12	33	45.0729	24.1558	10.5037	23.6798	75.3191	32.7449	28.8036	9.393	15.7661	34.0773
ARFGAP1	42	258	40	32	20	126	60	72	11	6	0	1	1	1	1	2	7	2	14	4	3	1	0	1	2	29	9	4	3	12	2	2	4	7	127.294	209	23	219	88.1657	118	63	194	47.8143	146
ARFGAP2	56	327	164	150	42	136	168	120	22	25	0	2	1	0	1	2	16	0	54	8	4	1	2	1	8	87	32	17	8	30	5	4	10	8	83	123	14	72	64	63	40	98	36	67
ARFGAP3	54	152	234	174	138	184	358	380	42	165	0	11	25	5	21	3	158	12	398	121	98	4	17	4	286	266	199	269	33	71	32	35	26	48	81.5936	86.6764	27.2962	49.0992	165.662	44.0996	91.3238	56.8875	65.6663	56.2763
ARFGEF1	24	172	176	150	16	176	296	290	92	38	0	7	9	1	16	1	38	4	64	15	19	2	2	0	15	191	50	36	26	100	17	17	14	49	310.496	632.002	85.5838	571	185.368	411.003	175.258	556.568	115.079	529.032
ARFGEF2	54	336	196	196	54	479	584	660	50	34	0	3	2	2	8	0	7	2	50	20	6	1	0	1	27	235	70	34	12	24	4	4	5	21	176.998	270	71.0343	252.028	153.799	205.456	136.455	222.691	131.847	250.186
ARFGEF3	54	16	8	0	12	9	0	4	4	1	0	2	0	0	2	2	3	2	1	1	0	1	0	2	1	1	1	1	0	6	1	1	3	1	105.019	141	18	87	78.1522	45	46	137	27.3312	92
ARFIP1	12	48	48	46	16	36	84	54	40	10	0	0	0	3	0	0	20	4	18	4	4	1	2	1	2	19	8	3	0	13	3	5	3	7	19	52	7.48975	30	44.1348	23.6446	36.2423	60.2151	20.4223	38.9155
ARFIP2	28	90	62	86	32	78	111	96	8	5	0	0	0	2	0	0	5	0	7	2	1	0	0	1	2	22	12	5	3	7	0	0	1	6	77.7873	44.8476	21.1417	42	55.5649	45	54.6336	70.3471	30.6429	78
ARFRP1	50	178	42	50	20	82	60	66	6	17	1	1	0	2	0	0	1	0	29	8	2	0	1	0	9	34	16	14	2	10	1	1	1	3	5	0	2	0	2	5	20	2	0	0
ARG1	2	2	0	0	0	2	0	0	4	13	0	1	0	2	0	0	2	2	24	5	1	0	0	0	0	0	0	0	1	94	10	3	13	7	42	45	14	35	18	23	20	50	34	54
ARG2	6	12	8	6	14	12	16	18	6	0	0	2	1	0	1	0	1	0	1	0	0	1	0	0	0	5	3	3	4	4	1	0	1	3	175.412	105.789	24.7637	61.1955	66.0257	63.0632	73.2938	90.3205	59.9883	101.532
ARGFX	28	6	0	0	4	0	0	0	0	0	0	0	0	0	0	0	0	0	1	1	1	0	0	0	0	0	0	0	0	0	0	0	0	0	43	125	10	64	28	96	32	75	16	45
ARGFXP2	2	2	0	0	0	0	0	0	0	0	0	0	0	0	0	0	0	0	0	0	0	0	0	0	0	0	0	0	0	0	0	0	0	0	61	80	10	94	42	51	23	114	28	89
ARGLU1	52	11529	846	466	90	2102	448	430	36	11	0	1	5	0	4	1	19	1	23	5	10	2	2	0	40	265	76	41	11	35	4	10	5	21	114.778	207.556	43.732	158.427	171.056	174.504	129.097	289.04	104.735	169.028
ARHGAP1	46	138	56	52	22	66	72	43	69	28	0	5	10	5	5	0	26	2	63	16	7	3	1	3	9	35	19	4	13	43	9	7	2	17	78.6529	141	17	68	67.4347	79.9489	63.021	95.0499	39.3449	65
ARHGAP10	50	20	14	6	34	12	2	6	129	6	0	19	13	1	58	1	1	0	6	1	6	1	2	2	2	1	4	3	28	33	30	3	22	37	35	66	13	22	16.4258	29.0069	30.8545	69	19	44.5619
ARHGAP11A	0	2	0	0	0	0	0	0	0	0	0	0	0	0	0	0	0	0	0	0	0	0	0	0	0	0	1	0	0	0	0	0	0	0	243.158	46.3899	89.9933	34.225	260.567	55.7692	198.25	70.5234	123.03	59.6667
ARHGAP11A-SCG5	0	0	0	0	0	0	0	0	0	0	0	0	0	0	0	0	0	0	0	0	0	0	0	0	0	0	0	0	0	0	0	0	0	0	26.8303	40	16	60.6576	24.0604	24.3928	10.367	47.301	21.9552	23
ARHGAP11B	0	0	2	0	0	0	0	0	0	0	0	0	0	0	0	0	0	0	0	0	0	0	0	0	0	0	0	0	0	0	0	0	0	0	0	1	1	0	5	0	5	0	0	0
ARHGAP12	12	144	110	156	20	60	100	240	32	10	0	1	0	0	1	0	5	1	12	6	5	1	0	1	2	20	9	6	12	13	2	4	0	7	18.2974	25	7	16	17.1756	10.429	19.3581	23.0699	19.1208	9.0043
ARHGAP15	4	176	194	192	4	42	100	80	73	19	0	3	2	4	1	1	32	3	55	13	12	0	0	0	11	132	50	35	13	39	8	14	12	19	0	0	0	0	1	0	0	1	5	0
ARHGAP17	2	226	202	190	6	118	150	206	47	33	0	2	1	0	1	0	1	0	17	5	2	0	0	1	1	29	10	3	2	26	1	2	1	4	15	52	4	24	20.0483	23	11	31	8.19414	24
ARHGAP18	0	8	10	8	10	12	32	24	248	16	0	24	15	2	75	1	8	0	15	0	2	1	1	1	4	17	5	4	64	58	21	4	17	47	2	0	0	0	3	0	0	1	1	1
ARHGAP19	20	42	108	124	4	36	68	28	22	11	0	1	1	0	1	0	5	1	13	1	1	0	0	0	8	75	22	14	0	14	2	2	2	6	18	20	4	13	13	21	11	15	9	21
ARHGAP19-SLIT1	4	2	0	0	0	0	0	0	0	0	0	0	0	0	0	0	0	0	0	0	0	0	0	0	0	0	0	0	0	0	0	0	0	0	18.3381	9	7.08333	14	8.74465	8	21.4589	10.071	11.3759	16.2349
ARHGAP20	32	8	14	0	34	18	4	0	0	0	0	1	0	0	0	0	0	0	1	0	0	0	1	0	0	1	0	0	1	0	1	0	0	1	72.0816	15.2595	34.1471	16.4618	141.458	31.2283	96.3316	35.5349	48.8354	27.2985
ARHGAP21	28	150	94	114	26	192	276	964	211	7	0	10	10	2	21	0	5	0	16	6	6	2	2	3	1	4	6	1	64	62	10	8	10	35	27.8119	13.7686	3.23145	2.36194	50.5046	11.3468	26.7696	11.6859	23.9964	17.4845
ARHGAP22	42	20	10	6	32	10	0	2	8	2	0	1	1	1	0	1	2	3	3	0	2	0	0	2	3	0	1	0	4	4	2	3	3	4	36.8391	41.0533	10	25.1196	24.0062	22.5588	14.8457	21.4605	7.08497	16.7112
ARHGAP22-IT1	10	4	2	0	6	0	0	0	2	0	0	0	0	0	0	0	0	0	0	0	0	0	0	0	0	0	0	0	0	0	1	0	0	0	0	0	0	0	9.66514	13.0508	0	16.3181	3.46029	19.2277
ARHGAP23	2	4	0	8	2	0	0	0	0	1	0	0	0	3	0	0	1	0	1	0	0	0	0	0	0	0	0	0	2	1	0	0	0	0	26.7973	58.252	0	46.0203	12.5293	23.392	11.7545	48.5945	1	41.4896
ARHGAP24	48	598	521	468	30	102	168	114	17	7	0	1	0	0	2	0	23	1	4	2	3	0	1	0	6	33	22	9	3	18	2	1	3	2	3	17	3	5	17	13	11	13	5	13
ARHGAP25	52	354	326	302	34	218	274	264	310	77	0	2	35	12	8	1	170	7	157	25	44	3	7	3	17	146	50	44	28	141	18	42	25	83	74	136	9	77	41.8399	40	66	218	26	67
ARHGAP26	68	140	16	30	42	96	60	92	191	16	0	6	17	14	9	0	92	4	23	9	34	1	2	3	26	14	2	4	21	84	8	23	15	65	211	371	40	196	125	186	104	284	38	221
ARHGAP26-AS1	8	2	0	0	4	0	0	0	0	0	0	0	0	0	0	0	0	0	0	0	0	0	0	0	0	0	0	0	0	0	0	1	0	0	1	0	1	5	6	5	4	1	2	3
ARHGAP26-IT1	8	0	0	0	2	0	0	0	0	0	0	0	0	0	0	0	1	0	0	0	0	0	0	0	0	0	1	0	0	0	0	0	0	0	55	87.4129	12	58	47	50	23.7398	55.4014	19	68
ARHGAP27	4	6	0	0	0	2	0	0	0	0	0	0	0	0	0	0	0	0	0	2	0	0	0	0	0	1	0	0	2	2	0	1	0	1	8	7	7	15	20	8	3	9	6	9
ARHGAP27P1	10	56	4	0	16	20	0	0	6	2	0	0	0	0	1	1	3	2	6	1	0	1	1	0	10	17	15	0	3	3	2	0	0	3	21.2123	0	9	6	13.3561	6.722	13.0085	1	14.0256	3
ARHGAP27P1-BPTFP1-KPNA2P3	10	26	8	6	14	12	10	14	7	0	0	0	0	1	0	0	3	0	0	2	1	0	0	0	3	11	4	0	1	7	0	2	0	2	0	7	2	1	15	12	9	5	4	1
ARHGAP27P2	12	50	6	8	4	14	12	10	0	3	0	1	0	1	0	1	3	0	7	3	0	1	0	2	2	1	3	2	2	1	2	0	0	1	76.462	161	19	107	92.2891	112.311	112	215.385	45.1669	208.207
ARHGAP28	26	14	6	4	4	4	2	0	1	1	0	0	0	1	0	0	0	0	0	1	0	0	0	0	1	0	1	0	0	0	0	1	0	0	124.147	331	33	292	96.8029	195.877	74.9909	302	58.9959	196
ARHGAP29	18	6	4	0	22	8	2	0	6	0	0	1	0	0	2	1	4	0	1	0	1	0	0	2	1	0	0	0	2	10	1	0	0	1	22	56	6	31	15	45	12	48	7	41
ARHGAP30	150	544	464	324	78	382	466	526	203	215	0	9	15	8	17	5	61	6	394	99	38	7	7	3	54	453	153	86	51	245	15	54	40	77	66.413	15.9671	10.7831	2.10579	75.378	10.5753	73.6956	15.5408	71.1014	31.6781
ARHGAP31	118	118	96	104	40	46	66	44	35	7	0	5	5	1	3	0	5	0	11	3	7	3	1	0	6	1	1	1	8	28	0	6	4	9	24	52	9	45	17	32	16	70	11	38
ARHGAP31-AS1	10	8	18	0	10	4	8	0	0	0	0	0	1	0	0	0	0	0	0	0	0	0	0	0	0	0	0	0	0	0	0	0	0	0	44	134	16	66	30.5619	66	47	121	11	110.388
ARHGAP32	66	16	16	4	14	2	2	0	37	0	0	9	1	2	8	2	1	0	0	0	4	0	0	0	1	0	1	1	9	11	4	4	6	8	8	0	3	0	6.41905	0	1.03687	1	2	8
ARHGAP33	124	1196	88	32	32	102	12	12	4	5	0	0	2	1	0	3	7	6	14	3	1	4	1	2	5	22	5	5	5	4	3	3	1	3	19	20	1	26	14	21	20	36	11	29
ARHGAP35	110	478	374	312	42	200	256	238	29	21	0	1	0	2	4	0	5	0	42	11	4	1	0	0	22	210	43	19	16	17	6	6	6	6	20.2626	28.3087	4.11492	50.4647	32.1948	24.8788	22.5392	17.8713	13.5176	13.0538
ARHGAP36	68	18	14	2	20	6	2	2	0	4	0	1	1	1	1	1	4	0	12	1	2	2	4	1	14	14	9	8	0	1	1	1	3	0	1	0	0	0	1	2	4	5	0	0
ARHGAP39	26	93	6	4	30	16	2	0	0	0	0	2	4	4	2	4	10	6	5	2	4	4	1	1	4	0	0	1	3	2	3	3	1	2	27	4	2	11	3	2	15	6	2	9
ARHGAP4	52	526	66	70	18	164	80	62	103	40	1	1	10	1	4	2	21	2	80	26	15	2	3	4	11	73	30	12	11	78	10	13	13	23	43	9	5	1	60	8	10	9	18	16
ARHGAP40	22	6	4	4	16	6	0	0	2	0	0	0	1	2	0	0	0	0	2	0	0	0	0	1	1	1	0	2	0	1	0	0	1	0	19.6332	0	18.0702	0	44.1736	4	30.7425	11.9473	44.5449	6.88575
ARHGAP42	32	62	66	52	10	12	30	20	3	7	0	0	2	0	0	0	1	0	13	2	0	1	0	0	1	0	1	1	2	2	0	1	2	0	3	0	0	0	0	0	0	0	0	2
ARHGAP44	32	60	28	32	12	16	2	12	1	0	0	0	0	0	1	0	5	2	4	2	0	0	0	0	3	22	9	7	1	2	0	2	0	0	14.0789	16.0479	6.73468	4	18.3674	15	14	16.2264	10	18
ARHGAP45	74	1350	274	230	92	613	240	198	381	205	0	21	33	37	26	16	111	18	464	109	57	25	11	9	45	370	144	55	99	176	37	51	33	83	40.1554	40	11	36	13	13	13	39	16	6
ARHGAP5	12	48	60	64	2	42	98	70	63	10	0	4	2	0	4	1	8	1	10	1	2	0	1	0	2	16	5	0	13	25	4	14	8	12	18	25	6	28	6	18	11	16	7	34
ARHGAP5-AS1	10	2	2	0	2	2	0	4	2	0	0	0	0	0	0	0	0	0	0	0	0	0	0	0	0	0	0	0	0	0	0	0	0	0	65	108	29	89	39.6151	70	60.0236	115	42.4969	93.0075
ARHGAP6	52	6	10	2	14	6	6	8	97	7	1	5	8	1	18	0	12	3	20	3	4	4	1	1	4	3	0	0	37	25	5	2	8	5	135.308	20.0036	34.0651	10.5336	214.256	17.3538	121.476	39.5806	114.082	68.27
ARHGAP8	0	0	0	0	0	0	0	0	1	0	0	0	0	0	0	0	0	0	0	0	0	0	0	0	0	0	1	0	0	0	1	0	0	0	3	7	0	13	12	3	10	3	13	11
ARHGAP9	50	328	84	76	22	58	22	48	305	44	0	3	25	8	1	0	87	6	84	23	32	0	11	7	1	32	10	6	15	84	11	25	23	70	9	0	2	13	3	1	3	3	1	10
ARHGDIA	22	620	584	470	56	494	644	658	115	88	0	4	13	1	7	1	30	0	113	36	22	2	5	4	41	417	125	66	28	120	10	15	24	33	22	52	3	47	23	13	21	33	9	57
ARHGDIB	64	706	2420	2232	52	852	1800	1860	1682	442	0	94	147	67	147	7	596	40	927	242	189	24	42	29	212	1509	567	364	308	1149	148	222	175	402	17	9	11	6	64.0309	6	40.0722	8.01086	24.028	18
ARHGDIG	11	15	2	3	13	3	0	0	0	3	0	0	4	0	5	0	7	1	7	9	5	0	0	1	17	5	5	5	1	3	1	2	3	2	19	20	1	5	28	1	14	8	4	12
ARHGEF1	94	2439	380	249	42	600	223	152	126	60	1	3	13	3	1	2	42	1	163	41	20	2	5	0	34	202	71	20	29	118	7	34	21	45	24.9995	25.9747	1	31	11	38	12	28	4	33
ARHGEF10	0	0	0	0	0	0	0	0	0	0	0	0	0	0	0	0	0	0	0	0	0	0	0	0	1	0	0	0	0	0	0	0	0	0	0	0	0	0	6	0	0	1	0	0
ARHGEF10L	58	266	50	40	40	14	2	2	12	5	1	1	2	3	0	2	10	1	14	3	6	3	5	2	2	1	1	1	4	16	1	1	1	6	16	55	0	21	13	28	16	23	1	18
ARHGEF11	116	300	56	62	70	40	26	18	36	2	0	4	4	1	0	0	19	0	17	4	7	2	1	0	7	4	4	0	5	50	7	3	4	17	119	222	15	158	63.5746	128	55.5245	169.458	54	123
ARHGEF12	54	318	370	290	130	494	720	778	436	62	0	42	17	2	71	2	25	3	101	22	19	5	10	3	21	172	76	45	145	154	82	43	33	118	41	2	8.30521	3.06075	47.1522	4.58022	34.8172	7	19.2391	8
ARHGEF15	46	24	4	2	10	6	1	2	12	0	0	0	0	2	1	0	1	0	1	0	1	2	1	0	0	0	1	0	1	4	1	2	0	1	39.1467	57	20.5528	50	42.9249	20.2155	35.469	47	12.6277	47.9379
ARHGEF16	34	12	10	0	14	20	6	0	0	0	0	0	0	0	1	0	1	0	2	1	0	2	0	1	0	2	0	0	1	2	0	2	0	1	9.19034	19	0	1	19.0523	4.25091	6.49518	7.2446	6.2994	21.4265
ARHGEF17	60	48	32	26	76	38	26	34	7	23	0	9	7	3	4	1	34	2	85	12	8	3	1	0	31	10	5	6	14	9	3	12	15	5	50.5583	85.2307	4	63.7963	12.5488	32.8847	24.4666	66.0849	11.8752	53
ARHGEF18	66	540	150	102	68	282	132	124	77	215	0	6	13	6	8	1	38	6	460	95	28	7	13	1	53	337	94	40	26	67	13	19	7	29	295.046	750.538	68.1778	735.608	156.37	393.965	207.042	648.224	104.941	516.699
ARHGEF19	0	12	0	2	0	8	2	2	1	3	0	1	0	0	0	0	0	0	0	0	0	0	0	0	0	0	0	0	0	0	0	0	0	0	346.82	704	75	550	149.541	419.201	198.642	673.61	106.874	527.654
ARHGEF2	56	662	244	193	42	270	182	196	135	69	0	6	8	7	7	2	44	2	112	37	19	5	7	3	23	207	62	25	25	88	15	12	11	37	349.987	986	73	847	202	551	249	746.977	130	523
ARHGEF25	46	46	22	10	32	22	8	2	3	3	0	2	4	2	6	0	8	5	14	16	18	2	13	3	3	8	4	2	11	11	8	5	10	5	165.356	420.346	21.5586	262.412	44.1765	204.117	57.761	234.247	33	186.38
ARHGEF26	8	10	10	8	12	0	6	4	0	36	0	1	1	0	3	2	4	0	56	8	6	0	2	2	8	24	19	11	4	3	6	3	7	2	1.64396	45.5814	1.44142	20.5878	2.69611	8.76151	4.23899	7.75336	0	46.4904
ARHGEF26-AS1	18	4	2	0	2	0	0	0	0	0	0	0	0	0	0	0	0	0	0	0	0	1	1	0	0	0	0	0	0	0	0	0	0	0	220.032	471.563	94.8914	434.989	228.689	282.719	185.09	363.688	145.172	344.334
ARHGEF28	72	26	20	2	32	8	0	2	4	1	0	1	1	0	0	1	0	0	0	0	0	2	2	1	4	10	13	5	4	2	2	0	3	2	73	115	11	26	35	51	17	71	14	70
ARHGEF3	14	38	36	38	30	72	126	114	53	17	0	5	4	3	4	1	8	0	35	9	9	2	3	4	4	30	17	11	22	35	7	13	6	14	40.8966	10.3256	8.72288	26.1226	51.6871	19.0221	42.1823	34.9985	54.9538	43.594
ARHGEF3-AS1	2	0	0	0	2	0	0	0	0	0	0	1	0	0	1	0	1	1	1	0	0	0	0	0	0	0	0	0	0	1	1	1	0	0	90.1172	207	19.7371	101	55.4711	116	61.4445	177.36	41.0836	169.033
ARHGEF33	24	16	14	0	10	6	2	0	0	0	0	0	0	0	0	0	0	0	0	0	0	0	0	0	1	0	0	0	0	0	0	0	0	0	17	0	4	0	29	2	10	3	21	9
ARHGEF34P	0	0	2	0	0	0	0	0	0	1	0	0	0	0	0	0	0	0	0	0	0	0	0	0	0	0	0	0	0	0	0	0	0	0	5	0	7	0	9	1	9	0	3	0
ARHGEF35	0	4	0	0	0	0	0	0	0	0	0	0	0	0	0	0	0	0	0	0	0	0	1	1	0	0	0	0	0	0	0	0	0	0	223.05	379.214	58.2773	394.037	123.759	164.021	112.421	353.856	71.506	244.96
ARHGEF35-AS1	0	0	0	2	0	0	0	0	4	1	1	1	0	0	2	0	1	2	2	0	1	1	0	0	4	12	1	0	2	4	0	2	1	1	153.38	339	64.5134	446	123.155	237	143.401	342.239	58.5519	242.148
ARHGEF37	30	12	6	4	22	12	2	2	2	0	0	0	0	0	0	0	0	0	0	0	0	0	0	0	1	0	0	0	0	0	0	0	0	0	25.0491	71	4	49	22	20	13	23.167	20	24
ARHGEF38	10	4	2	0	12	10	0	2	0	23	0	6	2	3	3	0	28	2	68	17	8	0	4	2	122	41	22	44	9	12	10	11	2	7	67	140	16	108	18	77	54	108	45	89
ARHGEF38-IT1	10	60	56	30	34	24	36	30	2	0	0	0	0	0	0	0	0	1	0	0	0	1	1	1	0	3	2	3	0	4	0	0	1	1	41	119	3	61	32	85	48	110	42	125
ARHGEF39	28	20	20	16	22	6	16	22	0	0	0	0	0	0	0	0	0	1	0	0	0	0	0	0	0	0	0	0	0	0	0	0	0	0	17	58	3	28	18	30	11	39	27	52
ARHGEF4	60	252	20	12	14	8	0	0	1	1	0	0	2	1	0	1	7	2	5	3	3	1	1	3	3	2	0	1	1	3	7	3	0	2	3	1	2	0	10	2	6	1	9	3
ARHGEF40	52	118	32	12	54	12	6	2	67	2	1	0	12	1	4	2	59	5	9	4	13	9	6	4	4	2	2	0	5	15	3	7	3	4	16.9383	15.1296	14.5099	2	49.5072	17.0742	14.891	29.3392	40.269	6.14011
ARHGEF5	2	0	0	0	2	0	0	0	1	0	0	0	0	0	0	0	0	0	0	0	0	0	0	0	0	0	0	0	0	0	0	0	0	0	27.5071	2	6.61839	6	18.1553	9.20131	24.6552	17.1113	18.0238	6.00136
ARHGEF6	14	58	124	96	22	58	182	138	91	38	0	4	12	2	6	1	27	2	93	15	15	1	0	3	13	92	38	15	20	94	9	17	14	21	24.6488	27.7437	8.0312	13.005	90.2892	8.76072	17.6022	9.4142	31.7427	17.1574
ARHGEF7	142	666	336	336	68	362	396	524	35	61	0	6	4	3	4	1	9	5	114	21	6	3	2	1	25	297	88	42	14	23	6	8	5	11	16	9	1	0	6.00782	3	1	1	9	2
ARHGEF7-AS1	2	0	0	0	0	0	0	0	0	0	0	0	0	0	0	0	1	0	0	0	0	0	0	0	0	0	0	0	0	0	0	0	0	0	37.8771	27.216	13.4363	7.30221	44.4533	17.9003	44.7237	16.0068	39.223	14.2222
ARHGEF7-AS2	18	6	6	2	4	4	2	0	0	0	0	0	1	0	0	0	3	0	0	0	0	0	0	1	0	0	0	0	0	0	0	1	1	0	0	0	1	0	15	1	11	1	7	0
ARHGEF9	58	134	74	98	30	74	84	96	9	9	0	2	0	1	1	0	5	1	20	4	2	1	0	0	10	77	25	18	0	4	0	5	3	4	2	2	9	0	17	0	8	2	4	0
ARHGEF9-IT1	2	2	0	0	2	0	0	0	0	0	0	0	0	0	0	0	0	0	0	0	0	0	0	0	0	0	0	0	0	0	0	0	0	0	2	0	1	1	11.1531	1	11.1382	5	7	1
ARID1A	126	1125	610	730	95	417	411	527	198	97	0	9	14	17	24	6	72	2	192	36	42	2	6	5	65	428	147	54	47	147	28	31	33	51	0	6	2.0291	1.12927	8.09053	2.13083	5.76408	1	11.8412	6.34293
ARID1B	136	911	282	334	212	404	290	308	104	165	1	30	90	32	94	15	241	28	359	177	246	17	38	15	153	351	132	98	261	212	185	89	159	158	14	1	5	1	13	1	9	2	3	3
ARID2	26	324	214	244	22	140	172	182	52	27	0	6	0	4	5	0	9	0	52	10	6	1	1	1	14	218	45	21	12	44	5	9	6	14	4	9	3	5	44.7872	3.37977	16.6718	1	14.206	4.32137e-05
ARID3A	50	384	141	94	38	128	69	56	37	9	0	6	7	6	5	2	20	5	24	3	9	7	3	5	7	18	15	6	7	37	6	12	9	14	2.01694	17	12.9602	1	15.5516	5.07885	9.35854	8.06465	8.32188	7.75776
ARID3B	42	134	72	70	38	72	48	46	31	3	0	5	3	0	1	0	7	0	8	3	3	1	0	0	1	1	2	1	5	11	2	6	1	7	1	0	1	0	2	1	1	2	0	4
ARID3C	32	10	10	0	16	4	4	0	1	0	0	0	1	1	0	0	2	1	3	0	0	0	0	0	2	6	2	2	0	1	1	0	0	0	2	4	2	0	3	0	4	2	2	0
ARID4A	36	526	206	153	24	194	210	174	53	39	0	1	5	1	5	1	22	2	51	4	5	0	5	2	23	165	63	23	12	39	8	17	6	32	24.7278	11	1	3	11	9	8	5	5	5
ARID4B	52	1036	500	236	44	400	330	284	100	48	0	4	10	5	4	0	41	3	96	9	19	0	2	1	5	48	19	9	14	70	9	18	14	36	22	4	4	3	21	6	10	14	18	10
ARID5A	22	136	60	40	10	30	38	22	42	8	0	0	5	0	2	0	33	0	12	6	8	2	3	0	2	6	9	3	11	20	3	6	4	12	12	0	0	0	11.8392	0	8	1.00842	2.29345	6.17076
ARID5B	36	402	212	234	28	224	178	216	45	106	0	4	4	2	0	1	34	3	167	29	3	2	0	0	12	74	20	14	11	14	2	12	4	12	10.8425	0	0	0	21.3927	0	3.71117	0	3.52079	0
ARIH1	68	468	228	258	110	534	408	390	76	35	9	2	12	2	8	2	33	5	60	18	26	4	7	4	21	141	52	31	30	61	26	17	19	20	58.6488	89	19	77	52.8176	87	39.6804	57.0542	32.7408	77.271
ARIH2	100	422	318	290	74	360	448	498	46	12	0	0	6	0	4	0	9	3	23	8	10	1	1	0	23	167	58	30	6	14	3	4	4	12	11.0281	2.57366	5.68525	1.10135	17.9938	3.33058	11.1537	1.27187	25.6532	1.83863
ARIH2OS	14	10	6	4	14	10	2	4	0	0	1	0	0	0	0	2	1	1	1	0	0	1	0	1	1	2	1	2	0	0	1	0	3	2	36.2379	8.10072	13.6807	3.13585	28.6949	11.6938	32.1759	13.2757	28.2127	8.60299
ARL1	8	56	84	104	12	148	280	292	14	19	0	1	0	0	1	0	3	0	20	3	2	1	0	0	9	97	25	11	2	18	1	2	1	5	181.169	326	45	212	95.4457	195	132.325	289	106	313
ARL10	46	82	34	30	22	18	2	12	1	2	0	2	0	0	0	0	0	0	3	2	0	0	0	0	1	0	0	0	0	3	0	2	0	0	20	69	11	46.5809	32.7507	51	50	43	24.6441	66.6692
ARL11	13	22	28	22	26	24	8	30	28	15	0	0	4	1	0	0	16	0	22	7	5	0	1	0	1	38	6	9	7	15	2	4	4	9	8.86898	0	4.91827	2	30.5098	4.93061	22.5732	6	11.3429	6.34911
ARL13A	6	0	6	0	6	0	0	0	0	0	0	0	0	0	0	0	0	0	0	0	0	0	0	0	0	0	0	0	0	0	0	0	1	0	30	30	12	22	49	22	22	29	17	31
ARL13B	16	42	46	50	14	30	50	94	11	2	0	3	3	1	5	0	3	1	2	0	3	0	1	2	1	7	4	2	9	12	4	4	1	5	8	0	6	1	11	2	2	4	1	0
ARL14	0	0	0	0	2	0	0	2	0	0	0	0	0	0	0	0	0	0	0	0	0	0	0	0	0	0	0	0	0	0	0	0	0	0	6.07897	0	0	0	3.03238	0	12.332	0	4.59305	5
ARL14EP	12	50	82	70	14	98	174	184	7	13	0	1	1	0	0	0	2	0	19	0	4	0	1	0	7	72	24	14	3	6	0	4	0	3	13	6	0	0	4	0	2	0	0	0
ARL14EPL	0	0	2	0	0	0	0	0	3	0	0	0	0	0	0	0	0	0	0	0	0	0	0	0	0	0	0	0	0	0	0	1	0	0	5	6	5	37	11.0149	5	1	10	14	11
ARL15	4	12	14	24	6	14	60	50	36	1	0	2	2	4	11	0	0	1	7	2	2	1	1	1	1	6	0	2	11	7	6	1	3	21	7	6	1	0	10	0	3.10169	0	4	2
ARL16	10	78	86	88	8	38	62	70	10	2	0	0	1	7	5	1	14	1	9	11	6	0	2	1	4	20	13	7	14	3	1	3	11	4	8	1	5	0	23	0	10	2	22	5
ARL17A	6	14	6	2	0	3	9	0	0	0	0	0	0	0	0	0	1	0	1	0	0	0	0	0	0	2	1	0	0	0	0	0	0	0	2.02827	3	1.00456	16	10.2344	3.235	13.8087	5.04783	14.1193	7.01761
ARL17B	1	0	0	0	0	2	0	0	0	0	0	0	0	0	0	0	0	0	0	0	0	0	0	0	0	0	0	0	0	0	0	0	0	0	0	0	0	0	0	0	0	0	0	0
ARL2	0	6	12	18	2	10	26	24	6	1	0	0	0	0	0	0	0	0	0	5	0	0	0	0	0	5	2	1	0	1	0	1	1	1	18.2132	1	7.11827	1	27.7002	4	21.3432	5.66469	12.6413	2.02617
ARL2-SNX15	12	6	0	0	8	4	0	0	12	30	0	0	4	1	0	0	7	1	45	14	2	0	0	2	4	35	17	12	4	16	1	2	3	2	21.6576	2.36376	1.25599	3	14.3443	4.5	3.5	10.7976	6.67338	5.69993
ARL2BP	4	30	68	74	4	22	58	62	1	0	0	0	0	0	0	0	0	0	0	0	0	0	0	0	0	1	0	0	0	0	0	0	0	0	73.869	23.7814	14.677	7	180.49	37.6005	97.3309	47.9823	136.903	51.1099
ARL3	8	20	98	116	8	74	86	174	14	2	0	2	1	1	1	2	4	1	3	2	2	0	0	0	3	16	2	4	2	8	1	2	0	4	33.5667	0	16.2455	4	91.6002	0	46.5007	8.03764	56.2861	8
ARL4A	36	14	2	0	30	14	22	38	54	2	0	0	1	2	1	0	6	0	2	0	2	0	1	0	0	3	3	0	6	40	3	10	4	31	4	0	0	0	5	0	2	0	0	0
ARL4C	22	0	0	4	10	4	2	0	45	1	0	0	3	1	2	1	6	0	6	0	10	2	1	0	1	5	2	2	19	25	0	13	5	14	18.8698	59.0131	8.64157	36.052	25.0605	21.0328	23.6947	29.8347	13.9566	11.9151
ARL4D	10	8	4	0	2	4	2	2	0	1	0	0	1	0	0	0	1	0	2	0	0	0	0	0	0	1	0	0	1	0	0	1	2	1	18	37	11.751	41	11	30	14	44	16	25
ARL5A	8	78	240	230	6	44	126	170	29	15	0	1	2	0	4	0	2	0	34	6	6	0	1	1	21	223	53	36	7	24	1	5	4	8	24.0332	51	13.0618	40.8063	37.2665	34.783	16.0206	51	17.2682	39.4921
ARL5B	6	54	124	112	4	48	116	154	12	9	2	3	5	2	4	4	6	6	13	9	2	6	4	6	9	31	11	10	7	15	11	7	6	4	7	0	0	2	4.77601	4	3	3	1	3
ARL5C	16	8	2	0	18	0	0	2	0	2	0	0	0	1	0	0	1	0	2	1	1	0	0	0	1	3	0	0	0	0	1	0	0	0	0	0	0	0	5	0	1	0	0	0
ARL6	6	4	6	2	0	4	12	14	1	1	0	1	1	0	0	0	0	0	0	0	1	1	0	0	0	0	0	0	0	1	1	1	0	1	91.5015	20	29.2625	19.8347	135.114	24.6818	57.8291	41.1438	93.0719	57.1089
ARL6IP1	12	148	222	248	4	188	226	218	165	12	0	6	10	7	6	0	28	6	8	4	8	1	5	2	20	66	25	18	25	72	9	43	20	44	127.342	191.353	24	193	103.361	136.27	77.7165	245	35	172
ARL6IP4	68	1618	1078	1198	100	790	826	1152	86	95	1	6	8	3	2	1	18	1	197	30	12	3	3	2	58	399	258	187	21	81	8	15	15	22	35	75	4	23	31.1511	31	54.245	85	15	84
ARL6IP5	4	24	18	18	6	24	30	44	310	20	0	33	16	3	59	1	30	1	51	8	15	6	3	1	7	26	6	7	52	68	29	14	16	69	9	1	6	0	8	0	1	3	8.23629	6
ARL6IP6	22	52	30	26	12	34	24	38	12	1	0	1	2	0	1	0	8	0	7	0	2	2	2	0	3	12	5	6	3	9	1	3	2	7	30	22	1	14	5	14	13	15	1	10
ARL8A	22	84	44	64	6	24	30	30	27	16	0	1	3	2	5	1	13	2	35	5	5	2	2	3	2	33	11	6	3	21	6	3	3	7	5	6	4	0	12	3	2	8	5	0
ARL8B	14	46	178	164	18	160	248	302	74	6	0	5	8	1	7	0	8	3	27	12	11	1	0	1	9	55	26	17	17	43	6	4	7	20	1	0	0	0	6	0	0	2	1	2
ARL9	6	6	0	0	6	16	2	6	0	2	0	0	0	0	0	0	0	1	0	0	0	0	1	0	0	1	0	0	0	2	0	0	0	0	7	0	1	2	4	1	2	2	4	0
ARLNC1	4	6	2	0	2	2	2	0	2	0	0	0	0	0	0	0	0	0	0	1	0	0	0	0	0	1	0	0	0	0	0	0	0	0	12	39	7	20	1	6	4	57	8	21
ARMC1	16	30	98	68	14	70	138	134	3	5	0	2	6	5	0	0	1	2	16	1	1	1	1	2	16	126	38	22	6	7	2	6	3	5	1	5	2	9	4	6.16715	6.5	7.5	1	7
ARMC10	16	18	42	48	6	30	38	60	5	1	0	0	0	2	0	0	3	0	8	2	0	0	2	0	5	13	7	6	4	6	1	0	0	2	27.1667	15	11	4	34.1971	7	12	7.1656	28.2151	18
ARMC12	18	14	6	2	14	2	0	2	0	0	0	0	1	1	0	0	0	0	3	0	0	1	0	0	2	1	0	0	0	0	0	0	3	0	38.0882	10	3	6	18	0	15.1131	11	5	12
ARMC2	4	18	28	8	14	12	12	14	7	13	0	1	3	2	1	0	3	0	30	5	4	0	1	1	17	14	8	9	6	7	4	3	1	6	103	264	19	214	100.168	143	110.521	229	95.4471	189
ARMC2-AS1	0	2	0	0	2	0	0	0	0	0	0	0	0	0	0	0	0	0	0	0	0	0	0	0	0	0	0	0	0	0	0	0	0	0	81.3609	210	20.1654	163	99.4043	122.144	51.4435	113.106	43.7666	111.485
ARMC3	34	8	8	2	12	2	0	0	21	0	0	9	14	7	9	6	4	5	3	4	6	11	5	5	3	0	1	1	8	5	4	7	10	7	22	0	1	2	21	0	21	4	8	2
ARMC4	24	16	12	0	24	6	0	0	0	0	0	0	1	0	1	0	0	1	1	1	0	0	0	1	0	0	1	0	1	0	0	1	1	1	27	0	8	1	30	5	22	5	13	2
ARMC4P1	14	4	0	0	4	0	0	0	0	0	0	0	0	0	0	0	0	0	0	0	0	0	0	1	1	0	0	0	0	1	0	0	0	0	15	5	2	5	17	12	6	5	5	2
ARMC5	58	60	24	10	38	40	16	10	3	1	0	0	4	1	0	2	3	0	3	0	4	0	3	1	7	10	3	5	2	4	3	5	0	3	29.3069	5	9	0	20.3572	2	8	10	3	2
ARMC6	24	104	102	80	24	116	132	138	2	6	0	3	7	2	2	5	3	2	12	4	4	3	1	2	8	76	30	15	4	13	5	5	2	4	0	0	0	0	0	0	0	0	0	0
ARMC7	24	44	46	40	16	32	24	34	20	3	0	3	2	0	1	0	6	1	7	2	1	0	0	1	3	17	8	5	5	13	3	2	0	3	7	4	0	0	5	3	5	1	2	0
ARMC8	48	126	146	118	40	110	184	200	60	10	1	9	8	3	15	1	12	0	27	4	5	2	1	0	11	91	28	12	18	43	14	8	9	25	41.4808	55.7589	11.5096	25	46.424	29.8068	38.5687	31.6474	31.5454	17.3943
ARMC9	56	64	22	10	24	28	24	16	3	1	0	1	2	0	1	1	0	0	4	1	1	1	0	1	0	10	3	1	2	2	4	3	2	1	2.5	0	1.5	0.5	1.54577	0	1.5	0	0	0
ARMCX1	16	6	8	0	4	4	0	0	0	0	0	0	0	0	0	0	0	1	1	0	0	0	0	0	0	0	2	0	1	0	0	0	0	0	11	14.5	4	20	8	8.5	15.5	28.5	7.5	21
ARMCX2	24	12	6	28	4	8	14	10	4	0	0	1	4	1	2	1	10	1	1	5	9	5	2	1	0	0	0	3	5	7	4	9	3	3	15.754	5	11.5501	1	17.0357	2	13	10	12.3585	10.0355
ARMCX3	30	110	100	86	18	156	146	210	60	11	0	8	1	0	13	0	7	1	19	3	3	1	1	0	6	31	12	9	21	21	6	4	6	17	20.9811	48.7455	15.8253	15.9744	9.37147	48.6733	10.574	45	0	39.2543
ARMCX4	158	82	20	4	26	16	4	2	1	0	0	2	2	4	2	1	0	1	0	3	1	0	1	2	1	2	1	2	2	5	2	0	2	3	3	0	0	0	3	1	1	0	3	0
ARMCX5	8	8	10	10	0	2	0	0	4	2	0	0	1	0	0	0	0	0	1	1	0	0	0	0	0	0	0	0	0	6	0	0	0	1	46.8752	5.18535	16	14.1404	138.018	19.6245	50.4903	20.3694	121.559	71.7578
ARMCX5-GPRASP2	18	12	4	6	8	2	0	2	2	0	0	1	1	0	1	1	2	0	2	2	2	0	0	0	1	1	0	0	0	3	0	0	3	1	6	0	1	0	9	2	0	4	8	12
ARMCX6	36	70	60	40	10	26	38	38	22	2	0	5	1	1	9	0	1	0	11	1	0	3	1	1	1	17	4	4	5	9	2	4	3	8	27.4355	0	8.34394	2	19.1786	3.01826	9.13736	4	10.172	3
ARMH1	28	28	4	2	12	14	4	4	2	6	0	0	1	1	0	0	2	1	16	3	0	1	0	0	2	2	3	1	1	12	1	3	1	1	39.5084	34	10	39	67.2984	88	52	35	56	65
ARMH2	12	4	0	0	2	2	0	0	2	0	0	0	0	0	0	0	0	0	0	0	0	0	0	0	0	0	0	0	0	0	0	1	0	0	8	4	1	1	9	1	3	3	7	4
ARMH3	44	120	58	66	10	30	28	44	21	6	0	3	1	2	2	1	5	3	9	3	1	0	2	0	1	27	5	6	5	18	4	5	2	5	15	4	2.16015	7	7.526	3	3	1.99995	7.73671	11
ARMH4	40	10	12	2	30	0	0	0	0	0	0	0	1	0	0	0	0	0	0	1	0	0	0	0	0	3	1	1	0	1	0	1	1	1	21	19	2	11	30	3	11	12	14	11
ARMS2	2	2	6	0	2	0	0	0	0	0	0	0	0	0	0	0	0	0	0	0	0	0	0	0	0	0	1	0	0	1	0	0	0	0	8.75152	0	0	3.44799	3.20397	2.18269	1	0	3.41294	10
ARMT1	0	8	40	44	4	26	62	46	8	11	0	0	2	0	1	0	9	0	11	0	1	1	0	0	15	84	25	15	4	15	1	1	0	3	1	0	2	1	16	3	3	1	7	9
ARNT	88	118	136	116	41	62	94	114	55	15	0	3	2	4	5	0	16	3	26	10	10	0	4	0	3	63	15	11	17	33	4	9	2	9	49	28	7.05069	26	46.0669	25	46.2629	27	14.1006	23
ARNT2	60	20	10	6	42	12	2	0	0	3	0	0	1	2	2	0	2	0	7	0	2	0	0	0	2	2	1	0	1	2	1	1	1	0	39.4278	12	7.67338	20	34.8147	11.8504	31.5359	9.44186	19.3076	11.0105
ARNTL	20	18	12	16	20	38	54	50	20	5	0	1	0	1	1	1	14	2	12	2	3	0	0	0	1	40	8	9	4	12	2	1	0	4	15	9	18	18	21	20	13	7.83939	17	34
ARNTL2	36	54	26	54	18	66	118	184	8	2	0	1	0	0	0	2	1	0	3	1	1	0	1	0	11	5	10	1	4	6	1	1	0	3	8.58646	25	3	14	14	5.50298	3	17.4857	9	8
ARNTL2-AS1	2	2	0	0	2	0	0	0	0	0	0	0	0	0	0	0	0	0	0	0	0	0	0	0	0	0	0	0	0	0	0	0	0	0	10	0	2	5	11	7	16	2	2	4
ARPC1A	16	108	188	346	24	110	252	468	41	4	1	0	0	0	5	0	13	1	18	5	2	1	0	5	10	133	47	35	8	32	7	12	5	15	21	4	9	4	55	14	45	6	37	27
ARPC1B	48	640	852	1021	54	406	664	954	600	111	0	56	37	14	122	6	89	7	265	69	61	7	11	3	65	304	110	103	226	316	63	29	86	137	99.0729	34.8648	31.2895	20.7695	182.098	37.5484	110.915	36.6713	111.619	37.5982
ARPC2	54	524	996	1374	102	843	1587	2424	498	160	0	16	36	19	26	1	172	17	346	81	79	10	9	14	107	645	293	298	77	335	37	76	48	141	75.0263	75	13	76	88.7091	51	93.5421	111	41.1186	116.035
ARPC3	48	268	998	964	48	430	912	1224	349	138	0	5	21	22	11	0	119	6	304	93	43	3	5	6	47	384	151	87	45	339	27	67	43	131	88	161	15	202	55	81	72	212	65	166
ARPC4	14	84	148	127	2	62	134	129	169	33	0	10	11	3	5	1	49	5	68	22	27	0	7	5	7	105	37	19	21	75	14	12	19	33	70	195	20	113.01	77	150.009	57	321	54	80.0135
ARPC4-TTLL3	0	0	0	0	0	0	0	0	0	0	0	0	0	0	0	0	0	0	0	0	0	0	0	0	0	0	0	0	0	0	0	0	0	0	8.02145	0	1	0	11.3568	3	0	5	4.67441	5.16729
ARPC5	40	230	404	346	46	336	644	504	538	88	0	28	53	17	48	2	150	12	146	38	49	6	17	12	24	240	66	33	81	276	36	48	60	137	25	28	7	18	13	14	14	12	10	18
ARPC5L	32	194	164	190	36	146	210	208	13	42	0	2	5	1	2	2	16	4	84	13	11	2	3	2	19	106	53	39	10	16	1	5	9	17	31.7002	54.8087	9.89642	59	42.4969	37	32.283	61.719	35.4739	88.9612
ARPIN	66	18	12	0	46	14	2	0	5	3	0	2	1	1	5	0	7	1	14	6	4	0	0	1	10	0	2	3	2	11	3	1	2	7	56.2649	111	17	82	43.4547	93	31.1017	75	39.6197	93.2042
ARPIN-AP3S2	0	0	0	0	0	0	0	0	0	0	0	0	0	0	0	0	0	0	0	0	0	0	0	0	0	0	0	0	0	0	0	0	0	0	27.0998	26.3587	12	22.4374	30.7562	20.8745	24.6478	36.0506	13.8307	17
ARPP19	58	272	622	518	54	348	658	652	163	49	0	13	5	4	17	0	32	4	78	18	13	2	4	1	25	275	91	44	38	72	13	13	17	36	19.1145	15.6413	4.46005	15.5626	33.2322	10.989	25.264	14.371	7.4308	6.63707
ARPP21	66	36	30	16	82	62	20	4	2	49	0	26	41	13	93	2	117	21	130	50	88	16	39	12	102	36	36	27	124	63	120	38	87	86	30.0501	0	3.6552	1.04987	20.0858	4.344	12.3499	8.23939	8.33677	3.11545
ARR3	28	10	8	0	8	4	4	0	0	0	0	0	0	0	0	0	0	0	0	0	0	0	0	0	0	0	0	0	0	0	0	0	0	0	14.1642	12	9	8	13.7566	12.2158	8.50664	13.0106	15.4159	24.2262
ARRB1	60	26	22	6	28	10	2	4	151	6	2	9	8	2	16	0	12	3	16	6	11	2	6	2	6	3	3	0	38	65	12	1	12	28	0.454744	1.85714	0.285714	0.142857	0.656259	0.00144886	2.70334	0.854568	1.28039	0.00084524
ARRB2	26	100	94	108	16	68	76	126	400	44	0	7	56	21	18	3	199	16	85	26	89	13	11	9	4	23	8	8	48	195	24	73	38	133	9.79216	4	13.7063	4	37.1112	7.95437	22.8543	4.43791	26.3517	8.24713
ARRDC1	10	80	44	57	4	14	10	18	25	3	0	0	1	1	1	0	4	0	11	4	5	1	0	2	4	11	2	2	3	15	2	6	3	4	121.2	118.593	30.7045	39.057	193.413	43.7126	93.2196	52.2366	112.436	67.9859
ARRDC1-AS1	16	40	12	20	13	36	32	38	1	4	0	1	0	0	0	0	4	0	2	1	0	0	0	0	1	5	2	0	3	1	2	1	1	2	5	0	2	0	4	0	0	0	1	3
ARRDC2	26	84	38	24	18	54	40	38	41	12	1	1	7	2	0	1	6	1	38	9	6	0	3	1	15	89	28	21	6	28	5	5	3	13	43	66	5	30	18	22	10	55	5	15
ARRDC3	16	198	266	260	14	66	110	132	291	19	0	7	20	7	12	1	163	7	39	8	31	4	11	10	5	31	7	12	18	79	7	30	9	83	58	166	18	99	33	60	36	95	41	105
ARRDC3-AS1	14	20	12	2	10	4	2	4	0	0	0	0	0	0	0	2	0	1	0	0	1	1	0	0	0	2	0	1	0	0	1	0	1	1	11	18	6	38	28	12	12	33	11	18
ARRDC4	14	8	6	2	6	6	14	8	18	1	0	1	1	4	1	0	11	1	1	0	0	1	0	1	3	11	2	0	1	13	0	4	0	13	212	448	43	449	103	215.974	97.7836	305.995	84	343.991
ARRDC5	18	2	8	2	16	4	0	0	0	0	0	0	0	0	0	0	1	0	1	0	0	0	0	0	0	0	1	0	0	1	0	0	1	1	9	16.5706	12	13.2375	20.1814	9.57468	13.4353	24.6883	17	18.4295
ARSA	26	44	12	8	28	14	2	12	19	3	0	1	6	3	0	1	7	2	4	0	7	1	2	0	1	3	0	1	1	3	2	3	1	3	13.9923	31	12.1412	17	39.5085	24.9399	14.8128	32.1449	42.1386	39.1207
ARSB	10	62	20	24	10	22	14	42	11	2	0	0	2	1	0	0	9	0	7	2	1	1	1	1	2	9	1	1	2	8	1	1	3	7	15.4198	9.38875	4.27422	0	15.4016	7.88289	1.87305	0.595701	2.62673	7.5912
ARSD	30	10	4	2	14	0	0	0	4	0	0	2	2	0	0	1	4	1	3	3	0	2	0	1	3	0	0	0	0	3	2	4	0	0	64.8353	78	6	55.0447	57	36.8391	33.2353	46.8065	20	59.0868
ARSD-AS1	10	2	0	0	4	0	0	0	1	0	0	0	0	0	0	0	0	0	0	0	0	0	0	0	0	0	0	0	0	0	0	0	0	0	156.535	196	32.8572	135	117.043	105	124.836	210.025	85.3995	272
ARSF	18	2	4	2	10	4	0	0	0	1	0	2	2	1	1	0	2	1	1	0	0	0	1	0	1	0	0	1	0	0	0	1	1	1	29	39	12.0605	42	41.4463	20	37.3918	40	15.0102	33.3685
ARSG	46	28	12	10	14	18	22	22	22	1	0	2	3	4	0	0	3	2	2	0	3	1	3	0	2	15	3	3	5	8	1	5	4	8	39.2175	8	4.40929	7.10739	55.4646	4.41912	12.9033	8.33119	23.8921	8.22064
ARSH	10	4	8	6	4	6	0	0	0	1	0	0	0	1	0	0	1	0	1	0	0	1	0	0	0	0	0	0	0	0	0	0	0	0	27	52	13	27	26	40	15	34	14	16
ARSI	44	18	12	0	12	10	2	0	0	1	0	0	0	0	0	0	0	0	0	0	1	0	0	1	1	0	0	0	0	2	0	2	1	0	27.1998	66.3238	5.21784	35	26.1337	42.0423	28.1752	46.3455	26.4944	38.5732
ARSJ	28	13	8	0	18	10	0	0	0	0	0	0	0	2	1	0	0	0	1	0	0	0	0	0	0	0	0	2	0	1	0	0	1	0	58.9306	110	24.3751	55	63.7743	69	44.6036	81	66.5227	115
ARSK	2	8	4	4	6	14	2	6	2	0	0	0	0	1	0	1	1	0	0	0	0	0	0	0	0	2	0	0	2	1	0	1	0	1	15.1915	27.6017	10.9399	17.2028	21.5262	27.0977	18.5636	44.5504	20.6114	31.0047
ARSL	12	6	4	0	2	0	0	0	0	1	0	0	0	0	0	0	0	0	0	0	0	1	1	0	0	0	0	0	0	1	1	3	0	0	17.5	17	6.5	15	21	19.5	22.5	25	11	22
ART1	4	0	4	2	8	0	4	2	0	0	0	0	0	0	0	0	0	0	0	0	0	0	0	0	1	0	0	0	0	1	0	0	0	0	53	42.141	7	26	23.484	23	24.0182	23	22	38
ART3	16	10	6	0	6	2	0	0	0	0	0	0	0	0	0	0	0	1	0	0	1	0	0	0	0	0	0	0	0	0	0	0	0	0	67.2709	46	10	80	44.2551	46.0634	25.5573	76.1509	31.023	74.0864
ART4	22	10	6	0	20	8	0	0	0	1	0	0	0	0	0	0	0	0	1	0	0	0	0	0	0	0	0	0	0	0	1	0	0	0	62.1198	52	19	60	57.5065	46	53.0708	69	19.268	87
ART5	20	8	4	0	4	6	0	0	1	0	0	1	0	1	0	0	0	0	1	1	0	1	0	0	1	1	0	0	0	0	0	0	1	0	95	204	33	213	51	95.3836	74	267	41.3642	192
ARTN	10	12	2	2	16	0	0	0	0	0	0	1	1	1	1	0	1	0	0	2	2	0	0	0	1	0	1	0	1	0	0	0	1	1	4	26	2	25	7	13	22	15	19	5
ARV1	4	12	16	22	4	16	20	86	2	2	0	1	0	0	0	0	0	0	1	1	0	2	0	0	3	16	9	5	1	2	0	1	0	2	27	33	6	36	27	39	30	40	18	27
ARVCF	42	54	20	15	24	18	10	4	0	2	0	0	0	2	2	1	13	1	6	2	1	1	2	0	7	8	3	5	3	6	3	6	3	2	12	31	2	18	13	17	6	35	10	18
ARX	18	22	6	4	12	2	10	2	0	2	0	0	2	0	0	1	3	0	6	1	4	0	0	0	1	1	0	1	2	4	3	6	2	0	14	31.7176	1	59.4374	7.50765	11.6334	9	18	5	23
AS-PTPRE	6	2	2	0	2	0	0	2	0	0	0	0	0	0	0	0	0	0	0	0	0	0	0	0	0	0	0	0	0	0	0	0	0	0	23	48	1	44	24	20	15	34	13	36
AS3MT	0	4	0	2	0	0	0	0	244	26	0	37	22	7	44	3	118	6	53	8	21	2	7	0	3	32	16	13	68	70	28	28	22	94	91.6461	41	27.3304	63.1076	108.831	46.9084	75.0359	44.134	40.6201	43.0967
ASAH1	10	32	30	38	18	36	42	70	0	0	0	0	0	0	0	0	0	0	0	0	0	0	0	0	1	0	1	0	1	0	0	0	0	1	21	5.53519	14	25	35.4124	8	25	34.1879	22.4523	25.0418
ASAH2	26	15	6	2	14	10	2	0	0	0	0	0	0	0	0	0	0	1	0	0	0	0	0	0	1	1	0	0	0	0	0	0	0	0	36	12	9	5	19	9	23	16.952	10	12
ASAH2B	26	6	6	6	10	10	6	0	397	105	0	40	34	15	75	2	63	4	175	25	27	9	7	2	18	122	41	26	106	154	60	47	45	129	57.7547	76	10	50	22.0364	60	23	58	23.1702	45
ASAP1	44	122	92	126	32	86	118	222	0	0	0	0	0	0	0	0	0	0	0	0	0	0	0	0	0	2	0	0	0	0	0	0	0	0	100.73	25.824	31.1696	11.4403	174.466	28.3294	95.6357	44.7827	121.331	30.6774
ASAP1-IT1	6	0	2	2	0	2	0	0	0	0	0	0	0	0	0	0	0	0	0	0	0	0	0	0	1	1	0	0	0	1	0	0	0	0	18.0102	8	5	42	38.312	23	7.88492	36.455	26.1253	20.1034
ASAP1-IT2	0	4	0	0	2	2	0	0	188	2	0	20	3	2	36	3	2	2	0	0	0	3	2	0	1	0	0	0	55	26	27	2	17	44	95.6183	146	17.4312	83	42.1887	80.9128	40.4163	137.878	28.6905	109.718
ASAP2	48	300	94	76	26	82	78	86	4	8	0	0	0	0	0	0	0	0	0	0	0	0	0	0	0	0	0	0	0	0	0	0	0	0	269.592	448.595	72.4377	346.354	293.437	401.113	238.717	561.576	240.613	397.744
ASAP3	0	0	0	0	0	0	0	0	7	48	0	2	18	6	10	4	39	3	169	39	27	6	10	1	46	49	33	25	33	36	30	18	27	18	41.5	47.5	8.5	46	26.5973	23.5	25.3639	45.5	9.67187	42.1475
ASB1	100	132	54	66	44	40	58	52	0	4	0	0	2	1	2	1	1	3	11	2	1	1	2	0	10	0	2	2	2	6	1	1	1	2	51	156.602	11.1285	83.5862	32.071	63.3435	33	86	16	109
ASB10	36	6	2	0	3	9	0	0	0	0	0	0	0	1	0	0	1	1	0	0	0	0	0	0	1	0	0	0	1	0	2	0	0	1	16	1	2	4	17	0	7	2	5	1
ASB11	26	12	0	0	8	4	0	0	0	0	0	0	0	0	1	0	0	1	0	0	1	0	0	1	0	1	0	0	0	0	0	0	0	0	0	0	1	0	1	2	2	0	0	0
ASB12	6	0	2	2	0	0	0	0	6	2	0	1	1	0	2	2	3	2	4	2	4	1	0	0	0	13	3	2	2	6	1	0	8	4	29	0	11	5	21	12	19	15	17	26
ASB13	28	8	14	2	16	68	44	58	0	0	0	0	0	1	0	0	0	0	0	0	0	0	0	0	0	0	0	0	0	0	0	0	0	0	32.7069	23	13.2895	15	34.1647	10	13.2814	20	11.2802	21
ASB14	6	0	0	0	2	2	0	0	0	0	0	0	0	0	0	1	0	1	0	0	0	0	1	0	0	0	0	0	0	2	0	0	1	0	49.2388	30	19.027	9	80.9788	27	50.2319	23.1645	39.8411	15.2371
ASB15	34	8	14	4	4	2	2	0	0	0	0	0	0	0	0	0	0	0	0	0	0	0	0	0	0	0	0	0	0	0	0	0	0	0	26.6174	4	11.2237	5.49006	82.6331	10.9606	45.7063	14.7229	61.3522	27.6926
ASB15-AS1	26	10	4	0	4	2	0	0	0	0	0	0	0	0	0	0	2	0	0	2	0	0	1	0	0	0	1	0	0	0	0	2	0	0	21.6078	18	6.53154	5	25.6178	24	6	18.1659	15	31.7318
ASB16	6	10	4	2	8	4	0	0	2	0	0	1	0	0	0	0	1	0	5	1	0	0	0	0	0	4	4	2	0	2	1	2	0	1	35	41	19	31.9637	64.5717	43	51.7309	37	48.5522	50.2604
ASB16-AS1	12	36	12	10	18	29	24	14	0	0	0	0	0	0	0	0	0	0	0	0	0	0	0	0	0	0	0	0	0	0	0	0	0	0	23	96	9	34	25	18	21	57	22	45
ASB17	0	0	0	0	0	0	0	0	1	1	0	0	0	1	2	0	3	3	4	0	0	1	1	0	1	0	0	1	5	2	5	3	3	0	23	23	6	8	10	8	4	19	17	29
ASB18	10	8	0	0	2	0	0	0	0	0	0	0	0	0	0	0	0	0	0	0	0	0	0	0	0	0	0	0	0	0	0	0	0	0	25	6	13	9	30	5	12	4	32	4
ASB2	0	0	0	0	0	0	0	0	0	20	11	2	2	0	1	0	11	2	48	4	3	2	2	0	39	26	14	4	3	6	3	3	2	2	23	6	9	8	44	18	18	26	17	21
ASB3	12	52	14	20	16	42	12	10	2	0	0	0	0	0	0	0	0	0	0	0	0	0	0	0	0	0	0	0	0	0	0	0	0	1	15.8472	10	8	25	10.9126	8.07965	27.2586	16.0218	6.61259	21.3173
ASB4	8	6	0	0	2	2	0	0	0	1	0	1	0	0	0	0	0	1	0	0	0	1	0	0	0	0	0	0	0	0	0	0	0	0	38	67	10	28	29.1313	20	43.6808	23	32.0123	31
ASB5	30	10	2	0	10	2	0	2	7	4	0	0	1	2	0	0	1	1	6	3	3	1	0	0	3	31	9	3	2	7	2	2	3	4	10.1557	4	12	0	23.8094	12.4083	34.7192	1	10.8357	24.6082
ASB6	28	78	30	38	16	64	38	38	15	6	0	2	1	1	2	0	10	1	16	6	6	1	0	1	4	29	15	8	5	13	2	4	2	8	19	0	2	0	34	1	14	2	13	4
ASB7	44	90	53	48	30	126	90	132	54	12	0	6	3	1	5	1	18	0	19	6	5	1	0	2	1	38	15	12	6	26	4	2	4	11	74.0409	141	14	102	69.0473	64	59.141	131	46.319	68.1557
ASB8	14	26	59	54	4	36	58	48	0	1	0	0	0	1	0	1	1	0	1	0	2	0	1	1	0	0	0	0	0	1	1	0	0	0	38.3294	7	14	2	32.7924	4.01589	21.0094	9.01909	29.5097	10.0473
ASB9	12	4	0	0	2	2	0	0	0	0	0	1	0	0	0	1	1	0	0	0	0	0	0	0	0	0	0	0	0	0	1	0	0	1	27.9955	8	4.96243	5	41.695	2	27.5325	4.05142	15.7052	15
ASB9P1	4	4	2	0	0	2	0	0	7	13	0	1	0	0	2	1	4	0	21	5	2	0	0	0	4	62	12	17	3	6	1	4	2	2	37.2357	13	12	0	70.2177	11.0632	34.8293	22.0365	39.3935	8.09876
ASCC1	26	56	78	82	16	56	98	84	70	35	0	3	16	6	5	0	46	3	126	25	58	2	9	3	75	143	51	35	45	112	39	41	32	57	18.3975	2	0	5.32255	25.7144	13.9263	15.579	18.0735	31.8632	7
ASCC2	20	376	212	226	70	254	230	226	22	19	0	3	2	2	5	0	6	1	39	3	8	0	2	0	17	262	62	28	11	30	5	4	4	10	13.1189	0	3.11257	4.03089	41.5125	4.05695	30.0116	12.2221	9.87095	2.01661
ASCC3	16	60	40	64	4	62	112	100	1	0	0	1	4	6	1	3	2	3	2	2	2	13	3	2	3	0	1	1	4	0	3	9	8	3	8	28	7	11	15	11	10.7925	23	10	14
ASCL1	14	2	4	2	2	2	0	4	4	2	0	2	3	2	0	1	2	0	6	0	1	0	0	1	3	1	0	2	1	5	0	2	2	0	7.76129	3	4.51755	1.00476	41.4801	0	24.4094	3.01511	6.74111	5.12958
ASCL2	2	0	2	2	4	4	0	2	0	0	0	1	1	0	0	0	0	0	0	0	0	0	1	0	0	0	0	0	0	0	1	0	1	0	182.293	32.1866	65	47.1076	258.105	41.3424	155.647	56.8801	156.272	54.2306
ASCL3	0	0	0	0	0	2	0	0	0	0	0	0	0	0	1	0	1	0	1	0	0	0	0	0	0	0	0	0	0	2	0	0	0	0	8	0	6	1	17	1	13	10	2	4
ASCL4	10	2	0	0	6	4	0	0	0	1	0	0	1	0	2	0	1	0	2	0	0	0	1	0	1	1	1	1	0	0	0	0	0	1	50.7768	22	11	40	57.0227	21.6033	41.853	46.1056	36.3717	49.0211
ASCL5	8	2	0	2	11	9	0	0	0	0	0	0	0	0	0	0	0	0	0	0	0	0	0	0	0	0	0	0	0	0	0	0	0	0	53.0176	112	11	76	38.3886	72	33.2228	96	32.5431	96.3325
ASDURF	0	0	0	0	0	0	0	0	17	16	0	0	2	0	3	0	2	0	43	3	1	0	0	0	17	73	23	21	4	18	5	6	3	9	29	24	8	56	23	35	24	37	15	57
ASF1A	2	24	98	62	0	54	104	130	20	4	0	1	0	0	0	0	0	0	0	0	0	0	0	0	2	17	11	3	1	3	0	0	0	1	41	2	18	4	57	9	37	9	26	15
ASF1B	2	16	64	46	2	22	40	28	16	175	0	13	43	14	30	5	188	24	548	152	119	7	27	6	378	168	187	157	74	100	38	49	59	50	56	5	5	3	57	9	28	9	18	12
ASGR1	66	211	220	150	156	122	109	62	5	0	0	1	2	0	0	0	6	0	0	0	2	3	1	1	0	1	0	1	2	7	0	1	2	0	78	96	32	73	59	46	54	73	40	111
ASGR2	18	0	2	0	14	0	0	0	128	27	0	14	6	4	22	1	44	5	66	10	22	5	6	3	14	158	47	31	35	69	11	20	17	37	21.4135	21	17	75	14	29.497	10	27.5143	13	28
ASH1L	54	529	307	318	68	332	303	656	1	2	0	0	0	1	0	1	2	0	4	2	0	0	0	0	6	3	0	0	3	0	0	0	0	0	28	6	5	1	38	8	21	8	28	1
ASH1L-AS1	24	8	14	5	12	27	8	6	79	31	0	6	2	0	8	0	23	3	55	10	9	3	1	3	20	111	59	38	22	68	17	8	10	40	18	2	1	1	10	1	22	3	14	2
ASH2L	60	170	150	162	64	144	210	286	1	0	1	1	1	3	1	0	2	2	1	0	5	2	0	0	4	0	2	0	0	0	2	2	3	2	0	0	0	0	7	1	4	0	4	4
ASIC1	44	46	8	4	22	22	2	2	1	2	0	1	3	1	2	2	16	0	5	2	4	1	1	0	1	0	0	0	4	3	2	1	3	3	223.3	489.081	54.832	388.255	235.63	268.919	169.901	387.221	107.497	310.374
ASIC2	18	6	6	7	16	6	4	0	1	0	0	2	1	1	0	0	1	1	0	1	0	1	0	0	0	1	0	0	0	1	1	4	0	0	122	331	41	223	64	168	60	270	47	190
ASIC3	20	36	8	0	20	14	2	2	0	1	0	0	0	0	0	0	0	0	3	0	0	0	1	1	2	0	0	0	1	1	0	0	2	0	57	111	21	123	23.1755	58.0186	31	127	32	112.966
ASIC4	34	16	10	0	12	8	0	0	0	2	0	1	1	0	1	0	2	0	8	2	0	1	0	1	6	2	1	2	1	0	1	0	0	1	55.4639	139	31.9518	127	40.4854	67.0371	55.2354	141.226	24.6377	90.13
ASIC5	2	4	0	0	6	0	0	0	1	1	0	0	1	0	0	0	0	0	0	0	0	0	0	0	0	0	1	0	0	0	0	2	0	0	161.069	469.529	45.1147	368.446	137.033	419.772	180.741	482.914	86.7263	354.932
ASIP	8	4	0	0	6	2	0	0	12	2	0	1	0	2	1	0	3	1	8	4	2	1	0	0	5	39	8	0	2	16	1	2	3	1	27	78	15	67.5	18.5	57	26	76.5	17	43.5
ASL	34	192	46	72	8	78	72	74	0	0	0	0	0	0	0	0	0	0	0	0	0	0	0	0	0	0	0	0	0	0	0	0	0	0	34	39	6	9	16	7	9.10344	21	8	4
ASMT	0	0	0	0	0	0	0	0	0	0	0	0	0	0	0	0	0	0	0	0	0	0	0	0	0	0	0	0	0	0	0	0	0	0	98.1406	206	23.0072	171	72.3258	129	52.6452	179.053	21.5341	105.441
ASMTL	0	0	0	0	0	0	0	0	0	0	0	0	0	0	0	0	0	0	0	0	0	0	0	0	0	0	0	0	0	0	0	0	0	0	41	61	4	45	23	50	25	65	23	52
ASMTL-AS1	0	0	0	0	0	0	0	0	0	0	0	1	0	0	0	0	0	0	1	0	0	1	0	0	1	7	2	3	1	0	0	0	0	0	15	34	2	18	12	18	5	27	5	17
ASNS	16	32	16	32	8	18	20	18	16	4	0	1	1	1	0	0	4	0	9	0	0	0	0	0	5	36	11	12	0	6	2	3	0	7	46	87	7	44	13	53	21	60	25	53
ASNSD1	10	28	42	34	4	48	122	120	0	0	0	0	0	0	0	0	0	0	0	0	0	0	0	0	1	1	0	0	0	0	0	1	1	0	25	74.6173	3.09096	31.8859	20.2635	34.2021	20.0357	53	23.9863	55
ASNSP1	2	2	0	2	4	0	0	0	1	0	0	0	0	0	0	0	0	0	0	0	0	0	0	0	0	0	0	0	0	0	0	0	0	0	0	8.23929	0	2.15964	0	1.9533	3.98277	0	1.06975	0
ASPA	16	6	10	0	14	4	2	0	1	0	0	0	0	2	0	0	0	1	0	0	0	0	0	0	0	1	0	1	0	0	0	1	0	0	218.393	455.388	33.2446	266	141.588	234.548	137.578	311.572	90.2965	224.782
ASPDH	34	14	8	2	10	8	0	0	2	5	1	1	1	0	0	1	3	4	14	2	2	1	0	1	2	3	1	0	2	3	1	3	0	2	0	0	1.24911	0	11.1535	0	4.3814	1.00483	2.07513	3.8507
ASPG	26	20	8	6	10	0	2	0	107	11	0	19	5	5	23	0	79	7	12	8	8	3	4	0	8	63	20	14	18	27	9	7	9	36	91.0969	194	38	187	72.5557	113.445	62.3622	133.478	21.1726	110
ASPH	24	4	12	4	18	68	90	288	1	0	0	0	1	1	0	0	2	0	2	0	0	0	0	0	2	1	1	0	0	0	0	0	0	0	66.6341	197	20	166	39.0132	102	44.8933	160	26	117
ASPHD1	64	40	8	0	32	20	0	2	4	0	0	0	2	0	0	0	0	0	1	2	2	0	0	1	0	4	5	4	1	3	0	0	0	1	138.119	283	49.2546	210	164.761	383	160.272	363.995	101.004	250
ASPHD2	30	24	20	4	8	24	12	18	13	3	0	0	1	0	1	0	0	0	6	0	4	0	0	0	22	236	44	20	6	27	6	4	6	4	44.1439	93	6.58638	95	24	56	14	68	20	78.8837
ASPM	10	240	422	324	25	202	388	290	0	0	0	0	0	0	0	0	0	0	0	0	0	0	0	0	0	0	0	0	0	0	0	0	0	0	79.3903	234.575	19	211	24.9986	122	57.149	158.551	43	119
ASPN	0	0	0	0	0	0	0	0	4	3	0	2	1	0	0	0	1	0	3	0	2	0	0	0	1	0	1	0	0	2	1	1	1	2	14.5274	33	3	19	12.5615	12.6085	19.067	8	13.7622	7.13829
ASPRV1	22	12	4	2	14	4	0	0	9	8	0	1	0	1	2	0	2	2	8	4	1	2	0	1	7	24	10	8	1	9	1	3	2	3	4	0	0	0	4	1	2	5	3	0
ASPSCR1	16	148	52	32	12	72	40	50	0	1	0	0	0	0	0	0	0	0	1	0	0	0	0	0	0	0	0	0	0	0	0	0	1	0	22.1484	25	8.09661	19	41.9813	22.0615	34.9945	41.594	35.8168	32.6913
ASRGL1	20	68	58	52	26	120	192	226	8	0	0	0	1	0	2	1	1	0	0	3	0	0	0	0	1	1	0	0	3	13	1	0	2	1	35.7844	16	16.5937	28.6893	59.5798	49.2265	36.3576	22.7774	50.5455	24.265
ASS1	18	36	40	54	12	4	4	6	3	0	0	0	2	1	2	1	1	1	0	0	0	1	0	0	0	0	0	1	0	3	0	1	0	1	72.5242	26.5316	24.7492	12.4662	109.634	20.1153	67.3395	35.6005	87.2214	33.4625
ASTE1	20	38	24	18	14	18	16	8	9	1	0	0	1	0	0	1	1	0	3	2	2	0	1	0	1	11	6	0	0	5	0	1	2	4	9	2	5	1	23	2	10	5	11	2
ASTL	14	12	4	0	24	0	0	0	2	0	0	0	0	0	0	0	0	1	0	0	0	0	0	0	0	0	0	0	2	0	0	1	0	0	6	12	5	6	13	11	11	16	3	6
ASTN1	64	16	8	2	36	6	4	0	4	1	0	1	0	0	2	0	0	0	1	0	0	3	1	1	0	0	1	0	0	1	2	0	0	1	89.7955	198	26	218	39.2137	127.753	89	214	50.5477	242
ASTN2	100	38	16	8	40	22	14	12	2	2	0	1	0	0	0	0	0	0	1	1	0	0	1	0	0	14	7	4	1	0	2	2	0	0	0	0	0	0	0	1	4	0	1	2
ASTN2-AS1	14	20	10	0	6	2	0	0	0	0	0	0	1	0	0	1	0	1	1	1	1	0	0	0	0	0	0	0	0	0	0	2	0	0	60.6647	87	20.3901	124	61.7946	68.1203	54.0644	102.929	33.3089	110.854
ASXL1	62	594	236	212	32	334	288	292	25	26	0	3	2	2	5	0	8	1	50	12	1	1	0	2	22	190	53	20	5	19	5	9	4	11	10	0	1	0	29.3147	0	10	2.0166	10.1698	0
ASXL2	76	336	232	202	50	282	290	256	68	28	0	7	20	22	12	7	26	17	57	15	15	13	3	9	24	171	52	24	19	53	11	20	13	33	30	44	7	31	7	30	9	51	19	60
ASXL3	36	12	8	0	38	24	40	38	1	2	0	0	0	0	1	0	0	1	7	1	1	0	0	0	3	3	2	3	1	0	2	3	0	1	16.0268	25	3	22	16.0501	23.0037	14.0188	24.0492	7.02718	8
ASZ1	18	8	2	0	2	6	0	2	0	1	0	0	0	0	1	0	0	0	0	0	0	0	0	0	1	0	0	0	0	0	0	0	0	0	40.1831	116.964	19.2601	137	32.5419	82.3353	33.4852	85.1058	30.8134	92.8706
ATAD1	10	18	26	22	2	18	38	86	6	3	0	0	0	0	1	0	2	0	6	0	2	0	1	0	7	34	9	9	5	1	0	1	0	2	12.8224	4	9	0	4	2	5.55086	1	6	1
ATAD2	26	1234	452	344	40	372	472	366	17	14	0	0	1	2	4	1	2	2	40	4	5	2	0	0	33	390	98	25	8	55	7	11	5	9	107.199	250	33.345	236	75.8558	158	80.8092	188	72.7933	199
ATAD2B	33	292	144	132	30	132	144	168	102	19	0	8	6	3	25	0	11	1	35	4	8	1	0	0	14	102	38	25	18	38	24	12	14	33	60	82	15	63	34.6687	37.3696	16.0306	37	8.43119	38
ATAD3A	25	270	113	116	30	209	224	265	2	3	0	1	1	0	0	2	4	1	13	2	3	2	0	0	7	140	35	13	1	2	0	1	3	1	17	0	0	0	13.5756	0	3.19795	8	10	1
ATAD3B	21	257	67	56	28	177	95	165	1	0	0	0	1	0	0	0	0	0	2	2	0	0	0	0	4	36	9	9	0	2	0	1	1	0	20.7256	36.7118	1	28	39.2643	28.6377	18.7653	46.0424	10	38
ATAD3C	14	13	6	0	24	6	3	5	0	0	0	1	0	0	1	0	0	0	0	1	0	0	0	1	0	0	0	0	0	0	0	0	0	0	47.2182	117	20.6553	128	52.0559	89	60.291	110	36	130
ATAD5	40	312	176	136	20	130	214	206	11	5	22	2	1	7	5	4	5	2	6	5	5	11	1	3	8	161	25	19	6	31	6	7	8	9	6	5	5	5	9	4	11	8	14	7
ATAT1	0	0	0	0	0	0	0	0	0	0	0	0	0	0	0	0	0	0	0	0	0	0	0	0	0	0	0	0	0	0	0	0	0	0	35	63.9908	7	51	39.9346	46.8531	21.7966	58.9822	32	42.9434
ATCAY	18	8	2	2	46	14	2	0	3	0	0	4	6	3	3	6	5	3	2	1	2	8	2	1	3	0	0	3	2	2	2	3	0	3	67	219	12	158	52	135	60	159	23	150
ATE1	12	56	54	42	6	36	88	66	83	10	0	10	5	2	14	0	7	1	30	4	7	2	1	1	7	68	18	16	30	33	8	9	12	22	0	0	3	2	1.83795e-07	0	0.833333	0	0	0
ATE1-AS1	0	0	2	0	0	2	0	0	0	0	0	0	0	0	0	0	0	0	0	1	0	0	0	0	1	1	1	1	0	0	0	0	0	0	0	0	0	0	0	0	0	0	0	0
ATF1	8	22	64	64	12	38	104	108	11	9	0	1	1	1	2	0	7	0	28	7	4	0	0	0	7	45	24	17	7	24	1	10	7	6	0	0	0	0	0	0	0	0	0	0
ATF2	12	114	134	134	24	110	198	312	64	11	0	5	5	2	12	0	11	2	32	7	5	2	1	2	9	45	14	15	19	35	13	10	5	18	31	52	6	21	21.3605	27	10.3319	37	7.8962	20
ATF3	50	60	56	82	32	164	146	174	13	0	0	2	1	1	1	0	4	1	1	0	0	0	0	1	0	6	5	2	4	8	2	10	1	4	53.0955	74.2079	24.0122	32.8839	138.981	37.6158	67.2209	57.1484	29.4767	75.0135
ATF4	46	862	1406	1578	102	1184	1810	2560	381	67	0	16	16	9	32	0	63	1	134	46	23	6	11	3	66	480	235	194	58	109	27	61	25	83	51.5952	35.0123	19.0061	23.5288	94.041	40.0256	53.5876	51.5495	54.7229	20.6736
ATF5	96	772	1212	1282	112	1062	1420	2324	12	34	0	0	1	0	1	1	4	0	59	23	1	0	1	0	44	290	207	156	6	13	3	1	0	2	5	50	4	45	24	101	13	51	10	46
ATF6	54	122	72	84	32	114	84	122	110	9	0	0	2	4	1	1	67	6	21	2	16	2	0	3	8	34	11	5	14	24	5	12	10	30	33.0921	10	11.1115	5.00573	92.4095	13.0995	45.8492	17	60.9889	30.1659
ATF6B	0	8	0	0	0	2	2	6	6	0	0	0	0	0	0	0	0	0	0	0	0	0	0	0	0	0	0	0	0	3	0	0	0	0	17	13	6.01121	23	32.1079	16.0187	15.0023	21	30.3525	12.0861
ATF7	48	30	38	42	46	30	24	32	13	10	0	2	1	0	2	0	4	1	20	5	2	1	0	1	5	64	10	11	2	8	0	2	5	11	71.8411	20	18.3021	37	62.9432	21.5826	27.5099	50.715	43.2932	39.6753
ATF7-NPFF	0	0	0	0	0	0	0	0	162	139	0	12	13	5	23	1	57	3	173	31	15	2	1	3	28	254	77	41	46	94	14	23	19	58	33.5269	4.07767	17.7769	6	43.8747	5	22.376	7	33.448	7.13685
ATF7IP	42	510	550	516	22	228	320	264	11	6	0	1	2	0	9	0	1	1	8	0	2	0	0	0	0	17	4	5	10	17	3	3	2	6	37.2212	12	22	22	22.6309	11.4941	24	11	17	15
ATF7IP2	6	2	0	2	6	10	50	52	0	0	0	0	0	0	0	0	0	0	0	0	0	0	0	0	0	0	0	0	0	0	0	0	0	0	3	0	0	0	9	3	9	0	8	2
ATG10	14	36	33	30	14	8	18	28	1	0	0	0	0	0	0	0	0	0	0	0	0	0	0	0	0	9	2	1	2	4	0	0	0	1	20.1161	7.07784	21	25.0012	34.0015	12	33.1204	19	27.1082	36.0051
ATG101	22	82	80	68	28	94	80	106	9	20	0	2	2	0	0	0	3	1	28	5	1	0	1	0	6	67	28	14	2	10	2	4	0	3	71.1191	52.8135	11.6495	43.2919	131.478	43.551	83.6825	70.4367	52.9432	57.9613
ATG12	16	42	98	90	10	108	138	168	30	10	0	1	4	2	3	0	8	0	20	3	2	1	0	0	5	38	30	20	4	15	3	1	6	4	43.0521	41	10.7904	111	28.5928	43.1162	31.0725	71	6	42.0279
ATG13	70	126	170	92	42	100	176	146	44	23	0	2	0	0	4	0	13	1	39	11	3	0	4	0	5	70	21	11	13	31	3	4	2	12	19.5987	22	6	14	41.3095	29	22.7186	32	24.3126	51
ATG14	32	116	38	40	48	40	38	32	10	4	1	0	1	1	0	0	5	1	21	3	3	1	1	0	12	12	6	3	3	7	2	0	3	1	88.9352	24	19.3329	56	109.744	19.1188	63.0107	40.0288	56.8533	47.5507
ATG16L1	0	0	0	0	0	0	0	0	7	7	0	2	0	0	0	0	0	0	0	0	0	0	0	0	0	0	0	0	0	0	0	0	0	0	11	26	2	15	9	18	12	13	3	11
ATG16L2	34	180	16	14	14	48	10	16	126	18	0	2	16	5	1	0	46	5	35	7	16	0	3	1	4	25	7	6	7	34	7	12	9	29	7.57027	14	5	5.81573	17.5551	7.44226	15.0973	11	8	6
ATG2A	68	246	66	60	52	102	46	30	36	16	0	3	0	2	1	0	12	0	26	2	3	0	2	5	7	26	11	5	4	10	3	6	7	8	18	8	0	25	38.3409	14.0615	26	19	15.1549	9.02708
ATG2B	60	140	90	98	43	126	182	112	14	6	0	0	0	2	2	1	5	4	13	5	2	0	0	0	10	89	24	15	2	16	4	9	4	7	9	13	1	6	17.3296	3	5	6	5.055	2.12982
ATG3	26	184	354	360	46	296	554	670	79	22	0	0	12	7	5	0	39	0	54	11	16	3	2	2	12	183	51	36	16	159	6	22	26	45	182.544	242.121	33	124	114.229	123	131	182	90	160
ATG4A	34	40	38	32	16	18	50	70	5	2	0	1	1	4	1	1	1	1	3	2	0	0	1	1	3	16	7	3	5	3	1	5	2	7	148.307	301	34.1422	150.414	96.0807	119.485	97.2775	175.681	58.0741	181.251
ATG4B	26	222	106	106	8	86	94	72	10	10	0	0	0	1	1	0	5	1	13	3	0	2	0	0	2	49	19	7	5	9	1	0	5	6	42.0335	94.4603	15.3096	76	33.792	72.0316	18.1297	81.8919	30.0775	56.081
ATG4C	8	36	80	84	10	32	54	84	18	5	0	1	1	0	3	0	0	0	7	2	3	0	0	1	6	64	21	11	7	12	1	0	1	6	66	75	12	72	47.7386	47	28	100	13	85
ATG4D	22	54	28	32	15	44	30	24	9	4	0	1	2	2	0	0	3	1	4	5	3	1	1	1	2	27	4	7	4	8	0	4	2	1	130.953	92.3582	35.2986	122	94.5663	92.4363	69.0435	96.1971	51.0245	105.095
ATG5	0	32	36	50	6	38	72	88	10	12	0	0	1	1	1	0	3	0	16	2	4	0	0	0	2	47	20	15	3	21	3	1	4	4	100	244	26	265	56	151.967	58	233	63	193.992
ATG7	56	72	52	38	44	64	72	70	17	6	0	1	2	1	3	2	7	2	12	5	2	2	0	0	7	30	4	3	4	15	2	5	3	4	141.109	55.0039	59.0657	66	196.732	57.4527	171.402	78.9324	97.4537	84.8367
ATG9A	32	80	22	22	28	46	18	22	27	1	0	2	4	3	2	2	8	0	2	5	4	0	0	1	5	13	6	3	7	10	7	2	2	6	0	0	0	0	1	0	3	1	0	0
ATG9B	90	54	14	16	26	28	6	2	1	2	0	2	5	2	2	0	5	0	6	3	3	1	0	0	0	2	1	1	2	3	3	4	1	1	112.364	204	32	137	107.607	81.4927	64.8121	126	68.7787	104.488
ATIC	12	110	324	238	28	318	636	618	13	20	0	0	1	0	1	0	0	0	45	6	5	0	0	0	23	215	64	36	0	9	4	6	2	4	40	43	23	40	48	28	41	33	27	46
ATL1	8	30	36	18	0	4	2	8	12	1	0	3	0	1	5	0	1	0	0	1	1	0	1	0	2	1	2	0	3	3	0	1	0	2	11	8	15	6	37	9	13	8	7	13
ATL2	26	68	62	88	20	112	188	242	8	3	0	1	0	1	4	0	11	0	5	1	1	0	1	0	11	80	22	12	6	12	2	5	1	3	53	137	8	89	30	64	33	94	19	89
ATL3	36	52	68	66	22	106	108	124	93	25	0	9	4	1	11	0	10	3	27	5	5	1	3	1	4	57	18	7	13	34	8	4	10	20	60	199	31	200	65	111	37	152	20	156
ATM	50	514	326	308	48	392	684	680	108	137	0	5	2	3	7	0	49	1	229	29	29	6	5	2	38	443	116	57	45	84	9	27	6	44	35	46	6	13	8	12	3	21	11	29
ATMIN	0	8	26	30	0	14	24	36	25	20	0	0	0	0	0	0	2	0	1	0	0	0	0	0	0	3	0	1	0	4	0	0	0	1	2.01274	4	2	1	16.5936	1	7.84325	3.3002	4.17278	0
ATN1	28	230	56	48	30	40	12	14	40	5	0	1	3	1	5	1	10	0	20	5	3	2	2	3	7	8	8	2	16	9	5	4	8	8	9	15	1	39	13	11	9	33	12	22
ATOH1	6	2	0	0	6	2	2	4	0	0	0	0	0	0	0	0	1	0	2	0	2	0	0	0	3	0	1	0	0	4	1	0	2	0	6	6	3	8	16.3796	8	8	5	5	4
ATOH7	4	6	0	0	0	0	0	0	0	1	0	0	0	0	0	0	0	0	2	1	0	0	0	0	1	0	0	0	0	1	0	0	1	0	22	115	12	66	14	74	23	82	25	42
ATOH8	38	34	8	12	18	10	0	0	1	0	1	0	1	1	0	0	3	0	1	4	1	3	0	2	2	1	0	0	0	0	0	2	1	0	8.01838	1	0	8	13.0625	15.7397	8.46294	14	9.82472	7.29631
ATOX1	6	14	64	62	4	41	70	56	9	6	0	1	1	2	0	0	0	0	6	4	0	0	0	1	8	23	14	6	2	14	1	2	2	2	1	0	0	1	6	4	6	2	3	8
ATP10A	28	8	4	4	18	0	0	0	5	2	1	0	2	2	0	0	0	1	3	0	1	0	1	0	8	4	2	0	1	2	0	1	1	1	113.007	97	19	96	66.6422	48.2714	56.8049	87.1576	61.4428	78
ATP10B	60	8	12	0	38	8	2	4	1	0	0	1	2	0	1	0	1	0	0	1	0	0	0	0	0	1	0	0	1	0	1	0	1	0	42.432	17	12.5959	8	32.2687	9.07694	18.0082	15.089	10.3795	24.0219
ATP10D	36	42	26	12	26	18	16	26	8	3	0	0	1	0	0	1	8	2	4	1	0	5	1	1	5	56	12	5	1	7	0	1	1	2	22	0	7	4	26.9169	7	27.0503	17.0109	19.3845	7
ATP11A	96	600	76	130	38	114	42	126	27	17	1	6	9	13	4	3	48	13	53	31	20	5	8	3	26	115	25	23	36	45	16	20	21	17	69.907	85.1065	29.1997	96.2045	117.608	46.6497	70.1206	75.4851	80.2545	93
ATP11A-AS1	12	10	0	2	4	2	0	0	0	1	0	0	1	0	1	0	1	0	0	0	0	0	0	0	0	0	0	0	0	1	1	1	3	0	3	1	0	0	0	2	1	4	0	0
ATP11AUN	4	4	0	2	8	0	0	2	0	0	0	0	0	0	0	0	1	0	0	0	1	0	0	0	0	0	0	0	0	0	1	1	0	0	1	2	1	0	8	3	4	14	1	5
ATP11B	22	198	194	224	46	220	314	390	52	12	0	5	6	2	6	2	47	3	23	2	15	3	4	2	27	200	49	34	23	40	10	17	8	30	4	13	0	1	11.3071	9.01189	7.16781	8.20554	4.07	9
ATP11C	14	102	74	60	8	60	69	66	9	40	0	3	6	1	7	1	27	3	124	15	21	1	6	1	24	93	16	19	11	12	13	7	6	5	6	2	11	0	16	11	18	9	9	15
ATP12A	36	10	10	4	26	8	0	4	2	0	0	1	0	0	0	1	0	1	1	1	1	1	0	0	0	0	0	0	1	0	1	0	0	0	10	2	1	9	6	4	3	0	4	0
ATP13A1	34	484	54	60	18	152	45	64	6	9	0	0	0	1	1	0	4	2	15	3	1	1	1	1	7	46	15	8	2	16	0	6	1	2	10	0	3	0	7	0	2	0	4	0
ATP13A2	0	16	8	4	0	16	6	6	7	109	1	6	0	0	1	0	0	0	0	0	0	1	1	0	1	9	2	2	0	4	1	0	1	0	16	2	0	0	19	1	2	7	3	2
ATP13A3	14	96	76	68	76	400	524	628	17	3	0	0	1	1	2	0	10	1	13	4	2	0	1	0	40	396	81	40	5	14	1	9	1	4	15	0	3	3	18	0	12.423	5	1	17
ATP13A4	24	14	8	2	52	18	2	26	8	0	0	1	0	0	2	0	1	0	3	0	0	0	1	0	2	2	2	0	0	1	1	1	1	3	104	139	7	113	59	80	39	132	29	105
ATP13A4-AS1	12	4	4	0	14	8	0	0	0	0	0	0	0	0	0	0	0	0	0	0	0	0	0	0	0	0	0	0	1	0	0	1	0	0	25.1514	14	1	12	17	6	15.175	16.5716	12	18
ATP13A5	16	2	0	0	16	6	4	0	0	0	0	1	0	0	0	1	0	1	0	0	0	0	0	0	1	0	0	0	0	0	0	1	0	0	15.4227	6	8.74709	4.62337	19.5537	17.3048	23.6928	8.09931	12.7353	10.0042
ATP13A5-AS1	2	2	2	0	2	0	0	0	0	0	0	0	0	0	0	0	0	0	0	0	0	0	0	0	0	0	0	0	0	0	1	1	0	0	17	0	2	1	21.8182	3.0989	2	5	10	7
ATP1A1	38	302	144	134	80	458	426	434	54	11	0	1	5	2	4	2	11	2	16	8	12	1	1	1	29	183	51	28	14	35	5	13	4	20	0	0	4	0	2.18185	0	0	0	2	0
ATP1A1-AS1	28	20	28	6	16	16	10	6	0	1	0	0	0	0	0	0	0	0	1	0	0	1	0	0	1	2	1	1	0	2	0	0	0	0	14	36	12	30	9.69142	11	17	51	0.743825	34.808
ATP1A2	96	63	16	8	69	30	2	2	2	5	0	0	5	5	3	0	13	5	11	4	13	4	3	2	16	2	1	2	13	5	12	6	7	11	158	285	21	235	58	161.447	61	211	49	195
ATP1A3	62	92	26	14	22	72	44	40	1	0	0	1	1	1	0	0	0	1	0	2	1	3	0	1	8	65	21	15	3	0	0	0	1	0	21.3004	3	13	1.00099	51.0365	4.00431	27.0351	21	21.0236	10.129
ATP1A4	126	52	12	0	42	30	2	0	1	2	0	0	0	0	0	0	4	0	3	1	0	0	0	0	0	1	1	1	0	3	1	2	0	1	4.70895	2.04671	0	10.9018	4.27818	0.5826	3.40025	1.82616	1.79992	2.38863
ATP1B1	6	30	4	8	10	20	10	8	3	1	0	0	0	0	3	0	0	0	1	1	0	0	0	0	0	2	2	2	0	2	1	0	0	1	587.469	1250.11	86.1321	974.424	293.216	1886.6	251.491	890.159	156.281	1122.37
ATP1B2	32	28	14	8	20	20	2	4	0	2	1	2	2	0	1	0	0	0	0	1	0	1	0	0	0	0	0	0	0	6	1	0	0	1	13.4359	11.123	7.01443	0	26.5193	3	24.8745	6.58038	14.0439	3
ATP1B3	6	184	90	138	20	304	248	338	12	5	0	0	0	0	1	0	5	0	4	1	2	0	0	1	21	106	37	21	3	14	0	5	2	3	4.74527	7	6.31811	5.5	18.3422	7.15586	7.31965	7.10423	12.1389	3
ATP1B4	86	36	28	2	18	12	0	2	0	0	0	1	1	2	0	0	2	0	0	2	0	0	0	0	0	0	0	0	1	0	0	0	0	2	12.5254	2	2.32632	0	26.448	2.01013	3.56733	0	9.26205	3.17136
ATP23	2	2	2	2	4	0	2	0	0	0	0	0	0	0	0	0	0	0	0	0	0	0	0	0	1	2	2	1	0	1	0	0	0	1	1	1	0	0	11	0	4	3	1	0
ATP2A1	52	40	8	6	16	10	4	10	2	1	0	0	1	0	0	1	3	2	2	2	0	0	2	1	1	2	0	1	1	0	0	0	1	0	3.00948	0.00457518	2.00315	0.00723079	1.00735	0.0138586	4.01516	0.00491302	0.0120631	0.00491319
ATP2A1-AS1	8	8	16	14	4	6	22	54	0	0	0	0	0	0	0	0	0	0	0	0	0	1	0	0	0	3	2	4	0	0	0	0	0	0	20	2	15.2751	2	84.7682	16	42.0357	4.00698	36.7385	8
ATP2A2	48	824	154	134	55	592	284	326	72	13	0	4	3	2	10	0	6	1	14	10	6	1	0	0	20	176	59	27	21	25	4	6	1	11	22	19	5	34	9	7	9	14	7	8
ATP2A3	34	2400	262	254	60	526	214	232	351	60	0	21	13	4	40	3	39	6	132	32	12	4	11	4	58	182	65	26	81	66	13	14	28	45	57	18	11	10	84	23	34	18	32	25
ATP2B1	42	411	108	102	32	188	164	214	67	20	0	2	7	4	2	0	23	3	45	8	9	2	3	2	19	119	35	29	10	21	7	12	7	21	7.10954	0	0	0	12	0	9.72233	1.22672	6	4.96105
ATP2B1-AS1	18	16	6	4	10	12	8	6	2	3	0	0	0	1	0	2	4	0	7	3	2	0	1	1	2	1	1	1	1	1	0	1	3	2	6.02256	0	2.13648	15	11.5857	8.03576	9.20113	6	11.1202	16
ATP2B2	84	48	12	12	42	8	0	0	2	0	0	1	0	3	2	0	1	0	3	1	1	1	0	1	2	2	0	0	2	5	2	3	3	1	13	9	3	14	18	0	9	5	2	3
ATP2B2-IT2	0	0	0	0	2	2	0	0	0	0	0	0	0	0	0	0	0	0	0	0	0	0	0	0	0	0	0	0	0	0	0	0	0	0	8.5846	11.3099	6.05455	1	36.5351	4.201	23.8053	4.10779	20.9195	3
ATP2B3	150	54	30	0	52	10	4	0	0	2	1	0	0	1	0	0	3	0	4	0	2	0	1	0	0	2	2	1	3	3	0	6	1	4	9	6	1	13	14	15	7	24	12	20
ATP2B4	110	138	64	36	58	50	14	36	56	6	0	1	4	6	0	1	38	6	7	2	18	2	3	1	3	7	5	1	10	42	1	14	6	15	6	1	2	2	26.7211	1	3	2	2.70278	4
ATP2C1	42	146	52	76	22	80	136	188	63	8	0	8	6	1	20	0	5	0	14	3	5	2	1	2	10	105	27	25	13	26	12	3	9	22	5.15657	0	2	0	15.6001	0	10.7915	3	1.02321	3
ATP2C2	48	10	8	2	24	4	4	0	4	3	0	2	1	1	0	0	1	0	0	1	1	2	0	0	0	2	0	0	1	2	3	2	1	0	24.5245	0	15.9936	17	53.1372	9.26425	14.8071	17.2321	17.9172	10.5393
ATP2C2-AS1	22	20	0	2	4	2	0	2	0	0	0	0	0	0	0	1	0	0	0	0	1	0	0	0	0	1	0	0	1	0	0	1	0	0	16.0391	0	1.0037	3	2.5259	0	1.45714	1	8.01576	0
ATP4A	146	56	18	8	22	14	0	0	1	1	0	0	1	0	0	0	1	0	0	0	0	0	1	0	0	3	0	0	1	1	0	0	0	1	195.526	25.4231	84.1822	15	287.728	41.0489	144.122	33.9958	159.721	118.242
ATP4B	0	0	0	0	0	0	0	0	0	2	0	3	0	0	0	0	0	2	0	0	0	0	0	0	0	0	0	0	0	0	0	0	0	0	1	4	1	6	10	4	6	3	3	0
ATP5F1A	168	762	2678	2402	140	1262	2966	2920	47	107	0	2	4	1	2	0	15	1	195	48	12	1	1	2	102	1043	289	171	14	75	11	17	3	19	1	2	2	0	14	6	3	0	4	2
ATP5F1B	18	230	940	848	46	624	1486	1294	103	79	0	0	6	2	3	1	30	1	200	48	18	1	3	1	118	806	260	140	21	107	14	21	11	39	3.50134	5	1.5	7.56232	11.7621	4.5	6.6995	7.43014	2.5	7
ATP5F1C	32	122	308	460	24	236	434	632	40	17	0	4	2	2	5	0	10	2	44	12	5	2	1	0	24	150	55	54	10	43	4	16	6	17	39	1	3	0	25	8	8	0	13	3
ATP5F1D	8	80	132	236	20	162	282	406	30	16	0	1	3	0	0	0	13	1	36	7	1	0	1	2	27	92	48	46	4	13	2	6	1	13	180.693	54	71.4497	40	441.934	50.8626	244.487	61.5223	271.584	118.798
ATP5F1E	36	28	46	44	34	30	39	61	9	6	0	1	1	1	2	0	4	1	3	0	1	0	0	0	2	3	4	8	3	10	1	1	1	7	42	19	24	39	33	7	46	29	52	16
ATP5IF1	0	0	0	0	0	0	0	0	69	33	0	1	0	0	0	0	0	0	0	0	0	0	0	0	0	0	0	1	0	0	0	0	0	0	9	0	3	0	9	1	4	3	3	0
ATP5MC1	16	44	140	158	12	104	264	242	3	7	0	0	1	0	0	0	1	0	6	2	0	0	0	0	7	51	19	6	0	5	0	4	3	0	32.6883	38	6.39886	37.9655	31.539	22.299	13.922	28.5463	16	49
ATP5MC2	30	96	216	388	16	156	294	446	47	32	0	1	6	3	4	1	4	1	114	27	6	0	2	4	35	115	70	123	7	45	3	10	5	12	10	21	0	2	18	16	11	19	8	5
ATP5MC3	8	116	262	310	32	280	546	766	12	22	1	1	1	2	0	0	4	0	45	9	2	1	2	0	27	158	60	63	5	30	4	4	3	4	26	57	4	29	28.4413	24	12	25	9	30
ATP5MD	6	40	242	226	6	60	132	204	17	8	0	0	2	0	1	1	11	1	21	4	5	0	1	0	21	106	42	41	6	33	2	4	2	12	99.0542	13.0641	10.335	20.1536	86.1219	23.3406	58.9063	14.2173	48.8279	37.7732
ATP5ME	12	294	592	700	42	376	754	1210	24	28	0	2	4	1	3	0	10	0	68	21	5	0	1	0	34	203	107	63	7	33	5	5	2	10	27.0881	37.3692	7.48404	35.1651	19.6437	13.0715	25.0964	36.1846	15.5557	24.4401
ATP5MF	10	14	113	171	14	66	153	210	12	2	0	1	1	0	2	0	0	0	8	3	3	1	0	0	5	56	9	17	1	9	2	4	3	3	16	25	5	6	21	10	5	10	9	5
ATP5MF-PTCD1	0	0	0	0	0	0	0	0	0	0	0	0	0	0	0	0	0	0	0	0	0	0	0	0	0	0	0	0	0	0	0	0	0	0	33	7	3	8	18	2	14	11	19	11
ATP5MG	34	130	772	1050	108	862	1968	3492	113	57	0	5	6	2	6	1	22	4	160	42	14	2	3	2	31	269	129	105	22	80	8	16	17	26	8	0	3	0	6	2	2	1	8	1
ATP5MGL	8	0	0	2	8	0	0	2	0	1	0	0	0	0	0	0	0	0	0	0	0	0	0	0	0	1	0	0	1	0	0	0	0	0	19	1	7	1	33.1336	4.319	18.3212	10.0146	21	12
ATP5MPL	10	68	546	586	34	244	608	1252	40	19	0	4	5	2	12	0	15	1	30	13	8	0	0	1	19	116	64	52	18	56	11	16	10	21	8.33038	8	2	18	5	7	16.7307	3.5049	4.6244	9
ATP5PB	14	85	190	234	28	264	534	752	31	29	0	0	2	0	3	1	9	0	57	16	7	0	1	0	30	210	70	56	8	41	3	4	4	11	28	28	4	13	33	10	16	10	25	24
ATP5PD	6	100	344	340	26	230	590	704	35	7	0	1	1	2	0	0	14	1	25	5	6	0	0	0	16	88	39	30	9	56	2	6	6	7	26.0247	0	5.49767	2	49.3983	2.07495	21.3451	8.38352	36.2695	8.59507
ATP5PF	18	130	492	532	38	300	786	1098	24	16	0	2	3	2	3	3	7	0	36	7	9	0	0	4	21	166	56	43	9	45	1	7	8	10	42.0445	91.3699	12.1014	76.111	33.2494	71	40.1783	70.0362	30.73	82
ATP5PO	10	52	264	338	12	240	552	764	35	22	0	2	0	0	2	0	3	0	45	15	6	2	0	0	33	150	72	49	6	40	4	7	7	16	7	54	0	17.8497	19	24	13	27	13	11
ATP6AP1	32	38	20	34	12	66	30	26	27	0	0	0	7	2	2	3	22	1	7	2	6	4	3	1	1	7	4	0	7	9	3	8	5	16	29.355	16	9.86341	4	25.1601	12	16	11.074	19.9731	17.8414
ATP6AP1L	48	30	48	48	18	8	22	8	0	2	0	0	0	0	0	0	0	0	0	1	1	1	0	0	2	9	2	2	1	1	0	0	0	0	17.0666	30	11.0186	21	23.2389	7.06291	13.0913	35.1484	24.046	39
ATP6AP2	18	26	32	16	8	44	28	62	80	5	0	6	5	2	6	0	23	2	12	3	5	1	1	0	5	11	4	5	8	17	12	7	3	15	101.536	178.072	40.8588	170.634	103.715	102.902	85.5221	166.948	51.0815	148.059
ATP6V0A1	36	88	34	26	26	96	40	86	28	6	0	3	4	2	2	0	12	1	5	2	2	0	0	0	8	38	11	6	4	12	3	7	5	5	51.3189	85.0015	22.1085	81.0012	86.0011	68	24.2718	71	38.2109	64.0035
ATP6V0A2	38	174	82	90	30	108	100	160	7	6	0	1	3	1	0	0	9	1	18	3	7	3	0	0	9	64	14	9	5	8	2	3	2	5	25	34	2	24.8303	15	8.77205	5	28.6506	2.74611	11
ATP6V0A4	88	38	17	0	19	10	0	0	2	0	0	1	0	1	0	0	0	2	0	0	0	0	0	0	1	0	1	0	1	1	1	0	0	1	140.491	300	49.0329	315	107.345	160.136	126.177	260.505	77.9956	250.968
ATP6V0B	20	60	36	60	16	64	64	96	70	3	0	1	9	6	0	0	38	11	7	4	8	6	5	4	6	28	30	27	8	25	6	9	10	19	2	24.414	3.12651	17.3357	18.5473	6.08167	16.3651	16.0403	19.2551	3.02803
ATP6V0C	18	90	66	220	16	130	112	276	306	5	0	20	14	9	19	0	66	6	28	14	24	7	8	6	15	31	23	21	46	102	21	66	24	56	33	60	8	33	11	9	7	54	13	30
ATP6V0CP3	4	2	2	0	2	0	2	0	2	0	0	0	0	0	0	0	0	1	0	0	0	0	0	0	1	1	0	0	0	2	0	0	0	0	49	42	16	43	25	38	17	44	8	51
ATP6V0D1	12	58	70	74	14	74	120	98	97	19	0	4	10	5	8	2	31	6	55	12	23	7	1	3	4	61	17	12	12	55	11	15	7	28	51.7552	150	12	25	43.1386	57	40.7428	94	16	54
ATP6V0D2	4	4	0	0	4	8	0	0	0	0	0	1	0	0	1	0	0	1	0	0	0	1	0	1	1	0	0	0	1	0	1	1	0	1	4.39305	149.408	0.401008	149.112	23.788	51.971	6.89522	101.334	16.2511	123.435
ATP6V0E1	12	48	56	32	12	58	70	104	131	12	0	13	6	3	12	0	46	3	43	4	16	1	2	2	3	39	13	10	25	54	9	9	13	31	11.6641	0	1.87747	0	9.30839	1.03068	1.58653	0	0	1.36325
ATP6V0E2	52	36	26	36	18	16	38	54	3	3	0	0	3	3	3	0	5	6	6	6	8	0	2	2	2	11	5	10	2	5	5	4	0	6	26.5	5.5	5.5	3	3.21165	6	15.8838	7.69783	11.5	3.5
ATP6V0E2-AS1	22	22	2	0	8	0	0	0	0	0	0	0	1	0	0	1	3	0	1	0	0	0	0	1	1	1	0	2	2	2	0	1	2	0	28	49	14	29	26	26	27	48	16	26
ATP6V1A	28	68	226	158	44	220	452	278	144	35	0	4	9	5	11	1	45	6	68	16	19	2	1	2	14	142	28	15	15	52	6	22	12	46	44.1344	55	7.06579	18	37	8	23	15.1656	21	17
ATP6V1B1	22	6	4	4	10	4	0	2	1	0	0	0	1	1	1	1	3	1	2	1	0	1	0	0	0	1	0	0	0	1	0	1	0	0	14.0126	4.00136	3.0662	0	19.4112	1	10.3169	5	3.13035	11.2564
ATP6V1B1-AS1	4	4	2	2	2	0	4	0	0	0	0	0	0	0	0	0	0	0	1	0	0	0	0	0	0	1	0	1	0	1	1	0	0	0	35.5628	5.62468	7.35891	2.17485	62.8678	7.116	29.6546	16.7411	26.3602	7
ATP6V1B2	40	74	54	80	24	90	196	134	203	25	0	8	10	6	7	3	130	12	67	11	40	4	0	4	9	135	47	31	14	135	14	28	14	64	13	11	7	10.0065	12.103	7	11	9.01588	7	8.13413
ATP6V1C1	20	76	82	76	18	162	276	208	42	20	0	5	4	1	5	0	25	2	37	8	7	0	1	1	19	110	29	8	2	34	2	2	8	12	35	37	1	73	24	28	25	18	5	13
ATP6V1C2	22	28	12	6	14	12	2	4	2	0	0	0	0	0	0	0	0	0	4	1	0	0	0	0	0	0	0	1	0	0	0	1	0	1	0	0	1	14	2	0	3	2	4	0
ATP6V1D	12	50	74	90	2	90	114	126	25	3	0	2	5	1	2	0	5	0	15	2	5	0	0	2	4	36	12	9	7	23	3	8	4	6	30	104	5	75	25	52	30	65	19	42
ATP6V1E1	20	136	376	286	18	178	374	354	112	13	0	5	7	2	13	0	25	1	22	5	11	3	1	0	20	93	33	30	28	79	13	16	16	33	2	0	0	0	22	0	5	2	14.4731	9
ATP6V1E2	6	10	6	14	4	6	12	16	0	5	0	1	1	0	0	1	0	0	5	0	2	1	0	0	0	4	2	1	1	3	0	2	0	1	175.343	379	20	112	116	203	78.3431	268	71.6624	162
ATP6V1F	20	118	554	558	26	172	278	408	29	19	0	0	3	0	2	0	8	0	27	8	5	0	1	1	29	168	62	56	5	28	2	1	3	13	92.5247	184	28	109	87.5139	107	56.4687	107.097	30	94
ATP6V1FNB	14	14	4	6	10	6	0	2	0	0	0	2	0	0	0	0	2	1	6	0	0	1	0	0	6	5	3	0	2	6	0	0	2	1	42	102	9	73	52	61	40	91	30	62
ATP6V1G1	22	224	344	336	26	264	428	432	81	42	0	2	15	5	5	0	22	2	82	21	7	2	6	1	13	92	49	37	14	80	6	14	4	23	57.4252	70	4	23	28.6305	56.237	33.9358	46.0615	21.0818	53.0421
ATP6V1G2	2	0	2	0	0	0	0	0	0	0	0	0	0	0	0	0	0	0	0	0	0	0	0	0	0	0	0	0	0	0	0	0	0	0	0	0	1	0	0	2	1	0	3	0
ATP6V1G2-DDX39B	0	0	0	0	0	0	0	0	0	0	0	0	0	0	0	0	0	0	0	0	0	0	0	0	0	0	0	0	0	0	0	0	0	0	0	0	1	0	5	2	2	0	4	1
ATP6V1G3	0	0	0	0	0	0	0	0	0	0	0	0	0	0	0	0	0	0	0	0	0	0	0	0	0	0	0	0	0	0	0	0	0	0	9	0	4	0	11	4	7	0	4	4
ATP6V1H	6	54	62	62	8	56	98	126	7	9	0	0	1	1	0	0	3	1	12	4	1	0	0	2	5	96	36	25	0	15	2	1	5	4	22.683	0	5	0	21.2898	3.68388	13.2923	4	5.00098	4
ATP7A	28	30	34	36	14	30	36	44	30	4	0	1	2	0	3	1	15	1	3	1	11	0	1	0	2	11	3	0	13	11	2	7	3	11	86.307	139.125	24.8247	99.931	65.2063	103	31.6151	67.5285	33.7546	154.78
ATP7B	24	14	6	0	28	8	4	2	2	0	0	0	1	1	0	0	2	2	3	1	0	1	0	1	43	4	4	3	1	2	0	1	0	3	0	0	1	1	0	0	3	0	0	0
ATP8A1	18	146	48	62	24	72	70	174	99	6	0	17	6	1	34	2	8	3	20	2	4	3	2	2	18	114	35	17	28	36	36	6	13	34	25	98	4	43	9	23	12	41	6	46
ATP8A2	90	32	26	6	38	10	2	2	0	0	0	2	0	0	0	0	1	0	0	0	0	2	1	0	2	0	1	0	2	1	0	2	0	0	10	5	2	19	4	4	17	11	6	1
ATP8B1	122	40	24	2	104	32	8	4	1	6	0	0	0	3	1	0	9	2	11	2	2	0	1	2	6	2	0	1	7	9	5	5	3	2	5	6	2	16	17	8	7	17	4	9
ATP8B2	72	172	58	26	40	66	38	46	22	4	0	1	3	2	1	0	6	1	13	1	4	1	1	0	1	5	1	2	8	11	2	6	3	7	18.5334	48	6.5693	25	11.7617	27	14.2857	37	4.20375	26.9764
ATP8B3	42	33	16	2	61	14	1	2	5	1	0	1	2	3	0	2	3	3	3	3	2	1	0	1	3	2	2	1	0	3	5	0	0	2	100	203	47.0075	84	46.8351	55	75.1066	112	27.357	108
ATP8B4	52	14	12	2	26	4	2	0	96	5	0	2	2	2	3	0	7	2	3	2	5	3	5	1	2	0	0	0	8	56	5	5	7	16	153	298	31	230.99	106.717	108	98	249	65	244
ATP8B5P	22	2	4	0	8	4	4	0	1	1	0	0	1	0	0	0	1	0	0	1	0	0	1	0	0	0	1	0	0	0	0	0	0	0	133.622	263.317	70.7029	346.011	129.303	157.047	133.854	325.521	91.6648	298.03
ATP9A	112	28	22	2	52	22	2	2	72	0	1	4	6	1	11	0	3	4	1	0	0	0	3	0	1	1	1	1	19	11	4	4	5	8	74.1684	114	34.2924	55	78.091	34.2954	79.0341	32.0366	32.2052	126.738
ATP9B	42	198	32	54	10	52	20	84	38	9	0	5	3	1	5	0	5	1	13	3	4	1	0	0	7	29	6	6	10	7	6	3	9	12	11	18	7	20	12	15	7	14	3	8
ATPAF1	6	58	130	110	24	116	262	242	18	3	0	0	0	0	2	1	5	1	18	3	3	1	0	0	6	64	18	10	12	17	4	3	2	5	26	11	5	16.2112	22.4602	9.41156	23.6393	8.58753	19.1011	15.0726
ATPAF2	20	133	100	98	18	60	88	98	5	5	0	0	1	0	1	0	0	1	11	3	0	0	0	0	4	44	16	8	1	8	1	1	1	2	22	28	2	11	17	16.3098	20	32	14.1735	35
ATPSCKMT	6	14	4	16	8	14	8	32	3	0	0	1	0	2	0	1	0	0	3	1	0	0	0	0	3	16	4	3	0	4	0	2	0	2	0	0	0	0	1	3	0	1	2	1
ATR	32	278	174	144	28	212	418	334	14	12	0	0	5	0	2	0	3	1	20	2	1	1	0	0	12	214	36	17	4	8	0	7	1	4	14.1664	11	12	26.3422	47	9	18.6526	22	7.17544	16
ATRAID	20	51	32	56	12	42	70	112	13	6	0	0	3	1	1	0	15	1	18	4	8	0	0	0	6	14	10	7	7	15	5	3	1	6	9	13	0	26	8	4	6	9	5	8
ATRIP	0	4	2	4	0	4	0	0	0	0	0	0	1	0	0	0	1	0	1	0	0	1	0	0	1	1	0	0	1	0	0	0	0	0	17	2	0	7	4	0	10	19	4	4
ATRIP-TREX1	0	0	0	0	0	0	0	0	0	0	0	0	0	0	0	0	0	0	0	0	0	0	0	0	0	0	0	0	0	0	0	0	0	0	37.021	38	15	3.35361	55.1212	34.8622	37.8776	28.9955	55.4474	48
ATRN	80	80	32	20	48	40	22	24	11	1	0	0	2	5	1	1	8	0	20	3	3	1	0	2	3	8	5	2	4	9	3	9	3	5	6	14	7	9	13	12	6	23	1	8
ATRNL1	16	46	32	26	6	10	6	2	1	0	0	0	2	3	1	0	6	3	7	5	8	2	0	1	6	0	0	3	4	4	8	1	6	4	40.2916	1.11458	11.687	4.76477	43.8038	13.4017	32.2785	16.2194	30.3701	15.3542
ATRX	48	1366	610	402	100	546	522	588	162	91	0	14	9	7	27	2	46	12	162	19	29	4	4	6	139	564	163	86	42	108	15	37	23	43	2	9	0	3	18	1	11	15	7	6
ATXN1	118	166	102	110	54	176	168	294	90	14	0	1	10	4	2	0	32	2	16	5	16	1	1	0	6	36	13	6	14	49	5	12	7	26	52.9049	34	7.2042	27	53.5101	39.3883	43.2079	30	36.6085	43.0857
ATXN1-AS1	22	20	4	12	10	14	16	0	18	23	0	3	1	0	3	0	3	0	43	18	4	0	0	1	26	234	78	53	9	31	2	4	7	13	87	180	14	96	61	56	70	119	35	140
ATXN10	20	138	278	216	20	208	478	548	2	0	0	0	0	0	0	0	1	1	1	0	0	0	0	0	0	0	1	0	0	2	0	1	0	0	34.0437	15	9.14238	26	49.4863	11.3314	18.0904	12	19.7463	6
ATXN1L	88	136	72	80	42	56	66	72	24	15	0	2	5	3	0	0	7	2	38	9	7	1	1	0	5	51	18	7	15	25	5	4	7	7	28	0	11	5	32	3	19	3	5	5
ATXN2	24	154	136	172	16	148	161	629	93	16	0	13	6	0	19	1	12	2	31	7	5	2	2	5	13	104	41	35	33	32	23	9	20	33	4.79923	14.0804	3	8	20.343	3.72583	4.35478	10.6947	5.12667	12.6651
ATXN2-AS	12	6	4	2	6	6	0	0	0	0	0	0	0	0	0	0	0	0	0	0	0	0	0	0	0	0	1	0	0	0	0	0	0	0	38	37	11	41	23	19.6815	43	30	19	24
ATXN2L	74	1046	488	500	64	661	494	542	62	46	0	2	2	1	2	1	14	1	65	19	12	5	0	0	50	255	111	73	18	58	6	22	7	17	26	11	6	27	21	18	21	15.7126	22	22
ATXN3	40	52	120	114	20	58	108	106	29	10	0	2	4	0	3	2	7	0	25	6	4	1	1	0	4	60	15	8	6	33	3	5	5	11	24.0168	11.0037	6.67936	6	39.9214	19	7.17955	5.45664	19.7236	28.0138
ATXN3L	4	6	2	0	2	0	0	0	0	1	0	0	0	0	0	0	1	0	0	0	0	0	0	0	0	0	0	0	0	0	0	0	0	0	17.2975	4	8.16207	6	37.8966	4.07314	9.51893	5.02839	23.7715	4
ATXN7	52	263	122	125	29	134	152	266	97	38	1	0	14	12	14	2	60	2	97	20	47	5	11	0	35	86	34	21	36	60	19	20	18	23	11	47	4	17	10	16	10	15	9	29
ATXN7L1	66	24	6	0	22	26	24	26	21	5	0	1	0	1	1	0	6	0	6	1	2	0	0	0	1	0	0	0	6	13	0	2	2	5	78.286	67	20.6163	45.1405	127.323	37.2337	105.096	54.662	72.3675	70.0856
ATXN7L2	34	54	18	6	32	26	16	12	5	2	0	2	0	0	0	0	2	2	7	2	7	2	1	0	2	15	2	3	3	2	2	4	0	3	11	11	2	8	9.22692	14	7.31579	13.0068	10.0652	4
ATXN7L3	48	276	166	114	26	84	64	84	33	19	0	2	3	2	7	0	14	0	39	7	8	0	2	0	8	60	18	9	11	22	2	4	4	10	56.9173	43	21.7169	45.0265	68.524	9.90676	57.1839	66.9142	61.9237	14.3054
ATXN7L3B	16	178	300	260	14	136	244	192	44	62	0	3	8	3	5	0	11	0	105	27	8	0	5	1	10	183	59	26	17	34	3	12	4	13	28.1023	27	4	3	27.189	14	14.0012	14	9.00384	8.05011
ATXN8OS	32	10	12	6	6	4	2	0	0	0	0	0	0	0	0	0	0	0	1	0	1	0	0	0	0	0	1	0	0	0	0	0	0	0	19	63	5	32	24	34	21.3928	54	27	54
AUH	2	68	20	26	12	32	30	32	8	3	0	2	2	3	1	0	4	2	8	1	0	1	1	1	1	18	4	5	3	4	1	3	1	3	22.786	6.66807	2.78744	5.68892	45.6542	14.6218	13.8739	17.0232	5.62475	19.2512
AUNIP	32	20	22	20	22	42	30	42	4	1	0	0	0	0	0	0	0	0	1	0	0	0	0	0	5	22	9	1	0	3	0	0	1	1	5	0	0	0	1	1	6	1	0	0
AUP1	34	302	52	68	12	178	114	164	39	13	0	1	3	0	0	0	10	1	17	4	6	1	1	1	7	39	23	14	4	19	4	4	3	7	25	54.9649	10	64.3157	24.899	21.709	6	32.9423	12	25.2784
AURKA	26	70	184	154	28	148	350	286	5	4	0	1	4	1	2	0	2	1	9	0	1	0	1	0	23	85	40	29	6	22	3	1	5	5	7.3851	27	5.06641	6.06817	18.3982	7.35079	8.39141	6.01735	10.23	15.082
AURKAIP1	26	224	222	250	22	200	326	318	31	13	0	1	4	3	1	0	11	3	31	14	5	1	1	1	12	98	35	32	5	40	2	5	4	8	32	30	5	34	29	24	29	28	15	30
AURKAP1	12	18	14	4	2	10	8	4	0	0	0	0	0	0	0	0	1	0	2	0	0	0	0	0	0	2	0	0	0	0	0	0	0	0	11.4265	67.9428	6	57	17.2594	56.7034	21.1234	38	11.3387	35
AURKB	20	252	304	266	26	164	222	238	0	0	0	0	0	1	0	0	0	0	4	1	0	0	0	0	19	148	56	38	2	11	1	0	3	0	74.6536	143.966	31.8509	97	136.522	112.236	78.8954	123.112	68.2101	130.164
AURKC	16	14	8	4	6	4	0	2	1	0	0	1	0	1	0	0	0	0	0	1	0	0	0	0	0	0	0	0	1	0	1	1	0	0	74	199	19	119.528	50.6059	71	68.6586	215.82	44	220
AUTS2	95	1120	270	248	28	138	47	58	13	23	1	1	16	17	4	12	11	11	39	8	11	13	5	4	25	143	41	23	12	14	13	18	7	4	76	169	32	81	53	67	51	112	41	83
AVEN	10	54	66	50	10	60	52	70	0	2	0	1	0	2	0	0	2	0	5	2	1	1	0	1	5	24	15	5	4	4	0	2	3	2	28	76	4	50	29	45	24	92	9	42
AVIL	18	14	10	4	30	30	10	14	7	0	0	0	0	1	1	0	2	0	1	1	1	0	0	1	1	0	0	1	0	2	0	0	2	3	390	725	100	680	174	331	515	1257	139	629
AVL9	38	136	182	174	34	94	130	150	18	8	0	0	2	1	3	0	13	1	33	3	0	2	0	2	15	113	32	22	7	14	2	13	2	12	0	2	1	0	2	1	1	0	0	1
AVP	0	2	4	4	4	2	0	0	2	0	0	0	0	0	0	0	0	0	2	1	0	0	0	0	1	0	0	0	0	0	0	0	0	0	40.3698	70.0209	7	59.2071	24.3359	31.356	22	63.634	18.091	85.8786
AVPI1	6	12	8	0	2	0	6	0	0	0	0	0	0	0	0	0	1	0	1	1	0	0	0	0	0	0	3	0	0	2	2	1	1	0	6	3	1	12	14	6	18	11.3328	8	8
AVPR1A	20	14	8	8	18	8	2	4	23	8	0	5	4	0	6	1	4	3	16	3	3	0	3	0	14	1	0	1	7	9	3	2	3	5	44	105	30.0743	117	39.4212	54	54.0354	117.599	36.8307	93
AVPR1B	44	20	10	0	24	8	0	0	1	0	0	0	0	0	0	0	0	0	1	1	0	3	0	1	3	0	0	0	1	0	1	2	2	1	3.5	0	2.79492	0	10.7698	6.48262	13.6496	0.5	4	3.5
AVPR2	24	8	0	4	4	4	0	0	0	0	0	0	1	0	0	0	0	0	1	0	0	0	0	0	0	0	0	1	0	0	0	0	0	0	25.8408	4.01951	5.1573	12.3063	56.2482	2.00626	25.8411	9.51849	17.6684	5.33069
AWAT1	16	6	2	0	4	2	0	0	0	0	0	0	0	0	0	0	0	0	1	0	0	0	0	0	0	1	0	0	0	1	0	0	0	1	29.3835	21.9177	6.89519	24.6589	10	6.5139	24	16.1766	15.7349	21.5019
AWAT2	30	12	8	2	12	2	0	0	0	1	0	0	0	0	0	0	0	0	0	0	0	0	0	0	0	0	1	0	0	1	0	0	1	0	30.6898	68.8689	4.37292	18.2406	2.28693	26.625	0	12.4604	17.207	35.2511
AXDND1	16	6	2	0	8	8	2	0	0	0	0	0	0	1	0	0	0	1	0	0	1	0	0	0	0	1	1	1	0	0	0	0	0	0	21	53	9	57	36	44	24	42	26	52
AXIN1	40	250	130	104	34	136	74	128	32	20	1	2	6	0	5	0	11	1	41	10	5	0	2	0	10	68	34	13	17	33	5	5	7	11	37	109	23	132	42	95	45	126	37	87
AXIN2	36	40	10	10	32	20	6	8	1	1	0	0	0	1	2	0	5	0	4	0	0	1	0	1	2	0	1	1	2	1	1	0	0	0	78.6815	75	36	81	36	29	58	109	51	140
AXL	114	40	16	4	34	8	2	4	2	4	0	2	0	3	3	4	4	2	3	2	1	1	0	2	1	1	1	0	0	1	2	1	1	1	21.2776	34.2674	14.8833	28.0718	62.1816	38.6486	51.047	45.0392	57.2655	38.3345
AZGP1	28	8	0	0	0	6	0	2	0	0	0	1	0	0	0	0	0	0	0	0	1	0	0	0	1	0	0	0	0	0	0	0	0	0	56	166	12	139	58.7191	76	49.4181	97	32	117
AZGP1P1	30	12	4	0	8	16	0	2	0	0	0	0	0	0	0	1	0	0	0	0	0	0	0	0	0	0	0	0	0	0	0	0	0	0	61	56	11	67	54.9486	62.3867	33.6593	60.7178	25.5471	42.0189
AZI2	2	38	102	64	4	50	118	166	17	3	0	1	4	0	0	0	9	1	17	1	7	0	0	0	4	17	14	9	6	31	3	5	3	12	37	21	5	13	17	16	12	25	14	25
AZIN1	44	168	466	432	42	206	552	562	157	52	0	19	16	0	23	1	43	3	123	26	5	1	5	1	35	395	92	49	35	156	20	19	24	46	70.4295	222.748	40.9495	215.696	46.1744	95.5998	62.0579	250.451	29.8519	220.134
AZIN1-AS1	18	16	6	4	8	16	4	4	0	1	0	0	0	0	2	0	3	0	2	0	0	0	1	0	0	1	2	2	3	1	0	1	3	0	102.165	120	21.7156	103.669	53.8218	45.3191	78.9926	97.8648	43.3154	120.09
AZIN2	48	26	8	12	18	12	4	2	3	2	0	1	1	4	2	2	1	2	3	0	2	0	2	1	1	0	0	1	2	3	0	0	0	0	18.3078	61.2842	12.8084	19.1244	33.324	13.689	18.3374	34.6023	6.10596	44
AZU1	0	0	0	0	0	0	0	0	0	2	0	0	0	1	0	0	0	0	3	0	1	1	0	0	0	0	0	0	1	2	0	0	0	0	6	0	13	1	2	1	2	1	15	2
B2M	0	8	16	22	4	16	32	54	571	18	0	30	27	7	62	0	86	8	25	3	27	6	7	2	3	5	2	0	125	136	47	30	36	116	15.3963	0	9.49886	0	25.4073	1.02919	13.2967	3.00483	20	9.01936
B3GALNT1	46	38	10	10	16	10	6	24	0	1	0	1	0	0	0	1	1	0	1	0	0	1	0	0	0	1	0	0	1	2	0	1	0	0	57.3155	73	10	138	54.8658	71	38.1494	129	20	128.24
B3GALNT2	0	0	0	0	0	0	0	0	11	5	0	0	0	0	0	0	0	0	0	0	0	0	0	0	0	0	0	0	0	0	0	0	0	0	30	18	12	33	36	42	41	50	21	38
B3GALT1	12	0	0	0	2	0	0	0	0	0	0	0	0	0	0	0	0	0	0	0	0	0	0	0	1	0	0	0	0	0	0	0	0	0	0	0	10	1	4	2	4	2	6	9
B3GALT1-AS1	10	4	0	0	0	0	0	0	0	0	0	0	0	0	0	0	0	0	0	0	0	0	0	0	0	0	0	0	0	0	0	0	0	0	185.041	204	55.4513	203	147.731	112	123.815	210	117.151	132
B3GALT2	4	2	0	0	4	6	0	0	0	0	0	0	0	0	0	0	0	0	0	0	0	0	0	0	0	1	0	0	1	0	0	1	0	0	6	0	0.0373313	0.0107	0.297854	0.126515	0.277787	0.0481184	0.356789	0
B3GALT4	0	0	0	0	0	0	0	0	0	0	0	0	0	0	0	0	0	0	0	0	0	0	0	0	0	0	0	0	0	0	0	0	0	0	25	18	5	10	11	3	10	7	9	3
B3GALT5	68	32	16	4	38	12	8	0	1	0	0	1	1	2	1	0	0	0	3	1	0	1	1	1	1	0	0	1	1	2	0	0	1	1	37.5142	6.12231	6.91728	5.72336	38.3035	15.7499	18.0057	9.8298	16.9464	11.3246
B3GALT5-AS1	10	4	2	2	0	4	0	2	0	0	0	0	0	0	0	1	0	1	0	0	0	0	0	0	1	0	0	0	0	0	1	0	0	0	14.6019	11	4	14.9108	13	2	10.9217	11	13.4581	6
B3GALT6	40	56	18	32	20	32	28	36	5	5	0	0	10	5	0	5	9	0	15	5	5	8	3	1	2	6	0	4	8	11	8	5	2	5	12.4432	0	1	0	29.8083	3.64741	9.61091	3.97349	11.9781	10.188
B3GAT1	12	12	8	4	10	0	0	0	3	3	1	0	1	0	1	0	3	1	2	1	3	2	1	0	1	0	0	0	2	3	0	0	1	2	10	0	8	1	38	4	16	5	22	3
B3GAT2	12	4	2	0	10	2	2	0	0	0	0	0	0	1	0	0	0	0	4	1	3	0	0	0	0	0	0	0	4	0	1	2	1	0	22	6	5	0	12	4	17	9	7	8
B3GAT3	18	84	14	12	10	28	26	46	6	4	1	0	0	0	0	0	1	0	2	0	0	0	0	0	0	6	8	3	0	5	2	1	1	0	5.58189	25.8072	19.9292	6.01242	11.3715	11.6106	14.9052	5.07429	48.7213	22.8563
B3GLCT	30	16	20	32	4	8	5	4	2	2	0	0	1	1	0	0	2	0	2	2	3	0	1	0	1	5	1	3	1	2	1	0	1	1	5.00366	2.69349	5	1	24.8013	7.13647	27.7638	13	12.1677	2
B3GNT10	10	12	16	22	12	8	22	24	3	2	0	2	0	0	0	0	2	0	1	0	0	0	0	0	3	10	3	1	0	2	0	0	0	0	134.416	289	39.8165	188.754	109.959	144.348	102.839	230.008	54.3762	202.116
B3GNT2	22	52	24	36	10	42	38	48	20	2	23	2	1	2	3	0	10	1	7	2	1	1	1	0	7	39	9	3	1	10	1	0	4	2	0	1	0	0	7	1	0	0	2	0
B3GNT3	14	12	10	8	14	12	4	4	0	6	0	2	4	0	1	0	8	0	19	9	6	1	3	0	10	5	5	5	2	3	1	3	3	4	25.2469	3	2.52931	2	21.7709	5.29172	21.2961	9.78954	18.988	7.15887
B3GNT4	16	6	0	0	4	3	2	0	2	0	0	0	0	1	1	0	2	0	0	0	0	1	0	1	1	1	0	1	1	0	0	1	0	0	16.4805	17	1.07805	21	14.5084	32.4504	20.3289	17.0481	8.51433	29
B3GNT5	6	0	0	0	2	2	2	8	17	1	0	2	2	0	1	1	14	0	4	0	2	1	0	0	1	0	0	0	1	16	2	0	0	8	4	8	8	4	16	5	17	7	5	9
B3GNT6	10	8	2	0	6	2	0	2	1	0	0	0	0	0	0	0	1	1	3	0	1	0	1	1	1	1	1	0	0	3	0	0	0	1	4.59167	2.30625	3	4	12	5	9.31886	6	11	6.96873
B3GNT7	16	26	8	12	8	4	2	2	0	2	3	2	7	3	11	1	0	2	6	0	0	0	2	0	1	10	4	1	3	4	5	0	3	4	13	2	10	3	14	11	28	21	8	8
B3GNT8	18	2	4	2	4	2	0	0	23	0	0	0	4	0	1	0	4	1	2	1	3	1	2	0	0	0	0	0	1	2	1	1	2	1	18	36	1	4	9	14	11	17	3	2
B3GNT9	16	16	8	6	10	6	2	4	0	0	0	0	1	2	3	0	10	0	10	7	3	1	0	0	4	1	1	1	3	6	3	4	0	1	18	2	4	1	38	3	31	6.41474	29	10
B3GNTL1	0	8	2	2	4	8	8	8	3	0	0	0	1	1	0	0	1	0	3	0	0	0	0	0	0	3	0	2	0	2	1	0	0	2	12	4	7.02249	2	24.6711	5.01295	10.0268	3.00735	21.0635	14.1867
B4GALNT1	34	39	6	2	38	16	6	20	1	0	1	0	1	1	0	0	4	0	1	0	1	0	0	0	0	1	1	0	1	0	0	1	1	0	73.9454	28.3646	9.99658	13.6388	76.4656	13.1078	27.7549	18.3662	28.2165	36.7233
B4GALNT2	38	38	12	20	28	8	4	22	0	3	0	0	2	2	2	1	5	1	4	4	4	0	1	0	4	0	1	6	1	2	1	2	0	1	8	7	5	0	15.6674	1	5.3376	0	6	11.5426
B4GALNT3	94	64	6	2	44	32	4	2	3	3	0	2	5	5	2	1	5	2	2	0	7	2	3	1	9	15	4	2	2	15	11	3	4	4	71.5466	6.29074	20.4165	1	119.888	16.3877	52.6645	11.4716	52.4162	38.7199
B4GALNT4	30	39	7	3	6	12	0	2	1	2	0	2	3	7	1	4	7	2	8	4	4	4	3	0	9	2	3	0	2	1	3	4	3	2	27	1	1	1	22	1	23	6	16	7
B4GALT1	30	72	46	80	12	44	42	60	96	22	0	0	3	4	3	1	55	3	30	8	12	0	2	2	3	16	7	2	7	20	4	11	3	19	18.3245	50.0384	16.7608	15.8202	62.6795	23.0793	39.3135	36.1821	32.635	30.9998
B4GALT1-AS1	2	2	6	4	6	2	2	4	1	1	0	0	0	1	0	0	1	1	0	0	0	0	0	0	1	0	0	1	1	0	0	0	0	0	31	88	7	73	39	34	25	50	20	68
B4GALT2	22	24	22	22	6	12	24	26	3	3	0	1	3	1	1	0	3	2	5	1	4	2	1	0	0	19	8	9	3	2	1	2	3	1	2	5	2	7	2	5	6	1	2	0
B4GALT3	64	84	62	68	14	104	112	156	9	1	0	0	0	3	3	0	3	0	3	2	0	3	0	1	5	19	6	8	4	4	7	5	1	3	23	37	0	17	5	6	7	16	5	11
B4GALT4	56	72	36	50	32	44	38	58	5	1	0	0	1	0	2	0	1	1	3	0	0	0	0	0	2	9	4	5	0	6	0	1	1	2	24	70	7	69	17	46	17	39	9	46
B4GALT4-AS1	4	4	2	0	4	0	0	0	0	0	0	1	0	0	0	0	0	0	0	0	0	0	0	0	0	1	0	0	0	0	0	0	0	0	22	5	3	14	3	24	5	24	2	11
B4GALT5	22	62	48	66	22	64	84	116	92	1	0	1	10	7	6	0	46	7	9	1	11	2	3	4	6	30	11	8	8	56	6	5	12	22	3.5	0.5	0	2	2.5	0	0.5	0.5	0	3
B4GALT6	40	20	26	40	40	106	160	204	20	1	0	2	3	0	3	0	2	0	0	1	1	0	0	0	0	5	0	1	7	7	2	1	2	5	14.9269	23.5361	5.31422	36.952	17.7856	7.52472	20.5221	16.744	11.7057	35.6131
B4GALT7	14	46	12	12	10	30	34	38	2	2	0	0	1	1	1	0	0	2	4	2	1	0	0	0	2	5	6	1	0	3	0	2	0	0	26	16	6	5	15	7	8	14	15	7
B4GAT1	12	8	6	4	6	12	2	6	1	1	0	1	0	0	0	0	0	0	0	0	0	2	0	0	1	4	0	0	0	0	1	0	1	0	5	8	3	1	6	0	4	1	6	0
B9D1	40	20	20	0	20	6	20	12	0	1	0	0	0	0	1	1	1	1	2	0	0	0	0	0	3	1	3	0	0	1	0	0	1	0	0	0	4	0	5	0	3.89675	0	0	0
B9D2	8	24	16	24	2	8	5	10	2	1	0	0	4	1	0	0	1	1	2	1	0	0	0	0	0	2	3	2	1	5	1	1	0	3	25.1325	29.0005	3.56117	6.41322	22.1299	6.7877	13.2138	3.48605	2.324	7.61123
BAALC	14	10	2	0	8	0	0	0	1	0	1	2	4	3	2	1	3	1	2	0	1	1	2	3	0	0	0	0	1	6	2	1	1	2	7.446	2	0	0	1.08193	1	11	4.2634	1	0
BAALC-AS1	2	4	0	0	0	2	0	0	0	0	0	0	0	0	0	0	0	0	0	0	0	0	0	0	0	0	0	0	0	0	0	0	0	0	6	0	0	0	3	0	0	0	2	0
BAALC-AS2	2	2	0	0	0	0	0	0	0	0	0	1	1	1	0	1	0	0	0	0	0	0	1	1	0	0	0	0	0	0	0	0	0	0	10.7301	1	2.04728	0	16.4081	2	17.4484	7.00919	0	4
BAAT	4	0	0	0	2	2	0	0	0	0	0	0	0	0	0	0	0	0	1	0	0	0	0	0	0	1	0	0	0	0	0	0	0	0	6	0	3	0	14	0	4	1	2	9
BABAM1	44	148	265	314	24	212	356	476	24	13	0	1	5	0	2	0	5	0	29	4	4	0	1	0	27	107	47	45	3	31	6	6	3	6	1	2	0	2	0	0	3	2	0	0
BABAM2	8	18	34	44	18	34	64	60	18	7	0	2	8	5	5	0	18	3	18	13	8	0	4	2	9	24	8	10	18	18	11	7	9	13	85	200	15	162	52.7087	91.988	35.0351	134	53	119
BABAM2-AS1	18	2	2	0	4	4	0	0	0	0	0	1	0	0	1	1	1	0	1	1	0	1	0	0	1	0	1	0	1	0	0	0	0	1	9	30	4	23	22	31	11	27.0463	13	21
BACE1	58	28	14	0	94	26	0	0	6	0	1	1	0	1	0	0	1	0	1	0	0	2	0	2	1	0	1	0	2	3	1	3	0	1	28	16	4	13	17	4	20	9	14	9
BACE1-AS	2	0	0	2	16	10	6	14	1	0	0	0	0	0	0	0	0	0	2	0	0	0	0	0	0	1	1	1	1	1	0	0	0	1	3	0	1	0	18	0	12.0596	2	6.12147	3
BACE2	42	14	20	6	30	8	2	2	10	3	0	1	3	0	1	0	7	0	7	1	0	0	0	1	3	6	0	0	2	4	1	1	3	1	26.1518	0	2	0	27.7491	4.04623	5	2	11.2556	5.1283
BACH1	36	176	222	250	14	120	128	206	195	29	0	7	21	7	20	0	67	8	36	5	27	1	4	2	8	84	25	23	32	132	16	24	11	95	11.0054	5.00109	0	2.00105	26.0102	1	4.00235	3	2.00191	6.01424
BACH1-IT2	6	4	2	2	0	2	2	0	0	0	0	0	0	0	0	0	0	0	1	0	0	0	0	0	0	0	0	0	0	0	0	1	0	0	17	26	7	7	20	24	22	30	22	40
BACH1-IT3	0	0	0	0	0	0	0	0	0	0	0	0	0	0	0	0	0	0	0	0	0	0	0	0	0	1	0	0	0	0	0	0	0	0	65	124	13	158	57	111	55	125	22	123
BACH2	36	258	82	46	38	94	68	70	24	177	0	0	1	1	2	0	4	0	137	17	2	1	1	1	9	110	46	28	4	3	2	2	2	1	29.7264	57	9.1741	17	33.2926	12.3251	37.0214	41	31.7564	43.3278
BAD	18	80	110	102	16	44	68	136	15	5	1	0	1	0	3	0	2	0	16	3	0	0	0	0	7	22	23	14	2	8	1	3	0	5	6.82217	1	17	2	21.0536	4	16.6907	3	7.15487	10
BAG1	48	408	576	472	74	522	754	1140	114	18	0	2	6	4	3	0	25	3	38	16	8	5	7	1	42	338	110	84	26	50	17	59	16	34	68.1985	44	12.3004	55	62.8391	26.0832	28.4913	49.396	29.3254	30.6534
BAG2	20	42	48	62	12	128	250	276	2	1	0	0	0	1	1	0	0	0	3	1	0	0	0	0	9	84	13	9	0	0	1	1	0	0	68	184	13	108	45	86	42	144	38	155
BAG3	20	58	34	40	8	34	30	26	6	5	1	0	1	0	1	2	3	2	5	3	0	1	1	1	6	0	2	1	3	6	2	6	0	4	33.1262	65	20	114	25.5723	69.0158	37.0396	101.46	12	50
BAG4	26	48	106	120	12	70	124	140	22	10	0	0	0	0	0	1	2	0	14	3	5	1	0	0	8	100	21	9	5	19	2	3	3	4	2	0	0	3	6	2	1	1	0	2
BAG5	28	126	178	226	26	216	288	290	24	21	0	3	1	1	3	0	13	2	35	8	6	0	0	0	9	131	34	14	5	26	1	4	3	9	171	236	36	232	66	144	58	226	40	193
BAG6	2	2	0	0	6	4	2	6	9	0	0	0	0	0	0	0	0	0	0	0	0	0	0	0	0	0	0	0	1	0	0	0	0	0	282.033	834	89	781	233.662	479	236.996	714.005	110.067	509
BAGE	0	0	0	0	0	0	0	0	0	0	0	0	0	0	0	0	0	0	0	0	0	0	0	0	0	0	0	0	0	0	0	0	0	0	17.0035	23	5	55	26.4174	30	22.051	26	10.0068	15.0031
BAGE2	0	0	0	0	0	0	0	0	0	0	0	0	0	0	0	0	0	0	0	0	0	0	0	0	0	0	0	0	0	0	0	0	0	0	97	160	11	107	51	90	84	179	50	204
BAGE3	0	0	0	0	4	0	0	0	0	0	0	0	0	0	0	0	0	0	0	0	0	0	0	0	0	0	0	0	0	1	0	0	0	0	83.1245	118	21	63	52.8007	60	42	146	28	104
BAGE4	0	0	0	0	0	0	0	0	0	0	0	0	0	0	0	0	0	0	0	0	0	0	0	0	0	0	0	0	0	0	0	0	0	0	29.1805	6	1	30	19.6964	9	9.02354	9	14.1716	9.22781
BAGE5	8	0	2	0	2	0	0	0	0	0	0	0	0	0	0	0	0	0	0	0	0	0	0	0	0	0	0	0	0	0	0	0	0	0	140	400	39	286	109.67	173.62	95	270	69	212
BAHCC1	4	6	2	0	0	0	0	0	6	19	0	2	0	1	0	0	0	2	5	1	1	1	2	0	0	0	0	0	2	0	2	0	1	0	0	0	0	0	0	0	0	0	0	0
BAHD1	76	120	42	44	26	62	44	34	18	5	0	2	4	3	3	3	7	3	29	6	1	5	6	3	7	39	13	5	7	14	4	5	7	8	2	0	0	2	8	3	4	1	7	7
BAIAP2	48	26	20	0	26	28	10	6	2	5	0	2	4	1	1	0	3	4	6	3	2	1	2	0	5	4	0	3	1	6	7	8	5	3	1	1	2	0	2	0	2	3	0	0
BAIAP2-DT	38	30	8	10	16	14	4	4	11	3	0	2	7	3	3	1	19	3	12	16	15	2	2	0	2	1	2	6	11	16	8	6	9	8	31.0659	11	32.2792	4	71.8939	10.0057	36.6526	20.0536	52.6595	25.5097
BAIAP2L1	30	30	20	14	12	24	22	36	0	0	0	0	0	0	0	0	0	0	0	0	1	0	0	0	3	10	4	8	0	1	1	1	0	0	0	0	0	0	0	0	0	0	0	1.45638e-05
BAIAP2L2	18	16	6	2	19	6	2	2	1	0	1	1	0	1	0	0	2	0	0	0	0	0	1	1	2	3	0	0	0	1	0	0	2	0	17	4	15	4	32	9	30	5	10	8
BAIAP3	34	805	70	56	32	14	4	4	8	10	0	2	0	2	4	1	19	3	15	1	3	1	1	0	4	2	0	0	8	2	2	3	2	3	70.0101	44.0419	15.0331	12.0206	35.3455	17.0233	30.3766	31.0291	40.9375	28.0486
BAK1	22	38	70	60	6	20	56	40	10	6	0	0	1	0	0	0	1	0	9	0	3	0	0	1	0	21	4	6	3	9	0	1	1	0	0	0	0	0	2	0	2	3	3	1
BAMBI	8	18	22	16	6	18	22	12	11	23	0	4	4	4	1	1	31	7	60	24	25	1	6	4	30	18	18	24	13	22	6	11	7	6	63.1428	66.0933	14.9333	19.6776	37.0528	22.4895	35.3558	57.086	34.4546	16.6691
BANCR	4	0	0	0	4	0	0	0	0	0	0	0	0	0	0	0	0	0	0	0	0	0	0	0	0	0	0	0	0	0	0	0	0	0	9.36692	15	4.03236	0	18.8756	6	7.04983	13.3368	10.4718	17
BANF1	18	48	202	234	14	136	238	316	17	4	0	2	1	0	1	0	2	0	13	5	0	0	0	2	9	44	19	16	4	17	2	2	0	4	53	84	4.27609	45	49.6	40	34	39	32.8421	58.13
BANF2	12	4	2	0	2	4	0	0	0	0	0	0	0	0	0	0	0	0	0	0	0	0	0	0	0	0	0	0	0	1	0	0	1	0	155.786	85.9604	40.2992	79.6489	236.254	92.9397	140.356	79.48	108.098	69.4926
BANK1	20	40	44	24	20	82	128	96	265	195	0	15	10	4	25	0	18	1	319	49	3	1	3	0	27	224	64	35	46	27	15	0	9	54	89.115	189.981	7.90626	129.339	29.3102	81	49.6883	160.8	23.7972	106.372
BANP	70	262	158	200	56	270	224	998	65	9	0	2	5	1	10	0	6	0	32	4	6	1	1	3	6	35	12	17	8	27	8	9	2	13	33.0737	51.5688	10.4438	57	13.7463	38.2488	21.8185	49	17.534	49.1051
BAP1	25	204	102	68	34	162	118	178	36	15	0	3	5	1	4	2	6	1	42	4	8	5	0	2	10	114	42	16	7	13	4	3	5	5	26.0652	46.9503	8.58535	28.4829	48.0366	17.5349	34.508	34	23.4402	34.5034
BARD1	16	138	144	226	10	102	240	382	56	14	0	6	4	0	22	0	2	1	16	3	6	2	0	1	16	124	29	25	10	22	19	4	6	20	14.4514	8	4	16	7.24244	14	7	11	1	7
BARHL1	4	4	0	0	0	0	0	0	0	0	0	0	1	0	0	0	0	0	2	0	0	0	0	0	0	1	0	0	2	1	0	0	1	1	16.0656	49.2172	8	43.0713	25.0589	29	9.29762	44	9.81341	33.1459
BARHL2	14	8	2	0	6	0	0	2	0	0	0	0	0	0	0	0	0	1	1	0	0	1	0	0	0	0	0	0	0	0	3	0	3	0	0	6.44679e-07	0	0	0	0	0	0	2.83849	0
BARX1	16	2	2	2	2	4	2	0	4	2	0	2	0	0	4	1	2	2	5	2	1	2	0	2	1	0	0	0	4	5	0	4	4	0	380.41	167.364	157.441	156.937	1003.92	169.035	514.306	292.174	493.659	282.722
BARX1-DT	14	8	0	2	8	0	0	0	0	0	0	0	0	0	0	0	0	0	0	0	0	0	0	0	0	0	0	0	0	0	0	0	0	0	40	143	13	109	31	39	36	113	19	59
BARX2	24	12	0	0	4	2	0	0	2	0	0	0	0	0	0	0	0	1	1	0	0	0	0	0	0	1	0	0	0	1	0	1	1	0	33.3591	52	10	52	43.4462	45	32.4116	86	30	44
BASP1	40	948	740	788	44	290	240	336	661	74	0	13	57	39	15	3	413	26	154	23	119	6	17	8	51	259	118	83	47	203	38	63	69	225	31.2856	47	3.10728	21.1329	18.8901	7	10.4254	29.3118	29.5007	49.1412
BASP1-AS1	20	6	4	4	8	2	0	0	0	1	0	0	1	0	1	1	0	1	1	1	0	0	0	0	1	1	0	0	0	1	1	2	1	0	30.7728	42.001	10	47.0301	27.2896	27	42.8088	39.0176	13.7871	31
BASP1P1	6	12	0	0	6	2	0	0	0	0	0	0	0	0	0	0	1	0	0	0	0	1	0	0	0	0	0	0	0	0	0	1	0	0	27.8136	53.0774	6.94391	44	15.7679	42.7351	17.6562	83.1263	34	36.7785
BATF	30	134	214	332	6	44	80	72	14	4	0	1	4	1	0	0	6	0	35	2	1	0	1	0	10	4	2	7	2	23	0	2	6	3	18	0	6	2	37.3537	3	28.1802	4	19	2
BATF2	26	12	0	2	12	8	0	2	5	2	1	0	1	1	0	0	4	0	2	1	4	1	0	0	0	0	0	0	2	20	1	1	10	6	8	0	0	0	19	2	7	2	4	3
BATF3	8	4	0	4	20	12	0	6	1	0	0	0	1	0	0	0	0	0	1	1	0	0	0	0	0	1	2	0	0	10	0	1	1	2	2	0	0	0	10	2	3	4	23	0
BAX	40	254	128	154	24	130	114	140	19	11	0	2	3	1	2	0	11	1	34	17	6	3	0	0	10	60	19	13	4	19	3	5	3	5	1	0	0	0	11	1	4	1	2	0
BAZ1A	35	861	592	404	50	305	337	266	138	79	0	18	32	8	29	3	110	7	139	21	65	7	14	2	57	474	129	40	75	202	33	41	47	79	87	146.51	20.9101	113.809	53.3458	67.4283	65.9211	124	50	117.983
BAZ1B	128	4052	2082	1304	142	1436	1466	1182	52	57	0	6	6	4	6	1	13	0	135	27	14	2	3	3	91	1287	337	115	20	98	11	13	8	16	10	2	3	0	6	0	6.0349	2	2	7
BAZ2A	154	1252	502	378	106	576	412	290	146	134	1	3	16	6	4	1	53	3	192	32	18	3	7	0	30	400	108	51	19	90	14	19	10	28	24	9	8	4	26	5	19	9	22	19
BAZ2B	30	466	174	124	12	76	76	80	74	29	1	1	7	1	5	1	22	1	37	3	16	3	2	1	2	14	5	2	9	64	10	18	12	30	2.00171	1	1	0	11.4141	0	8.0398	2	7.58649	9.02972
BBC3	34	60	32	54	20	53	24	27	24	3	0	2	8	2	7	1	22	4	18	6	6	4	2	4	11	16	13	12	5	14	6	7	10	18	5	3	4	12	14	12	4	14	5	27
BBIP1	8	14	36	22	4	16	10	24	16	1	0	1	0	0	2	0	4	1	10	3	1	0	0	0	3	11	3	5	3	9	1	1	1	7	15.5659	2	3	0	24.541	3.02202	6.0459	4	18.3977	13
BBOF1	14	32	22	24	2	8	10	6	35	0	0	2	4	1	4	1	2	1	1	0	3	0	1	0	1	4	1	2	14	13	5	7	7	13	20.8694	5.73374	6.87198	10	30.2676	5.43811	17.8991	4.09435	21.4469	11.1296
BBOX1	12	4	0	0	2	2	0	0	0	0	0	0	0	0	0	0	0	0	0	0	0	0	0	0	0	1	0	0	0	0	0	1	0	0	11.5789	3.88669	8.16556	11	17.2385	10.7317	25.6444	40.9534	30.5019	15.8787
BBOX1-AS1	10	2	4	0	2	2	0	2	0	0	0	0	1	0	0	0	1	0	0	0	0	0	0	0	0	0	0	0	1	0	0	0	0	1	44.3898	16.1832	4	2	52.9679	7	22.3397	15.195	28.9552	20
BBS1	40	60	6	10	14	38	28	28	3	0	0	0	0	0	0	0	4	4	3	2	0	0	0	0	1	7	2	5	0	1	0	1	1	0	12.2988	2	5.3165	7.86697	24.4214	8.09268	32.6581	9.11891	35.0686	11.9461
BBS10	6	8	18	6	4	8	14	14	8	4	0	0	0	0	0	0	6	1	5	1	1	1	0	0	1	12	4	3	0	3	0	1	0	2	15.0097	6.00135	0	0	14.4592	0	7.00403	0	2.00459	11.0049
BBS12	25	12	6	24	18	20	20	20	0	2	0	1	0	2	0	0	0	0	2	0	0	0	0	1	0	2	4	1	0	5	0	1	0	0	51.4805	69	9.0252	42.6036	50.819	54.61	32.8195	67.8533	22.7839	65
BBS2	16	16	28	18	10	16	32	32	8	6	1	0	2	0	0	0	2	2	10	1	2	0	0	0	4	16	7	6	2	4	0	3	1	1	121.319	95	22.6636	85.8968	75.8478	58.0735	58.5087	100.594	71.2416	103.207
BBS4	26	38	34	42	22	34	88	76	7	1	0	0	2	1	0	2	1	0	3	2	1	0	0	0	4	16	13	8	0	2	0	0	1	1	3.25364	0	0	0	11.3421	1.08577	0	0	4.18682	0
BBS5	16	8	10	0	12	6	6	0	0	0	0	1	0	0	1	0	0	0	2	0	0	0	1	0	1	0	1	0	0	3	0	0	0	1	0	0	0	0	2	0	0	0	1	3
BBS7	34	28	18	16	20	30	62	68	3	2	0	1	2	1	1	0	1	1	2	0	0	0	0	0	3	15	3	4	3	2	0	1	0	1	4.33786	0	3.9906	0	8.57739	5.93767	3.43799	1.65525	7.82232	0
BBS9	40	48	32	36	16	28	60	86	17	3	0	1	1	1	4	1	3	0	5	1	2	0	0	1	1	9	9	2	3	9	2	2	2	2	0	0	0	0	0	0	0	0	0	0
BBX	70	448	372	286	18	208	424	384	46	82	0	6	4	2	8	1	13	2	103	16	11	1	4	0	21	145	42	25	21	43	2	15	9	27	0	0	0	0	0	0	0	0	0	0
BCAM	50	20	6	2	18	14	2	0	5	1	1	0	4	2	1	3	1	2	3	2	2	5	1	3	1	0	0	1	6	4	1	7	4	4	2	0	0	0	4.48023	1	5	1	1	2
BCAN	34	18	2	0	10	12	6	4	0	0	0	1	0	0	1	0	0	0	0	0	0	0	0	0	1	1	1	0	0	1	0	0	0	0	3	49	0	23	9	23	7	22	10	11
BCAP29	0	0	0	0	0	0	0	0	0	0	0	0	0	0	0	0	0	0	0	0	0	0	0	0	0	0	0	0	0	0	0	0	0	0	1	6	3	3	5	0	9	3	1	1
BCAP31	40	74	38	64	14	54	58	70	94	9	0	4	7	0	11	3	21	4	10	8	5	1	2	2	7	27	13	2	28	18	6	8	2	18	8	2	8	0	20	2	6	0	5	3
BCAR1	18	26	2	2	14	14	6	2	0	3	0	2	0	0	0	0	0	0	2	0	0	1	0	0	0	0	1	0	0	1	0	1	0	1	59.6297	83.9446	21.1229	14.3051	79.5557	40.7004	38.6817	21.2189	42.4361	19.3161
BCAR3	22	48	24	22	14	42	66	74	2	2	0	0	2	0	0	0	10	3	4	5	5	2	2	0	15	52	20	25	1	8	3	5	5	8	10	12	3	4	9	4	5	7	15	13
BCAR3-AS1	22	14	0	4	16	0	0	0	0	0	0	0	0	0	0	0	0	0	0	0	0	0	0	0	1	0	0	0	0	0	0	0	0	0	97	207	23.0171	151	73.4831	118	67.1324	199	43	160
BCAR4	2	6	0	0	0	4	2	0	0	0	0	0	0	0	0	0	0	0	0	0	0	0	0	0	0	6	1	1	1	0	0	0	0	0	30.0322	40	13	35	13.0607	23	13.3109	28.0566	29.3441	23
BCAS1	36	20	2	0	32	20	16	8	0	0	0	0	0	0	1	0	3	1	10	1	1	1	1	1	0	0	1	0	1	1	2	4	0	1	2664	5899	540	3372	2101.06	2949	2400.02	5934	1264	5411
BCAS2	10	38	128	98	18	114	224	240	19	11	0	0	2	1	0	0	5	2	16	1	1	0	0	1	9	50	19	6	5	6	0	6	2	2	10.0443	10	7	1	22.0578	1.02054	14.1037	11.1459	23.3329	2.00344
BCAS3	28	66	50	40	20	38	40	44	18	3	0	0	2	3	1	4	7	0	7	2	5	2	3	1	3	13	3	2	8	13	2	5	3	6	35	6	4	13	58.3418	2	14.0329	8	22	15.0125
BCAS4	12	26	22	26	8	52	82	102	5	13	0	0	2	0	0	3	3	0	28	10	0	1	0	1	5	73	19	24	1	2	1	4	3	0	14	34	4	19	25	39	15	26	22	19
BCAT1	72	168	744	472	60	472	1012	714	19	75	0	1	2	0	2	0	47	0	168	31	4	1	1	0	150	1706	438	177	3	9	4	4	3	7	162.819	200	42	65	103.392	42.6136	71.497	92	62.8494	110.437
BCAT2	38	94	48	58	20	58	68	112	0	2	0	0	1	3	2	2	2	0	12	5	1	2	2	4	2	22	5	3	1	4	3	1	3	4	7	0	0	7	5	1	3	0	0	0
BCCIP	28	484	514	356	26	324	420	324	12	15	0	1	0	1	2	0	0	0	34	4	5	0	0	1	23	289	80	38	11	34	6	8	0	6	6	12	5	4	12	5	17	7	5	2
BCDIN3D	28	22	10	7	8	34	34	40	2	3	0	0	1	2	0	0	2	0	6	0	0	1	0	0	1	10	9	4	1	5	0	2	2	1	0	4	2	6	9	8	5	9	4	4
BCDIN3D-AS1	36	14	6	6	14	14	8	0	0	0	0	0	0	0	0	0	0	0	0	1	0	1	0	1	1	2	1	0	0	1	0	0	0	0	9.37932	19.5961	0	33	0	3.61987	11.2144	6.62765	5.01095	7.14037
BCHE	12	6	2	0	8	2	0	0	0	0	0	0	0	0	0	0	0	0	0	0	0	0	0	0	0	1	5	0	0	0	0	1	0	0	13.2981	9.18971	4.75573	0	42.2169	6.5918	27.5982	5.73929	16.3725	5.70558
BCKDHA	40	116	132	164	20	78	102	102	11	5	0	1	0	3	3	0	3	1	11	7	4	0	1	0	8	27	15	8	3	6	3	2	0	5	13.8443	20.4411	3.21668	0	20.271	23.5629	4.23748	40.8123	2.27734	26.3314
BCKDHB	4	12	36	20	8	36	90	126	0	3	0	1	0	1	1	0	0	0	5	0	1	0	0	1	1	40	12	6	0	2	2	1	3	0	27.1157	13	6.04455	13	19.5985	6.00928	10.0073	19.5625	16.3049	15.4892
BCKDK	28	32	54	74	10	62	40	82	16	3	0	0	4	1	0	1	6	0	8	2	4	1	2	1	7	18	5	3	1	24	3	6	3	6	5	0	0	0	10.0908	1	7.09674	2	1	0
BCL10	6	44	78	70	8	44	56	60	24	5	0	1	1	0	2	0	10	1	21	2	5	0	1	1	7	25	5	7	2	21	0	4	2	11	19	43	9	55	13	24.4445	18.7332	31	7	24
BCL11A	44	512	236	222	26	146	138	204	31	31	0	4	1	1	1	0	4	0	59	7	7	2	2	0	21	211	58	38	0	10	1	2	1	2	3	21.2051	2	2	7	7	1	7	1	3.59783
BCL11B	18	22	8	2	14	8	0	2	45	5	0	2	4	1	1	0	4	1	6	2	8	4	1	2	3	0	2	0	14	13	4	14	1	11	5.61779	9	3.57432	13.9071	18.1188	5.06156	6.86672	8.7692	11.0618	17.1057
BCL2	284	1994	1981	1606	230	1125	1909	1556	24	75	0	2	1	0	1	0	14	0	115	25	4	0	0	0	29	287	82	35	14	5	2	8	1	8	15	67	7	27	15	18	14	37	7	32
BCL2A1	4	18	70	84	33	142	259	318	96	14	0	0	10	6	1	1	44	3	20	10	22	1	2	2	4	22	22	7	7	41	3	11	8	33	20.6731	70.1418	4.99043	27.4789	9.26927	20.1766	11.36	32.0989	8.29943	20.447
BCL2L1	12	104	158	132	16	80	112	112	632	9	0	9	28	2	21	1	16	3	19	3	25	6	15	10	8	65	42	13	91	255	65	115	46	160	0	4.85816	11.8109	3.54545	0	6.4856	21.2323	4.07216	4.21243	10.4374
BCL2L10	0	12	8	4	6	6	6	2	0	12	0	0	2	0	1	0	5	0	37	2	5	0	0	0	10	8	5	4	3	1	2	1	0	1	73.8582	29.3866	33.2076	6.84509	131.31	36.5076	56.4141	28.736	59.8751	37.7145
BCL2L11	48	466	446	579	8	166	244	348	56	36	0	2	5	0	1	0	38	1	80	18	8	1	0	1	14	161	37	32	2	17	4	8	6	18	2.66547	0	3	2.9815	5.26219	7.69105e-05	6.26681	2.72265	12.7894	2.78949
BCL2L12	84	188	150	164	22	44	98	112	2	1	0	0	1	2	0	0	3	0	6	1	0	0	0	0	4	31	10	7	2	7	1	2	1	2	316	603	34	251	153	218	321	694	94	443
BCL2L13	40	86	154	128	34	124	206	324	31	14	0	4	3	0	0	0	12	2	28	10	8	1	1	0	9	120	58	27	16	41	14	7	6	10	8.28896	3	9	5	17.5216	11	14.5518	7.112	12.326	10.1916
BCL2L14	0	0	0	0	0	0	0	0	0	0	1	0	0	0	0	0	0	0	0	0	0	0	0	0	0	0	0	0	0	0	0	0	0	0	26	48	18	88	13	11	15	18	21	14
BCL2L15	18	12	8	0	16	6	4	0	2	2	0	1	0	0	0	0	0	0	3	0	0	0	0	0	0	1	0	0	0	14	1	1	1	0	11	1	3	0	15	1	11	1	6	7
BCL2L2	48	58	16	6	38	18	4	2	16	0	0	1	0	0	1	0	0	0	4	0	0	0	0	0	1	2	1	1	6	15	1	2	1	6	0	0	3	6	10	2	6	2	4	3
BCL2L2-PABPN1	0	0	0	0	0	0	0	0	0	0	0	0	0	0	0	0	0	0	0	0	0	0	0	0	0	0	0	0	0	0	0	0	0	0	14	2	1	2	30	2	15	2	6	6
BCL3	30	86	46	90	16	40	32	82	93	5	0	1	8	4	2	2	24	0	5	4	17	1	2	0	8	23	12	15	9	21	1	6	5	16	0	0	2	0	12	0	3	1	6	1
BCL6	52	332	216	186	52	544	566	690	146	26	0	1	20	12	9	2	90	9	35	4	15	2	5	1	31	429	108	39	18	54	11	17	12	55	47.1747	10.189	9.92581	0	14.6659	6.08002	16.218	4.68088	24.229	20
BCL6B	52	10	6	2	8	6	0	0	15	4	1	3	1	0	0	1	0	0	2	5	0	0	0	1	0	0	0	0	3	8	0	6	2	5	9	0	6	0	8	0	7	1	3	0
BCL7A	28	774	381	326	28	312	216	305	4	55	0	2	2	0	0	0	0	0	43	10	1	3	0	1	20	114	40	24	5	1	2	0	0	1	11	5	4	3	8	2	3	2	18	13
BCL7B	38	186	144	212	24	82	110	194	46	13	0	3	2	3	0	0	2	1	23	4	7	1	1	1	9	95	49	41	8	29	3	7	8	11	32	2	13	2	14	1	31	6	11	0
BCL7C	24	74	86	122	10	30	30	80	8	8	0	0	3	1	1	0	2	0	21	7	2	1	0	0	9	26	14	15	1	17	5	3	1	4	4	4	2	0	11	3	3	2	4	0
BCL9	62	114	64	50	72	100	128	114	5	2	0	1	1	1	0	0	3	0	5	1	2	1	0	1	2	23	10	2	1	3	0	3	2	2	7	2	4	0	10	0	14	3	9	6
BCL9L	76	114	48	34	96	128	56	46	44	18	0	2	1	4	2	1	9	2	27	4	7	1	3	2	5	49	17	6	11	27	6	7	2	8	11.0338	15.0128	1.18769	17.0489	27.1451	7.80187	8.45113	17.0507	16.1854	12.2411
BCLAF1	28	246	404	248	26	270	496	416	48	39	0	2	4	1	3	1	31	1	68	11	10	1	0	0	18	340	85	23	11	53	5	15	6	19	291.488	551	57	450	197.662	274.132	191	456.335	129.817	485
BCLAF3	18	54	18	28	14	20	50	48	22	5	0	1	2	0	8	0	5	0	7	0	2	1	1	0	2	32	10	10	5	16	2	3	6	6	0	0	1.66667	0	1.66667	0	0	0	6	0
BCO1	0	6	0	0	0	0	0	0	5	1	0	1	0	0	0	0	0	0	0	0	0	0	0	0	0	0	0	0	1	0	0	0	1	0	0	0	1.66667	0	1.66667	0	0	0	6	0
BCO2	26	60	72	64	48	74	56	76	9	48	0	5	2	6	9	0	67	8	94	17	18	5	4	0	231	24	17	34	10	30	9	20	8	8	0	0	1.66667	0	1.66667	0	0	0	6	0
BCOR	72	402	140	116	34	270	212	134	38	24	0	1	8	3	4	1	15	3	45	10	11	6	2	5	13	73	33	13	9	32	4	5	8	13	69.5133	124.232	26.5765	111.605	86.5966	64.0396	66.9983	84.5503	64.0779	101.744
BCORL1	100	258	68	34	26	42	34	14	25	22	0	0	0	0	1	1	8	3	29	5	2	2	0	0	1	17	5	2	8	20	2	3	2	4	53	90	25.2186	89	28.247	47	34.0496	102	9	57.9474
BCORP1	0	0	0	0	0	0	0	0	3	0	0	0	0	0	0	0	0	0	0	0	0	0	0	0	0	1	0	0	1	2	0	0	0	0	22.3956	27	9	50.3114	28.1742	25	18.9068	36.1227	6.17653	30
BCR	78	1062	314	220	42	186	102	78	72	36	1	9	11	2	9	2	38	2	95	19	30	2	4	1	10	114	42	19	57	53	24	11	23	18	33.1323	21.4389	27.6787	11	59.3564	23.6507	38.7338	26.2472	39.9363	40.8494
BCRP2	6	2	0	0	0	2	0	0	0	0	0	0	0	0	0	0	0	0	0	0	0	0	0	0	0	0	0	0	0	0	0	0	0	0	25.1287	21	7.02746	6.02458	44.9099	8.56833	33.0741	8.32869	30.5466	17.164
BCRP3	14	14	0	4	10	6	0	0	0	0	0	0	0	0	0	0	0	0	0	0	0	0	0	0	1	0	0	0	0	1	0	0	0	0	10	59	6	11	30.4063	17	24.1362	17	10.2177	28
BCS1L	54	84	60	22	34	102	92	108	1	0	0	0	2	2	2	1	3	0	3	2	0	3	0	0	3	27	10	2	0	7	3	2	1	1	120	127	8	86	34	50	42	102	23	69
BCYRN1	0	0	0	0	0	0	0	0	0	0	0	0	0	0	0	0	0	0	0	0	0	0	0	0	0	0	0	0	0	0	0	0	0	0	82.9571	310.128	18.8073	249.973	84.169	242.758	55.8495	241.117	59.2436	232.467
BDH1	10	8	2	4	6	16	14	16	0	0	0	0	0	0	0	0	1	0	0	1	0	0	0	0	1	6	2	0	0	1	0	0	1	1	78	191	22	177	69.0877	64.7607	49	107.304	31.6496	111.719
BDH2	8	36	52	38	12	20	36	38	1	3	0	0	0	1	0	0	3	0	3	0	0	0	0	0	4	11	4	1	0	3	2	2	0	1	29	39	2	20	21.9182	20.7783	19	27.1865	17.4376	15.3285
BDKRB1	4	2	0	2	4	2	0	0	1	1	0	2	5	3	3	9	1	1	1	3	2	6	3	3	0	0	2	0	4	2	2	3	3	3	161.501	334	54	394	130.511	244	143.851	423.498	95.0951	405
BDKRB2	42	8	14	6	22	10	2	4	1	3	0	0	1	0	0	0	4	0	6	1	1	0	0	0	2	4	1	0	1	1	1	2	0	0	81.6651	192.009	22.6457	125.658	54.287	98.4296	56.4867	164.178	61.7404	168.85
BDNF	44	22	6	0	23	14	0	2	5	0	0	3	2	0	0	1	1	0	2	0	0	2	0	1	0	2	1	0	2	2	1	1	0	0	26	77	25.3603	72	55.1463	63	34.3642	64	33.2047	37.38
BDNF-AS	14	10	4	2	8	8	0	8	0	0	0	0	1	0	0	0	0	0	0	0	0	0	0	0	0	0	1	0	1	0	0	0	0	0	36	70	15	55	56.8299	43.8171	57	69.9809	31	47
BDP1	0	0	0	0	0	0	0	0	0	0	0	0	0	0	0	0	0	0	0	0	0	0	0	1	0	0	0	0	1	0	0	0	0	0	4	0	10	1	18.8091	5.04954	11.3573	0	9.18175	6
BEAN1	14	6	4	0	16	2	2	0	1	0	0	0	2	0	0	0	1	0	1	1	0	1	0	0	2	0	1	0	0	0	1	4	0	0	0	0	0	0	2	0	0	0	2	0
BEAN1-AS1	0	0	0	0	0	2	0	2	0	0	0	0	0	0	0	0	0	0	0	0	0	0	0	0	0	0	0	0	0	0	0	0	0	0	39.2924	45.3494	9.42782	33	35.5655	30	49.9203	52	31.4753	44.4265
BECN1	26	202	250	248	23	146	259	246	117	38	0	1	4	6	3	0	27	1	62	15	9	1	5	2	16	123	47	35	30	68	5	13	9	24	24.1557	14.8869	2	4	11.3276	8.61787	15.2888	15.3949	10	13.5715
BECN2	4	2	0	0	0	2	0	0	0	2	0	0	0	0	1	1	5	1	7	0	0	0	0	0	2	0	0	1	1	2	1	0	1	0	43.1276	53	15.7334	78.7232	49.2075	48.7408	36.598	58.0078	22.107	43.7676
BEGAIN	14	30	13	2	28	14	2	0	0	92	0	1	2	1	1	0	22	2	272	31	6	0	1	1	27	12	5	0	9	10	10	4	4	4	22.4338	17	6.52057	21.7677	42.2771	10.15	17.1882	25.3001	24.6348	17.0353
BEND2	2	1	0	0	5	0	0	0	234	3	0	22	21	0	26	1	2	1	1	0	1	2	5	0	0	0	1	0	37	18	34	1	13	43	1	0	4	0	4	0	0	2	0	0
BEND3	10	92	56	52	14	38	40	48	0	4	1	0	3	1	7	4	7	2	10	5	1	5	1	3	5	36	10	2	1	4	2	2	3	2	1	0	2	0	13	4	11	2	2	1
BEND3P3	6	16	2	0	6	2	0	0	0	0	0	0	2	0	0	0	0	0	1	0	0	0	0	0	0	0	0	0	0	0	1	0	0	0	8	12	8	24	19	8	15	22	14	11
BEND4	42	110	130	126	20	140	206	220	6	2	0	0	0	1	0	0	2	0	3	2	0	0	0	0	14	167	29	15	2	2	2	3	1	0	11	0	1	0	16	2	13	2	6	2
BEND5	18	50	22	24	4	2	2	0	1	1	0	0	0	1	0	0	1	1	6	1	0	1	0	0	1	2	4	2	0	0	0	1	0	2	161.174	19.6821	61.7197	9.36959	340.067	32.6259	205.546	38.7613	191.528	101.76
BEND6	16	10	2	0	6	14	12	12	0	0	0	0	1	0	0	1	1	0	3	0	1	0	0	0	1	0	1	1	0	1	0	0	0	0	20.1348	52	10.4308	46	39.6571	46.0609	20.1281	43.2407	10.3978	35.6281
BEND7	12	14	2	2	8	2	0	0	9	0	0	0	1	0	1	1	1	0	2	1	0	2	1	1	0	0	1	0	3	4	1	0	0	3	53	177	10	103	44	114	32	112	25	109
BEST1	42	17	16	22	18	14	8	28	56	3	0	1	3	1	4	0	32	6	12	5	8	0	1	2	0	1	2	2	6	19	2	3	3	20	60	132.851	20	76	40	56	28	70	26	86
BEST2	12	14	0	0	22	6	2	4	7	0	0	1	2	4	1	1	2	1	3	2	1	4	2	2	0	1	1	1	2	0	2	2	2	2	9	15	6	4	15	11	0	1	3	14
BEST3	16	10	6	0	12	4	0	0	1	0	2	0	3	0	4	0	0	0	2	0	1	0	0	0	0	0	0	0	1	0	2	0	0	1	59.6413	122.367	5	89	47.1529	60.161	43.311	86.7138	46.87	98.9158
BEST4	28	10	2	4	18	14	2	4	0	1	0	1	0	0	1	0	3	0	2	1	1	1	0	0	2	2	0	0	2	2	0	2	1	0	75	89	18	89	63	56	39	80	23	107
BET1	14	22	52	72	6	38	58	102	47	6	0	3	0	0	5	1	1	0	4	1	0	0	0	0	2	35	14	12	4	7	3	1	5	4	67	96	9	138	26	31	55	63	40	73
BET1L	32	78	76	56	12	68	114	100	22	6	0	0	0	1	0	0	11	2	17	8	4	0	0	1	7	38	15	12	4	8	0	2	2	4	0	0	0	0	5	0	4	0	0	0
BEX1	11	8	4	0	6	0	0	0	0	2	0	1	0	0	1	0	0	0	3	4	0	0	0	0	1	0	0	0	1	13	0	1	0	0	15	14	7	2	27	0	10	3	5	7
BEX2	13	12	4	4	4	14	22	26	6	0	0	1	1	0	0	0	0	0	3	0	2	1	0	0	0	1	0	0	0	3	0	4	2	1	14	1	3	0	6.5	1.5	5	2	7	0.5
BEX3	24	6	2	0	10	6	0	0	211	7	0	47	9	0	74	4	5	1	10	1	0	1	5	3	1	0	0	0	125	43	47	1	16	35	103	129.247	31	90	83.4889	84	57	84.1337	40.2232	93
BEX4	8	20	34	34	4	10	30	56	25	2	0	0	1	0	3	0	4	0	2	0	0	0	0	0	0	0	1	0	10	10	4	1	1	8	86.7143	140.016	38.8488	115.665	117.945	67.4286	70.8044	140.996	50.5248	136.191
BEX5	0	0	0	0	0	0	0	0	2	0	0	0	0	0	0	0	0	0	0	0	0	0	0	0	0	0	0	0	0	0	0	0	0	0	23.8383	9.26207	14.8708	13.0759	25.2986	15.1622	17.2705	22.3898	13.2499	32.4113
BFAR	0	0	0	0	0	2	0	0	0	0	0	0	0	0	0	0	0	0	0	0	0	0	0	0	0	0	0	0	0	0	0	0	0	0	39.0822	86	17.7351	70	47.2282	46.3045	37.348	68.4572	39.9278	52.1226
BFSP1	48	22	10	0	10	10	4	0	0	0	0	0	2	0	0	0	2	0	0	0	0	0	2	0	0	1	1	0	0	2	2	1	1	1	161	340	53	295	125.84	212	200.191	338	113.436	326
BFSP2	24	6	30	22	10	12	28	22	0	1	0	0	3	0	0	1	2	0	6	0	1	0	0	0	5	12	6	5	0	1	2	3	1	0	46	8	15	6	50	10	44	8	37	15
BFSP2-AS1	20	30	14	8	8	16	4	8	0	0	0	0	1	0	0	0	0	0	0	0	0	0	0	0	3	7	3	2	0	0	0	0	0	0	21	9.00153	18	1	45.2133	11.6486	45.8179	11.2468	48.039	17.0147
BGLAP	0	0	0	0	0	2	0	0	0	0	0	0	0	0	0	0	0	0	0	0	1	0	0	0	0	0	0	0	0	0	0	0	0	0	5	0	0	0	5	1	3	1	4	0
BGLT3	2	2	0	0	2	0	0	0	0	0	0	0	0	0	0	0	0	0	0	0	0	0	0	0	0	0	0	0	0	1	0	0	0	0	14	6	2	6	21	7	8	6	8	3
BGN	13	5	2	0	6	4	0	2	1	1	0	1	1	0	0	0	1	0	4	0	2	0	0	0	0	1	0	0	2	3	0	1	0	0	10.908	7.23687	6.09351	1	26.0208	11.0067	16.8295	3.44027	19.3138	7.57368
BHLHA15	2	2	2	2	0	6	10	14	0	0	0	0	0	1	0	0	2	0	2	0	0	0	1	0	1	0	1	1	0	1	1	0	0	0	27	77	4	41	24	49	18	60	20	69
BHLHA9	0	0	2	0	2	2	0	0	0	0	0	0	1	1	0	0	1	0	5	1	1	0	0	0	0	0	0	1	0	0	0	1	1	1	10	0	1	0	1	0	4	2	0	1
BHLHB9	6	2	0	0	0	0	0	0	0	0	0	0	0	0	0	0	0	0	0	0	0	0	0	0	0	0	0	0	0	0	0	0	0	0	27	113	4	96	20	50	21	80	5	54
BHLHE22	22	14	4	6	10	10	10	6	4	4	0	1	3	1	2	0	13	1	12	3	6	1	3	0	5	3	2	0	3	5	2	2	3	2	96.6362	103.419	20	50	79.6083	44	46	88.2082	39.9561	54
BHLHE23	4	4	4	0	4	6	2	0	1	2	0	0	0	1	1	0	1	0	5	0	0	0	0	0	2	0	1	0	1	0	1	1	0	1	26	69	4	74	36	61	24	64.9589	16	35
BHLHE40	44	176	130	144	24	120	94	110	120	11	0	1	5	3	4	1	44	2	18	3	11	0	2	3	4	3	5	2	10	26	2	10	7	22	42.0068	25	11	25	35.4157	10	22.0812	28	25.1651	16
BHLHE40-AS1	4	4	2	2	6	4	0	0	0	0	0	0	0	0	1	0	0	0	0	0	0	1	0	0	0	0	0	0	0	2	0	1	0	1	26	0	3	1	15	1	13	2	12	1
BHLHE41	18	92	98	66	58	70	90	66	28	96	0	4	9	6	13	4	69	7	207	20	31	5	6	4	133	107	65	49	37	30	26	19	24	21	4	0	2	0	4	1	2	1	6	2
BHMG1	50	16	12	2	30	4	0	0	0	2	0	0	0	0	0	0	0	0	3	0	0	0	0	0	1	1	0	0	1	0	1	0	0	0	5	2	3	0	5	2	2	0	0	1
BHMT	22	0	0	0	0	0	0	0	0	0	0	0	0	0	0	0	1	0	0	0	0	0	2	0	0	0	0	0	0	0	0	0	0	0	28.8621	5.45073	15.0994	6.83031	31.8882	10.9141	17.7027	8.46117	29.086	1.00498
BHMT2	8	10	2	0	16	0	0	0	0	0	0	0	0	0	0	0	0	0	0	0	0	0	0	0	0	0	0	0	0	0	0	0	0	0	65	133.706	19	122.494	50.0063	71.6426	27.0209	129.93	18.014	86.8993
BICC1	8	9	2	4	4	2	2	8	0	4	0	1	3	1	1	0	5	1	7	1	3	1	0	0	5	0	5	0	4	4	2	2	3	0	10	18	1	24	20	11	21	20	18	12
BICD1	56	318	108	132	46	290	322	358	15	10	0	4	1	1	3	0	5	0	22	5	1	0	1	0	18	213	61	21	3	2	1	4	3	5	19	39	4.57218	29	23.7304	23	21	41	11	20
BICD2	58	992	354	356	50	336	218	210	234	56	0	10	28	4	24	1	72	5	132	32	68	4	12	1	20	131	43	34	122	82	58	29	38	72	19.193	39.6415	10.1253	10.3096	15.8498	17.2495	16.3924	12.8728	9.51091	20.6014
BICDL1	50	240	52	16	34	264	86	116	9	15	0	3	5	4	3	0	15	1	44	13	9	5	6	3	15	119	43	14	6	9	8	5	4	6	27	3	5.68236	2	24.4082	8.5966	7	2	26	4
BICDL2	42	52	30	18	36	38	14	16	9	26	0	2	12	2	7	0	34	4	115	50	25	6	4	2	69	30	30	29	9	8	9	8	5	5	46.2013	50.0077	9	59.7231	37.2212	22.4001	31.5837	39.0267	22.4836	27.0218
BICRA	64	229	50	27	36	54	42	34	10	2	0	0	7	2	7	2	12	3	9	3	8	7	3	3	3	18	7	4	9	7	10	6	6	7	0	1	0	0	1	0	0	2	0	0
BICRAL	26	34	62	58	22	52	120	128	77	25	0	3	6	3	4	0	19	1	38	9	11	1	3	4	7	95	37	16	11	27	6	7	7	27	66.108	14.3977	14.7078	6	65.4023	17.6329	49.4707	17.052	50.4886	41.0553
BID	24	60	148	104	8	84	156	226	87	6	0	2	10	2	5	1	18	1	9	8	13	4	1	2	6	42	17	11	12	45	1	9	12	18	295	573	56	454	156.759	360	158.029	445.995	104	382
BIK	8	22	44	48	16	78	172	246	0	14	0	0	1	0	0	0	1	0	12	9	1	0	1	0	3	6	1	0	0	3	0	0	1	2	28.5337	80.0611	9.95932	31.8766	23.6455	29.8866	15.6615	65.4378	7	54.2635
BIN1	52	72	34	32	8	8	4	2	44	31	0	3	2	1	0	0	8	1	96	28	13	0	1	0	2	6	4	4	12	15	1	9	4	8	0	0	0	0	1	0	0	0	0	0
BIN2	34	86	60	60	24	18	28	28	971	73	1	34	50	17	74	0	224	15	150	34	88	5	19	8	4	14	13	10	231	329	55	97	49	218	226	523	49	460	109	266	105	398	56	315
BIN3	24	122	80	80	4	46	54	48	23	5	0	1	3	1	0	0	8	4	12	5	6	0	0	0	2	41	8	1	2	22	1	2	2	9	114	257	25	204	95	166	83	270	43	154
BIN3-IT1	14	8	2	0	2	4	0	0	0	0	0	1	0	0	0	0	0	0	0	0	0	0	0	0	0	0	0	0	0	0	0	0	0	0	5.30944	4.47729	1	1	14	4.50465	0	3.58951	2	7.67759
BIRC2	14	58	132	106	10	72	168	206	76	15	0	6	4	2	3	0	8	2	19	6	7	1	6	0	2	53	21	11	52	80	28	40	14	47	0	0	2	1	7	0	1	1	16	2
BIRC3	30	160	292	372	38	276	738	714	31	46	0	2	1	1	1	0	8	0	72	14	17	2	2	1	12	124	31	26	11	17	2	27	1	12	69	155	12.5209	155	90.7891	161.134	53.5624	162.474	31.895	69.5772
BIRC5	30	190	382	352	32	220	326	356	3	0	0	1	0	0	1	1	0	0	2	2	1	1	0	0	26	228	90	75	1	19	3	0	0	1	19	23	0	14	19.1409	25.9032	14.4838	19	21	13
BIRC6	80	730	568	462	84	520	824	714	134	104	0	13	5	4	20	4	35	4	163	27	18	3	2	1	50	621	138	70	28	95	18	26	13	56	1	2.5	3	0	9	0	6.5	0.5	7.5	1
BIRC6-AS2	0	0	0	0	0	0	0	0	0	0	0	0	0	0	0	0	0	0	0	0	0	0	0	0	0	0	0	0	0	0	0	0	0	0	20.5	13.5	2.5	20.5	13	6.5	12.5	10	6	17
BIRC7	14	12	8	0	14	6	0	2	0	1	0	0	0	0	0	0	0	0	0	0	0	0	0	0	1	1	0	2	0	0	0	0	0	0	35	26	22	34	46	19	28	12	36	18
BIRC8	24	10	6	0	4	0	0	0	0	0	0	0	0	1	0	0	0	0	0	0	0	0	1	0	0	0	0	0	1	0	0	0	0	0	8	0	5	4	11	2	15	0	6	1
BISPR	6	12	9	20	2	2	0	22	3	2	0	1	1	1	0	0	0	0	6	0	2	0	0	1	0	5	3	5	2	7	0	1	3	3	31	41	11.8094	8.05007	28.5605	15.1489	13.4442	38.5837	10.8988	50.3451
BIVM	6	8	20	10	2	18	26	24	4	0	0	0	0	1	0	1	0	0	1	0	0	0	0	0	0	0	0	0	2	2	0	2	1	0	122.833	288.006	24.7576	171.516	53.102	75.2819	70.6104	200.007	54.7454	114.934
BIVM-ERCC5	0	0	0	0	0	0	0	0	0	0	0	0	0	0	0	0	0	0	0	0	0	0	0	0	0	0	0	0	0	0	0	0	0	0	52	103	8	96	33	42.7263	40.7914	114.849	32	42.5113
BLACAT1	40	8	12	0	18	14	0	0	1	0	0	0	0	0	0	1	0	0	1	0	0	0	0	0	0	1	0	0	0	1	0	1	0	0	0.5	2	0	2	2	0.5	2	4.5	4	0.5
BLACE	46	14	4	0	12	4	0	0	6	0	0	1	2	7	6	4	1	1	0	5	2	11	2	9	2	2	2	0	2	1	2	2	2	2	0	0	2	0	26	0	0	0	0	5
BLCAP	40	58	72	50	30	56	90	78	22	10	1	1	1	0	1	0	5	0	16	4	2	0	1	1	4	44	12	9	3	9	1	3	1	2	0	0	3	0	6	0	5.18893	1	10	2
BLID	4	4	0	0	4	2	0	0	0	0	0	0	0	0	0	0	0	1	0	0	0	0	0	0	0	1	0	0	0	0	0	0	0	0	6	1	2	5	46	15	23.8111	10	25	7
BLK	18	99	92	78	12	64	116	118	9	173	0	0	0	0	0	0	0	0	85	28	0	1	0	0	6	68	21	26	0	0	0	0	0	0	22.1129	16.1901	6.36454	26	24.5941	14.8924	22.9892	7	21.7152	25.4048
BLM	13	130	202	156	40	246	486	400	4	5	0	0	0	2	0	0	0	0	16	3	1	0	0	0	8	145	20	7	3	19	1	3	1	1	32	49	11	30	41	39	31	54	36	42
BLMH	20	96	176	170	26	142	264	326	12	9	0	0	1	0	0	0	2	0	25	5	2	0	0	0	15	164	50	31	2	8	1	1	1	1	7.26443	12	8	3	16	3	16.1379	8	8	9
BLNK	10	360	272	324	24	136	245	280	4	8	0	0	1	0	0	0	2	0	26	7	2	0	0	0	7	45	15	17	1	0	0	0	0	0	6	8.10231	1	17	9	1	6	8	5	13.3859
BLOC1S1	8	2	12	6	4	22	20	36	10	6	0	0	0	1	2	0	3	0	5	1	1	0	0	0	1	10	11	10	1	10	1	1	6	2	0	0	0	0	6.05526	0	3	0	3	0
BLOC1S1-RDH5	0	0	0	0	0	0	0	0	0	0	0	0	0	0	0	0	0	0	0	0	0	0	0	0	0	0	0	0	0	0	0	0	0	0	88	115	4	81	37.4285	37.0484	51.9535	67	22.2421	97
BLOC1S2	40	48	106	112	6	36	44	62	31	15	0	0	0	2	1	0	10	1	35	7	5	0	1	2	8	36	24	20	5	15	4	2	5	12	40	61	10	65	22	39	25	59	5	59
BLOC1S3	28	40	28	32	18	22	12	8	11	5	0	0	3	2	1	0	1	4	4	2	3	1	1	1	0	8	3	4	1	3	2	7	1	4	19.4609	34	2	25	37.2497	23.3764	20.7571	32.5199	12.1477	26
BLOC1S4	14	24	16	14	12	34	24	28	7	8	0	2	3	1	4	0	10	1	27	5	7	0	1	1	2	8	5	1	11	10	7	2	13	4	31	90	8	68.9661	23.4636	37	27.2724	57.9513	26.3182	75.9991
BLOC1S5	0	0	0	2	0	0	0	2	0	0	0	0	0	0	0	0	0	0	0	0	0	0	0	0	0	0	0	0	0	0	0	0	0	0	4.04338	2.7393	4.28941	5	14.2761	3.00763	10.228	0	22.03	2.12826
BLOC1S5-TXNDC5	0	0	0	0	0	0	0	0	0	0	0	0	0	0	0	0	0	0	0	0	0	0	0	0	0	0	0	0	0	0	0	0	0	0	6	34	7	7	17	13	18	13	6	4
BLOC1S6	12	124	200	154	18	174	374	372	203	40	0	38	9	2	42	3	9	5	43	12	9	6	3	3	22	147	69	48	64	44	10	14	13	37	125.38	256.365	22.2136	205.794	73.4057	121.575	80.1797	237.393	43.4417	150.418
BLVRA	69	94	116	114	22	14	2	2	37	1	0	0	1	1	2	0	6	1	5	1	6	0	1	0	0	0	2	1	9	65	3	3	5	11	11	38	11	50	14	33	16	28	11	43.9447
BLVRB	16	10	44	58	2	20	52	66	31	0	0	0	5	1	1	0	9	2	2	2	9	4	0	3	6	8	3	7	6	34	14	27	5	15	6.34182	6	4.01408	0	10.7478	14	13.7259	12	6.28357	3.45267
BLZF1	8	46	40	36	6	62	64	98	29	3	0	3	1	0	7	0	4	0	7	1	5	0	0	0	2	22	8	8	7	18	5	6	6	4	2	0	4	0	14	0	0	0	7	2
BMERB1	2	0	0	0	2	2	0	0	0	0	0	0	0	0	0	0	0	0	0	0	0	0	0	0	0	0	0	0	0	0	0	0	0	0	17.3886	13	2.14729	9	34.0639	5.16871	36.771	16.0653	10.3726	4
BMF	24	468	350	302	22	68	99	60	15	22	0	2	1	0	0	0	10	1	33	4	4	0	0	0	5	44	30	17	2	11	2	2	1	8	45.1561	4.01576	14.276	1	70.623	8.45218	50.2916	4.19186	27.6375	4.99603
BMI1	4	22	14	28	14	8	10	4	2	3	0	0	0	1	0	0	1	1	6	4	1	2	0	0	1	0	1	0	0	7	1	1	2	2	9	0	13	0	7	0	1	2	4	4
BMP1	42	26	12	2	17	8	0	2	3	1	0	2	1	1	3	0	2	1	1	1	2	4	0	0	6	7	2	2	2	3	0	2	1	2	33	8	11	8	70.2145	16	34	6.0159	32.3148	20
BMP10	26	4	4	0	22	8	0	0	0	0	0	0	0	0	0	0	1	0	0	0	0	1	0	0	0	0	0	1	1	0	1	1	0	0	16.8949	9.00041	6	0	12.0382	3.35051	12.7468	12	25.0025	5.09956
BMP15	32	28	4	0	4	2	0	0	0	0	0	0	0	0	0	0	0	0	0	0	0	0	0	0	0	1	0	0	0	0	1	1	0	0	4.5	1	1.51637	1.5	14.4312	0	1.52401	0.644648	4.121	0.506388
BMP2	10	6	2	0	6	6	0	0	2	1	0	1	0	0	0	0	0	0	5	0	1	0	0	2	1	1	0	0	1	0	1	2	1	0	22	13	1	9	2	1	7	10	2	7
BMP2K	16	146	138	168	34	180	218	308	94	49	0	12	8	7	20	0	20	3	105	20	21	4	3	3	11	114	38	23	36	82	30	25	25	40	9	0	3	1	41	0	13	3	21	9
BMP3	8	156	56	58	18	14	16	8	0	7	4	0	1	0	0	0	3	1	24	6	0	0	0	0	3	3	3	0	1	3	1	1	1	0	0	9	0	7	10	2	3.35258	4	0	3
BMP4	34	16	4	0	0	4	0	0	1	0	0	0	0	1	0	2	0	0	0	0	0	1	0	1	0	1	1	0	1	2	0	0	0	3	0	0	0	5	0	0	0	0	5	3
BMP5	6	6	6	2	4	0	0	0	0	0	0	1	0	0	0	0	1	0	0	0	0	0	0	0	0	0	0	0	0	0	0	0	0	0	22.5179	18	8.56499	17.2167	25.8906	7	8.29593	14.6029	7.62326	12.2829
BMP6	20	40	16	28	10	16	4	0	89	3	0	4	6	3	9	2	11	0	9	4	5	1	3	0	5	1	0	0	43	9	12	3	7	16	20	1	6	0	17	0	3	0	5	0
BMP7	20	12	6	4	10	16	10	14	1	1	0	1	0	1	0	0	4	1	1	2	1	3	0	0	20	57	28	22	3	2	2	2	0	0	33	58	4	45	17	14	21	39	11	24
BMP7-AS1	6	2	0	0	6	0	0	0	0	0	0	0	0	0	0	0	0	0	0	0	0	0	0	0	0	0	0	0	0	0	0	0	2	0	29	42	5	31	22	15	14	14	2	21
BMP8A	34	8	2	0	16	10	0	2	1	1	1	0	0	0	0	0	2	0	6	1	0	1	0	1	1	1	0	0	1	2	2	1	0	1	0	0	2	0	4	2	0	0	1	0
BMP8B	22	4	2	4	10	4	4	0	4	0	0	0	0	0	0	0	0	0	1	0	2	2	0	0	0	0	0	0	4	0	0	0	0	0	55.9478	44	28.6422	22	119.097	16.0958	55.8374	18.5004	42.5893	13.1689
BMPER	50	28	8	12	30	10	12	8	3	6	0	0	6	2	3	0	19	1	23	9	11	3	3	1	24	1	1	2	14	13	6	4	4	2	1	0	1	0	12	0	8	0	11	0
BMPR1A	10	60	30	58	12	22	22	60	2	0	0	1	0	0	0	0	1	0	1	0	1	0	0	0	10	15	7	5	0	0	1	1	1	0	1	0	0	0	5	0	1	0	4	0
BMPR1B	24	14	0	0	10	8	8	0	2	0	0	0	0	0	0	0	0	0	2	0	0	1	0	0	1	0	0	0	0	3	0	0	1	1	30.5062	22.2551	11.5396	11.2414	27.2473	21.6376	32.8333	25.7391	38.2252	20.0035
BMPR1B-DT	4	0	0	0	2	2	0	0	0	0	0	0	0	0	0	0	0	0	1	0	0	0	0	0	0	0	0	0	0	0	0	0	0	0	188.99	325	51.7379	253.653	170.999	208.065	151.506	338.305	83.0765	297.674
BMPR2	50	124	132	88	28	72	110	104	32	6	0	4	3	1	5	0	15	1	7	5	4	2	0	1	2	12	4	3	11	16	5	7	3	14	0	0	0	0	3.99999	1	0	1	10	1
BMS1	80	522	384	244	72	528	590	354	18	21	0	2	1	0	0	1	6	1	49	12	5	1	0	1	25	290	72	12	7	26	2	9	4	9	4	31	2	17	19	11	5	23	4	5
BMS1P1	10	8	2	6	10	10	12	24	3	0	0	0	0	0	0	0	0	0	1	0	0	0	0	0	0	0	0	0	3	1	2	3	0	1	8	7.61191	0	1	15	14.0222	6	6	5	1.52761
BMS1P14	98	32	28	6	34	8	0	2	3	1	0	0	0	0	0	0	0	0	0	1	0	0	0	0	1	3	0	1	1	0	0	1	0	1	3.64921	32.9668	0	12.8174	17.6631	12.8722	5	14	14.8343	17.9151
BMS1P17	0	0	0	0	0	0	0	0	0	0	0	0	0	0	0	0	0	0	0	0	0	0	0	0	0	0	0	0	0	0	0	0	0	0	1	0	0	0	0	0	2	1	0	0
BMS1P18	0	0	0	0	0	0	0	0	0	0	0	0	0	0	0	0	0	0	0	0	0	0	0	0	0	0	0	0	0	0	0	0	0	0	2	0	0	0	5	1	2	0	6	0
BMS1P2	2	0	0	4	3	2	0	0	0	0	0	0	0	0	0	0	0	1	1	0	0	0	0	0	0	0	0	0	0	0	0	0	0	0	2.01169	1	6.08761	0	6.64571	0	2.25528	2	13.6914	0
BMS1P2-AGAP9	18	22	2	6	6	10	2	2	5	8	0	0	1	0	1	0	1	0	15	4	2	0	0	0	7	110	53	40	3	10	2	1	0	4	12	0	1	0	0	1	3	0	1	1
BMS1P20	14	160	170	156	10	116	190	268	0	0	0	0	0	0	0	0	0	0	0	0	0	0	0	0	0	0	0	0	0	1	2	0	0	0	2	0	1	0	0	0	3	0	0	0
BMS1P21	12	2	0	0	4	4	2	0	1	0	0	0	0	0	0	0	0	0	0	0	0	0	0	0	0	0	0	0	0	0	0	0	0	0	8	6	4.36869	10	26.0107	8	12.306	11.616	11	8
BMS1P22	2	0	0	0	0	0	0	0	0	0	0	0	0	0	0	0	0	0	0	0	0	0	0	0	0	0	1	0	1	0	0	0	0	0	3	4	0	3	0	10	0	1	1	0
BMS1P4	4	4	0	0	0	0	0	0	0	0	0	0	0	1	0	0	0	0	0	0	0	0	0	0	0	0	0	0	0	1	0	0	0	0	0	2	0	0	0	0	0	2	0	0
BMS1P4-AGAP5	6	8	0	2	2	2	2	4	0	0	0	0	0	0	0	0	0	0	0	0	0	0	0	0	0	1	0	1	0	0	0	0	0	0	63.7649	69.3098	4.55773	69	12.1373	19.8935	18.0917	66.0276	12.7141	47.7678
BMT2	22	122	52	40	6	12	32	38	13	7	0	1	1	1	1	0	16	0	15	5	5	1	1	0	1	17	10	7	5	12	4	4	5	7	5.5	1.15441	0.5	16.5	7	0.798851	4.06717	1.5	3.5	1.41249
BMX	20	14	2	0	0	0	0	0	3	0	0	0	0	2	3	0	8	0	1	0	1	0	0	1	0	0	0	0	2	11	4	0	0	3	5	7	2	12	19.0013	5.20917	14.3892	17	14.1738	30.5494
BNC1	34	18	12	2	14	12	0	0	0	1	0	0	3	1	3	0	2	0	6	2	2	0	1	0	3	3	4	1	6	4	0	1	2	1	42.1811	21.9303	9.73102	13	74.859	21.1472	63.7373	36.7413	42.7382	18.9667
BNC2	40	60	60	0	36	20	4	4	2	14	0	1	1	3	0	0	5	1	47	2	3	0	0	1	34	17	10	5	1	0	1	0	0	2	14.0491	0	3	2	10.3026	5.08649	8.3038	4.05965	16.7314	3.58309
BNC2-AS1	6	0	0	0	0	2	0	0	0	0	0	0	0	0	0	0	0	0	2	1	0	1	1	0	0	0	0	0	0	0	0	0	1	1	8	10	3	8	26	19	15	12	9	4
BNIP1	8	30	18	32	4	22	66	58	3	3	0	3	0	1	0	0	0	0	1	2	0	0	0	0	2	13	7	6	1	3	0	2	0	0	48.5241	59	16.6311	25.0374	45.4671	22.4321	41.8751	35.9152	9.17229	20
BNIP2	20	186	284	216	24	182	282	312	193	54	0	24	11	1	23	0	51	4	84	21	10	2	2	1	17	189	49	29	34	89	13	9	15	45	756.402	136.302	223.46	173.943	1268.58	193.295	712.038	232.797	665.104	424.856
BNIP3	14	56	110	114	8	88	176	246	7	0	0	1	0	0	1	0	1	0	1	0	0	0	0	0	9	40	23	11	3	10	2	2	2	5	51.9352	51.4659	13.7218	57.0103	49.1223	46.6982	60.8646	77.5476	44.8577	50.661
BNIP3L	6	102	254	266	20	158	334	320	2033	36	0	25	123	61	40	1	177	16	79	19	169	30	56	39	9	79	37	33	569	906	152	318	210	805	12.5104	6.49515	11.3054	1.0841	94.6354	7.44871	48.7687	7.79388	39.4505	19.5896
BNIP5	56	18	12	4	24	2	0	0	1	0	0	1	0	0	1	0	0	0	0	0	1	0	0	0	0	0	0	0	0	2	0	2	0	0	0	0	6	0	6	1	9	0	2	11
BNIPL	38	22	18	0	20	10	6	6	1	0	0	0	0	0	0	1	0	0	0	0	0	0	0	0	1	0	1	0	0	3	0	2	0	1	4	0	4	0	24	2	9.46834	3.07583	8.14292	4
BOC	86	48	26	2	18	22	2	2	1	1	0	2	1	3	1	1	3	0	8	1	5	2	6	0	6	1	1	0	6	9	1	3	3	2	34.0307	162.013	9	39	34.6839	70	17.5749	80.1742	19	90
BOD1	18	62	58	136	34	46	60	92	5	17	0	1	5	0	3	0	12	0	28	9	4	3	0	2	13	36	14	6	10	11	4	8	7	6	115.528	11	19.3504	7.61654	130.489	7	86.7174	38	76.2542	32.3513
BOD1L1	112	1726	488	300	76	641	574	322	129	76	1	6	13	7	9	0	63	5	140	16	34	3	7	1	31	370	115	48	28	95	20	35	22	44	260.262	43.3774	80.7491	41.625	449.391	77.7608	229.739	110.388	217.776	110.627
BOD1L2	14	8	8	4	20	2	0	0	0	0	0	0	0	1	0	0	0	0	1	0	0	0	0	0	1	1	2	0	0	2	1	0	0	0	13	13	4	14	16.6405	23	17.0233	23	22.0554	4
BOK	60	8	10	0	4	4	0	0	0	0	0	0	2	0	2	3	3	2	3	2	1	3	1	2	2	0	0	1	0	0	0	3	1	0	6	0	2	0	6	5	8	0	4	0
BOK-AS1	2	0	0	0	6	0	2	0	0	0	0	0	0	0	0	0	1	0	0	0	0	0	0	0	0	0	0	0	1	0	0	1	0	0	14	6	5	1	6	0	9	6	5	6
BOLA1	4	14	6	14	24	10	12	0	1	3	0	2	2	3	0	0	9	0	17	2	2	0	3	1	12	0	1	1	6	5	3	1	5	0	36	83	5	67	16	31	26	64	14	60
BOLA2	0	0	0	0	0	0	0	0	0	1	0	0	0	0	0	0	0	0	3	0	0	0	0	0	0	0	0	0	0	0	0	0	0	0	12	13	11.2179	22	26.0283	18	16.4824	14.3864	10.7232	17.8297
BOLA2-SMG1P6	0	0	0	1	0	0	0	1	0	0	0	0	0	0	0	0	0	0	0	0	0	0	0	0	0	0	0	0	0	0	0	0	0	0	81.8977	12.6805	25.1064	14.8599	128.897	9.32003	51.4427	32.8303	59.4737	16.5843
BOLA2B	0	0	0	0	0	0	0	0	0	0	0	0	0	0	0	0	0	0	0	0	0	0	0	0	0	0	0	0	0	0	0	0	0	0	54.5	8	13	13	40	20.5	38.5	23	23.5	11
BOLA3	8	16	42	80	8	64	146	304	3	1	0	0	0	0	0	0	0	1	3	1	1	3	0	0	12	28	15	17	4	6	0	2	0	0	40.2401	37.0258	10.1637	21.377	26.4426	33.8752	9.55558	25.0501	12.9722	24.5209
BOLA3-AS1	20	14	0	0	8	4	2	3	4	0	0	1	0	0	1	0	0	3	1	0	0	0	0	0	0	0	0	1	1	0	0	1	1	0	17.7091	20	15.8239	9	25.4332	7.21975	18.946	11.0272	33.4495	16
BOLL	10	4	0	2	4	2	0	0	0	1	0	0	0	1	1	0	0	0	0	1	0	1	0	0	0	0	0	1	0	1	0	0	0	0	8	0.5	1	0	17.3442	0	1.5	1	7.54754	1
BOP1	16	210	112	90	6	146	108	112	6	27	0	0	0	1	0	1	3	0	40	6	0	1	1	0	6	54	23	7	1	2	0	1	1	2	0	24	0	0	6	1	7	4	1	7
BORA	36	70	170	142	8	42	102	114	7	2	0	1	0	0	0	0	1	0	5	0	0	0	0	0	9	77	21	18	1	5	0	0	2	1	3	0	0	0	4	1	2	2	3	0
BORCS5	0	0	0	0	0	0	0	0	7	2	0	1	0	0	0	0	0	0	0	0	0	0	0	0	0	0	0	0	0	0	0	0	0	0	23.0391	21	9.81669	24	27.0671	7	17.0297	19	6	9
BORCS6	22	34	16	28	18	38	32	30	13	10	0	3	2	1	2	0	7	0	19	4	1	0	0	0	6	6	6	4	5	4	2	1	1	3	73	184	35	241	38	91	55	144	10	123
BORCS7	2	8	22	14	4	0	18	28	1	3	0	0	0	0	0	0	1	0	2	0	0	0	0	0	0	9	4	2	1	4	0	2	1	2	328.899	67.721	86.81	51.753	528.239	110.145	283.084	114.134	235.666	77.218
BORCS7-ASMT	0	0	0	0	0	0	0	0	0	0	0	0	0	0	0	0	0	0	0	0	0	0	0	0	0	0	0	0	0	0	0	0	0	0	19.537	1	4.34056	8	39.7503	13.0857	14.6391	11.1667	16.1918	10
BORCS8	12	22	22	34	14	18	26	18	7	5	0	0	0	7	3	0	22	0	20	9	12	2	1	0	5	12	5	6	11	4	4	2	11	4	0	0	0	0	1	2	1	0	1	3
BORCS8-MEF2B	0	0	0	0	0	0	0	0	0	0	0	0	0	0	0	0	0	0	0	0	0	0	0	0	0	0	0	0	0	0	0	0	0	0	3	3	0	4.03975	2.13253	1.02785	2	6	1.02082	7
BPESC1	54	20	12	0	16	6	0	2	1	0	0	0	0	0	0	0	0	0	0	0	0	0	0	0	0	1	0	0	0	0	0	1	0	0	44	4	2	3	12	3.55282	9	4	6	8
BPGM	80	60	72	86	22	48	88	82	210	6	0	2	14	0	3	0	13	2	6	2	11	3	5	7	8	44	11	10	45	206	44	66	28	95	0	0	0	2	1	0	0	0	1	1
BPHL	32	50	28	18	12	22	10	18	1	0	0	0	1	0	2	0	1	0	3	0	0	0	1	0	2	6	4	1	0	1	0	2	0	0	1.5	0.5	0.5	0	4	0	0.5	4	2	1
BPI	28	2	2	0	8	4	2	0	2	5	0	1	0	1	3	0	5	0	9	6	2	0	0	0	0	0	0	0	10	152	16	1	29	4	37.0932	48	18.3285	113.777	33.9042	41.0161	27.0253	56.9906	18	61
BPIFA1	14	10	2	0	20	2	0	0	1	0	0	0	0	0	0	0	0	1	0	0	0	0	0	0	1	0	0	0	0	0	0	0	0	0	22.6452	13	17	27	28.8044	17	20	18	29	18
BPIFA2	16	8	4	0	6	0	2	0	0	0	0	0	0	0	0	0	0	0	0	0	0	0	0	0	0	0	0	0	0	0	0	1	0	0	43.9431	7.1225	12.5002	11.7928	59.4129	20.481	58.473	17.7348	36.7655	14.627
BPIFA3	10	2	4	2	6	0	0	0	0	0	0	0	0	0	0	0	0	0	0	0	0	0	0	0	0	0	0	0	0	0	0	1	0	0	5	6	6	2	9.34626	0	5	2	5	2
BPIFA4P	12	6	0	0	10	2	2	0	2	0	0	0	0	0	0	0	1	0	0	0	0	0	0	0	0	0	0	0	0	0	0	0	0	0	96.6149	245	15.2315	185.435	98.5624	144.581	71.7302	198.455	57.2758	165.475
BPIFB1	22	4	4	0	6	8	0	0	0	0	0	0	0	1	0	1	0	0	0	0	0	1	0	0	0	1	0	0	0	0	0	0	1	0	12	14	5	2	9	16	2	12	5	3
BPIFB2	22	12	4	0	14	2	0	0	1	0	0	0	0	0	0	2	0	0	0	0	0	0	0	2	0	0	0	0	0	1	0	1	0	0	2	4	0	0	1	1	1	4	3	1
BPIFB3	32	22	14	2	12	2	2	0	0	1	0	0	0	0	0	0	0	0	1	0	0	0	0	0	1	0	0	0	0	0	0	0	0	0	1	1	2	0	0	1	5	4	2	0
BPIFB4	20	8	10	0	18	4	0	0	0	0	0	1	1	5	0	2	1	0	0	0	0	2	1	1	1	0	0	1	1	2	0	3	0	1	1	0	2	0	11	2	3	1	3	2
BPIFB6	24	14	8	0	8	4	0	0	0	0	0	0	0	0	0	0	1	0	0	0	0	0	0	0	0	1	0	0	0	1	0	0	1	0	8.03544	8.03463	3.30424	6.01394	39.1719	14.0177	26.2582	26.0429	23.8393	8.43706
BPIFC	10	0	0	2	4	2	0	0	0	0	0	0	0	1	0	0	0	0	0	0	0	0	0	0	0	0	0	0	0	1	0	0	0	0	5	0	0	3	6	0	4	3	1	4
BPNT1	6	26	78	30	16	88	236	122	5	11	0	0	0	2	0	0	1	0	27	8	2	0	1	0	12	114	35	9	0	6	2	1	2	0	0	0	2	0	2	0	1	0	0	0
BPTF	70	1894	1138	962	108	1276	1445	1307	241	172	2	17	13	6	26	2	65	13	249	62	47	2	8	5	91	1137	304	157	64	127	26	61	22	55	11	5	2	4	9	11	5	18	2	1
BPY2	0	0	0	0	0	0	0	0	0	0	0	0	0	0	0	0	0	0	0	0	0	0	0	0	0	0	0	0	0	0	0	0	0	0	3	0	1	0	6	0	2	3	0	0
BPY2B	0	0	0	0	0	0	0	0	0	0	0	0	0	0	0	0	0	0	0	0	0	0	0	0	0	0	0	0	0	0	0	0	0	0	7	0	0	0	17.6985	2	23.9736	3.51667	18.0032	6.23811
BPY2C	0	0	0	0	0	0	0	0	0	0	0	0	0	0	0	0	0	0	0	0	0	0	0	0	0	0	0	0	0	0	0	0	0	0	27	4	4	2	25	15	11	7	9	4
BRAF	82	176	208	190	40	108	200	338	79	23	0	7	3	1	9	0	26	1	34	6	13	0	1	1	21	154	57	47	18	32	9	18	7	32	18	16	1	5	33	6	9	1	10	7
BRAP	24	88	134	114	22	102	194	198	46	8	0	2	3	2	5	0	14	2	42	10	9	3	1	1	13	74	22	17	5	35	6	10	5	15	1	0	2	3	23	4	7	3.33549	3	0
BRAT1	32	196	50	42	14	56	48	38	8	5	0	1	3	2	3	3	4	1	20	5	2	2	0	0	6	34	15	5	1	5	2	4	0	6	16.2638	0	4.39631	0	19.8853	2.06551	4.13043	3.00881	3.35043	1.05509
BRCA1	34	376	344	218	50	258	432	300	25	11	0	4	12	7	3	4	7	4	15	5	5	3	2	3	33	273	64	22	6	34	6	6	6	13	49	78	12	33	8.90927	40	25	48	12	56
BRCA2	28	104	92	106	8	42	90	54	3	3	0	1	0	0	1	0	2	0	7	0	2	0	0	0	22	226	51	18	0	25	2	1	4	6	4	0	1	1	3	3	1	1	8	0
BRCC3	18	84	130	82	16	74	206	168	11	10	0	0	1	0	0	0	4	0	6	1	4	0	2	0	6	53	22	5	4	18	0	3	4	3	9	7	2	11	5	9	9	9	9	6
BRD1	44	650	158	110	34	222	88	94	25	29	0	3	1	1	2	0	7	0	39	5	3	2	0	0	13	90	30	18	9	13	1	6	7	8	3	0	1	1	5	2	5	2	1	0
BRD2	0	10	8	4	2	14	26	32	1	2	0	0	0	0	0	0	1	0	8	1	0	0	0	0	0	0	0	0	0	6	0	1	0	1	10	6	1	7	15	8	3	10	10	13
BRD3	26	316	142	98	24	74	62	46	78	26	0	6	1	3	7	1	5	2	49	5	9	1	1	2	3	45	14	6	26	33	1	13	8	19	23.8077	16.9048	16.6743	7.04986	36.9614	8.3331	11.8563	28.8888	11.8286	22.9439
BRD3OS	24	28	26	58	18	40	40	44	1	6	0	0	3	0	2	0	3	0	10	2	1	0	0	0	3	23	9	6	1	3	0	1	1	1	0	0	1.5	0	0	0	3	0.5	0	0.5
BRD4	92	2599	744	436	78	1496	424	328	197	97	0	6	13	7	8	1	54	8	154	24	23	4	11	4	52	504	173	74	45	98	13	24	14	42	17	24	6	28	22	9	15	19	9	15
BRD7	14	300	346	274	28	448	544	608	26	8	0	0	3	0	0	0	6	0	53	7	9	1	1	0	25	227	83	43	13	39	4	6	5	10	13.5	0	1	0.5	13	4.5	8.5	5.5	6	3.5
BRD7P3	6	4	0	0	2	0	0	0	2	0	0	0	0	0	0	0	0	0	0	0	0	0	0	0	0	0	0	0	0	0	0	0	0	0	1	0	0	0	0	0	0	0	0	0
BRD8	94	320	188	196	34	124	158	96	39	13	0	1	2	0	0	0	13	3	24	4	4	2	1	0	16	84	27	11	6	20	5	8	5	12	3.52116	4.0071	7.62027	1	12.0283	2.05105	6.34219	1.00039	1	2.01168
BRD9	50	1921	218	88	60	666	76	42	12	16	0	1	4	1	2	0	14	2	42	10	6	0	0	0	13	134	25	22	4	14	4	8	6	9	6	19	7	11	11	7	4	18	3	9
BRDT	32	8	6	0	12	6	0	0	0	0	0	0	0	0	0	0	0	0	0	0	0	0	0	0	0	0	0	0	0	0	0	0	1	0	28	61	11	50	25.0137	37	20	56.2571	25.0043	24
BRDTP1	4	0	0	0	0	0	0	0	0	0	0	0	0	0	0	0	0	0	0	0	0	0	0	0	0	0	0	0	0	0	0	0	0	0	26.3405	31.5421	3.95363	19.3031	47.2945	14.5126	11.7139	16.4636	23.9143	49.4314
BRF1	52	278	56	37	24	78	42	38	7	3	0	1	4	8	6	5	7	6	14	3	2	10	3	0	7	31	14	8	1	5	4	9	8	4	2	3	3	3	3	4	5	3	6	11
BRF2	42	42	38	42	18	34	50	52	2	4	0	0	1	3	0	2	2	2	4	2	1	1	1	2	1	20	10	7	0	7	2	5	0	0	4	0	0	0	6	0	4	1	8	0
BRI3	10	14	50	110	6	34	42	112	51	5	0	1	6	10	5	0	24	3	11	4	7	1	1	4	4	9	7	18	4	70	4	13	9	21	30.0574	28	3	32	18.016	13	13.4889	18	9	23
BRI3BP	38	248	144	156	48	386	542	512	15	11	0	2	1	3	1	2	8	1	7	2	4	4	2	0	40	337	94	45	2	11	0	3	3	5	3	0	1	0	1	0	0	0	0	0
BRICD5	14	26	2	0	6	4	0	0	1	0	0	0	0	0	0	0	0	0	2	0	0	0	0	0	0	1	2	0	0	0	0	1	1	0	38.1879	62.2568	8.68426	36.8672	26.5488	32.6389	29.6723	36.3687	31.3415	45.541
BRINP1	16	4	6	0	10	6	0	2	0	0	0	0	0	2	0	0	0	1	0	2	0	0	0	0	0	0	0	0	1	2	2	1	0	1	2.75413	2	0	4	4	7	0	3	0	23.9904
BRINP2	44	16	6	6	20	12	2	4	4	1	0	0	0	2	4	0	8	2	8	1	4	1	0	3	6	0	4	3	4	4	4	1	2	5	34	77	4	76	32	29	22	42	22	52
BRINP3	8	8	2	0	10	0	0	0	0	0	0	0	0	0	1	0	0	0	1	0	0	1	1	1	0	0	0	0	0	0	0	0	0	0	18	3	3.39312	4	21.5046	4.19279	8	8.28476	22.4187	5
BRIP1	30	136	140	146	22	46	102	212	5	5	0	3	1	1	2	0	2	1	7	5	2	1	2	0	7	68	16	12	0	15	3	5	2	1	30.042	16	8.02075	24.3899	26.7667	8.36394	34.3189	17	21.3669	12
BRIX1	10	142	224	230	16	204	278	314	8	6	0	2	2	0	0	0	2	0	16	2	2	1	1	2	16	120	39	18	6	15	4	6	0	3	19	14	0	18	2	10	2	7	4	10
BRK1	14	106	302	330	18	164	392	588	136	36	0	28	15	1	29	0	13	3	92	17	11	1	9	3	12	115	43	51	31	69	23	7	13	35	49.5911	193	21	101	26	78	44	131	34	76
BRMS1	24	352	234	276	18	192	244	232	28	18	0	0	6	2	0	1	14	1	23	6	4	1	1	0	10	84	48	29	6	30	2	5	6	7	22.1655	19	5	17	26.7222	7.40491	14.9855	10	1.13756	19
BRMS1L	10	30	10	36	4	18	26	34	4	8	0	2	0	0	0	0	2	0	22	0	0	1	0	0	8	21	6	4	1	2	0	0	0	6	4	3	6	0.5	13.4907	1.15023	1.45128	0.5	5.5	4
BROX	8	56	94	128	14	94	152	190	111	22	0	13	11	2	15	2	36	4	35	3	13	5	3	1	6	41	20	11	26	67	6	11	6	33	0	0	0	0	2.5	0	1.5	1	2	0
BRPF1	72	376	134	100	46	245	124	108	19	21	0	2	5	2	1	0	7	1	36	7	3	2	1	0	12	84	26	19	6	19	1	3	3	6	0	0	2	0	0	0	3	0	0	0
BRPF3	162	536	180	120	44	90	58	60	21	20	0	1	1	2	0	1	14	2	48	11	3	2	3	1	9	79	33	16	7	10	7	6	7	10	5	6	0	2	10	2	3	3	0	1
BRS3	10	8	2	2	2	3	0	0	0	0	0	0	1	0	0	0	1	0	1	1	1	0	0	0	0	0	0	0	1	0	0	0	0	0	4	3	2	0	11	0	2	1	1	2
BRSK1	80	48	32	12	28	12	2	2	0	3	0	0	9	5	2	0	10	0	8	12	7	1	5	2	6	16	9	6	16	6	4	4	11	6	4	2	0	0	9	0	3	5	7	0
BRSK2	0	1	0	0	0	0	0	0	6	3	0	3	0	0	0	0	1	0	2	0	0	0	0	0	0	0	0	1	1	1	0	1	1	0	19	23	0	15	10	19	2	33.964	2	14
BRWD1	68	410	268	278	62	220	332	474	130	31	0	6	7	5	21	1	27	2	62	18	17	3	2	2	27	250	57	37	34	52	22	24	15	48	9	28.0314	6	21	48.5191	26	16.0963	43	16.2533	27
BRWD1-AS1	12	8	6	0	6	2	2	0	0	0	0	0	0	0	0	0	0	0	0	0	0	0	0	0	0	0	0	0	0	0	0	0	0	0	0.5	0.5	0	0	0	0	1	0.5	0	0.5
BRWD1-AS2	2	14	2	4	5	14	4	0	0	1	0	0	1	0	0	0	2	0	5	0	1	0	0	0	1	0	0	0	1	1	0	1	0	0	4	0	0	0	1	2	6	0	0	2
BRWD3	88	284	204	140	34	166	238	220	141	19	0	11	9	5	29	3	34	2	37	5	9	0	1	3	9	118	28	19	27	55	17	17	10	46	4	0	4	0	10	2	6	0	3	0
BSCL2	4	6	2	2	2	14	0	0	4	0	0	2	1	0	0	0	2	0	0	0	0	0	1	0	0	2	1	1	2	1	0	0	0	0	7	0	5	2	19	5	5	5	7	1
BSDC1	44	204	56	56	28	150	70	84	43	10	0	2	5	1	2	0	4	0	25	3	1	1	4	1	5	24	8	5	6	32	8	7	4	13	31.2855	15	4	12	21.8383	11.1188	15.543	16.1809	15.0205	14
BSG	14	240	74	144	34	282	218	302	318	11	0	9	17	7	9	1	61	6	24	8	36	14	6	9	18	72	32	21	55	85	58	56	28	76	51.9497	18.4076	22.988	5.12827	90.4227	12.5073	54.6867	28.4204	36.29	31.9863
BSN	64	58	18	8	56	30	4	10	1	14	0	1	1	5	2	3	15	6	77	6	9	5	1	0	16	10	4	4	18	5	7	2	3	5	138	195	32	278	69	110	126	308	111	320
BSN-DT	8	6	4	0	14	12	0	0	1	3	2	3	1	0	0	1	2	0	1	1	1	3	2	0	2	0	0	0	1	1	3	2	2	0	15	10	2	1	15	5	16	9	8	4
BSND	104	58	14	4	66	30	2	6	0	0	0	0	0	1	0	0	0	1	1	0	0	1	0	0	1	2	0	0	0	0	0	0	0	0	5	34.8571	1	14	11	19.6069	7	14.3445	0	5
BSPH1	16	10	8	0	8	2	0	0	1	0	0	0	0	0	0	0	0	0	0	0	0	0	0	0	0	0	0	0	0	0	0	0	0	1	26	3.53811	2	1	30	8	20	6	9	7
BSPRY	24	48	42	56	16	8	18	10	0	3	0	3	3	0	1	2	3	2	1	2	3	1	0	0	1	1	2	0	2	7	0	4	2	1	36.0801	42	9.27445	16	33.8502	25	21.3114	20	32.3187	8
BST1	12	4	0	0	6	6	0	2	37	3	0	1	6	3	3	0	12	1	4	2	16	4	0	2	0	0	0	0	10	25	7	2	4	18	4.21576	2	1	0	9.34848	0	2.16535	1	9.20919	0
BST2	14	76	56	64	12	32	14	52	22	7	0	1	7	7	1	10	8	4	16	4	7	9	2	4	15	60	31	21	3	41	3	10	15	10	0	0	2	0	1.11911	0	3.08776	0	0	0
BSX	2	0	4	0	0	2	0	0	0	0	0	0	0	0	0	0	2	0	2	0	0	1	0	0	0	0	0	0	0	1	0	1	1	0	20.734	5.01416	12.4882	2.1733	58.4328	0	18.7194	2.0698	16.3223	8.2105
BTAF1	28	306	210	194	14	146	152	176	28	19	0	5	15	13	10	5	26	7	31	7	14	24	3	13	15	149	41	22	18	28	13	16	14	15	74	13.6832	16	2	49.8919	14	38.7083	13	20.9235	14
BTBD1	26	128	288	246	26	246	626	574	28	30	0	4	2	1	5	0	7	1	42	8	4	0	2	0	22	180	54	43	10	30	1	13	7	11	73	194	19	161	32	131	64	172	45	114
BTBD10	20	54	72	96	8	28	86	122	42	10	0	3	1	2	10	1	17	1	13	3	3	0	2	1	6	45	14	12	5	34	5	9	1	9	21.0124	0	1.16658	2.89146	26.1491	6	22.5222	5.27004	25	15.8196
BTBD11	42	20	6	44	36	10	4	26	35	18	0	0	10	10	3	8	30	18	77	32	28	11	9	7	10	5	4	10	41	28	14	18	13	11	25.9238	50.7923	10.3818	31.4505	16.1497	32.603	19.8506	49.0263	17.5985	22.9777
BTBD16	16	14	8	0	0	0	0	2	3	0	0	0	0	0	1	0	1	0	0	1	0	0	0	0	0	0	0	0	0	0	2	0	1	0	0	0	0	0	6	0	0	0	2	0
BTBD17	4	0	0	2	4	2	2	0	0	1	1	0	0	0	0	0	2	0	3	0	0	0	0	1	0	0	0	0	2	0	2	1	2	0	3	0	7	0	4	3	6	2	2	1
BTBD18	22	6	4	0	18	2	0	0	0	0	0	0	0	0	0	0	0	0	0	0	1	0	0	0	2	1	0	0	0	1	0	0	0	0	1	0	3	1	0	0	6	0	8	0
BTBD19	18	30	4	2	4	12	2	0	2	1	0	1	0	0	1	0	0	0	2	0	1	0	0	0	1	0	0	0	1	3	0	0	1	0	26	39	6	95	16	15	17	30	26	55
BTBD2	12	74	72	58	12	36	39	108	46	17	0	5	8	7	7	1	30	4	59	23	10	3	2	0	21	126	54	31	19	16	10	11	6	12	81	83	18	37	40.8196	30.8228	44	62	37.0354	113
BTBD3	28	4	4	0	12	6	0	0	6	3	1	4	0	0	0	0	1	0	2	0	0	0	0	0	2	0	1	0	3	7	1	0	0	5	10.1348	0	2.07878	0	13.6884	2.01159	3.06876	2.79722	0	0
BTBD6	32	85	58	84	18	68	58	120	24	6	0	1	2	0	0	0	7	1	13	1	3	1	1	1	12	46	9	7	6	11	3	1	2	8	30.0974	12	6	11	16.7476	16.1837	12.7359	31.0685	9.7347	24.1229
BTBD7	0	0	0	0	0	0	0	0	0	0	0	0	0	0	0	0	0	0	0	0	0	0	0	0	0	0	0	0	0	0	0	0	0	0	50	3	11	14	23	3.48741	11.593	1.20342	15	2
BTBD8	24	8	6	4	10	10	4	14	1	0	0	2	0	0	0	0	0	0	0	1	0	1	0	0	0	3	1	0	2	1	2	1	0	0	5	0	0	0	5	1	9	0	0	0
BTBD9	58	30	16	22	28	18	14	14	14	7	0	2	2	3	9	0	5	0	18	3	3	0	8	0	1	17	2	2	5	12	8	6	3	6	37.1049	17	3	24	19.2891	23.0773	20.0562	34	10	31
BTBD9-AS1	2	2	4	0	10	0	0	0	0	0	0	0	0	0	0	0	0	0	0	0	0	0	0	0	1	0	0	0	0	0	0	0	0	0	34.8162	119	19.1112	77	35.3255	82	30.5882	78	19	68
BTC	8	2	4	0	4	2	0	0	0	0	0	0	0	0	0	0	1	0	0	0	0	0	0	0	0	0	0	0	2	0	0	0	0	0	28	30	3.44194	17.8262	31.7388	12	15.7201	18.9144	12.5211	16
BTD	58	24	6	2	26	24	8	3	7	2	0	0	0	0	0	0	0	0	2	0	0	0	0	0	1	0	0	1	0	6	2	4	2	4	9	30	3.00946	16.1504	15.2992	15.4253	14.2368	22	19	9.05735
BTF3	30	342	1252	1396	78	678	1558	2592	180	75	0	3	14	5	10	0	43	4	227	66	24	7	4	3	93	431	185	214	53	156	29	58	22	54	0	1	0	0	0	0	0	0	0	0
BTF3L4	10	44	106	100	14	38	156	138	12	1	0	0	1	1	1	1	5	1	19	4	4	0	0	0	10	41	14	5	2	24	1	1	4	5	5	10	4	10	11	4	2	6	12	18
BTF3P11	4	0	0	0	0	0	0	0	0	0	0	0	0	0	0	0	0	0	1	0	0	0	0	0	0	1	0	2	0	0	0	0	0	0	0	0	2.10881	0	5.22165	2.43633	3.10097	1.0224	2	2.01541
BTG1	8	288	386	434	22	150	232	238	316	187	0	4	33	21	7	1	176	18	337	94	56	8	6	10	19	140	88	84	34	136	19	35	26	97	1	0	1	1	2	0	2	2	0	0
BTG2	44	610	318	450	34	306	306	395	100	112	1	1	12	4	2	5	51	0	211	60	9	2	3	2	10	169	56	30	13	47	11	10	9	27	4.07459	0	1.48773	0	9.9889	0	3.48368	5.55672	11.1622	1.12229
BTG3	0	8	24	8	2	26	56	72	3	1	0	0	0	0	0	0	0	0	0	0	1	0	0	0	2	8	1	2	0	4	0	0	0	1	1	0	5	0	21	2	8	3	10	1
BTG3-AS1	0	0	0	0	0	0	0	0	0	0	0	0	0	0	0	0	0	0	0	0	0	0	0	0	0	0	0	0	0	0	0	0	0	0	15	6	5	0	11	4	14	2	21	2
BTG4	4	2	0	0	12	0	0	2	0	0	0	0	0	0	0	0	0	0	0	0	0	0	0	2	0	0	0	0	1	0	0	0	0	0	16	12.4878	1.87655	9	15	9.03513	4	9.05233	10	17
BTK	32	156	232	158	16	150	254	218	125	51	0	8	7	2	11	1	19	2	121	28	6	1	5	0	23	201	54	39	31	61	8	4	11	19	22	10	5	6	10	7	17	8	12	18
BTLA	10	2	4	2	0	0	0	4	6	11	0	0	0	0	0	0	16	0	29	3	1	0	0	0	0	1	0	0	3	2	0	3	0	1	55	174	17.5975	147	43.7631	101	30	121	27.4974	119.982
BTN1A1	0	0	0	2	0	0	0	0	2	2	0	0	0	0	0	0	0	0	0	0	0	1	0	0	0	0	0	0	0	0	0	0	0	0	8	6	3	14	18	7	7	11	2	23
BTN2A1	3	17	6	1	2	0	6	4	51	3	0	1	0	0	0	0	0	0	2	0	0	0	0	0	0	0	0	0	0	3	0	0	0	1	0	0	0	0	0	0	1	0	0	0
BTN2A2	115	92	20	5	36	28	10	14	4	1	0	0	1	1	0	0	1	1	5	2	1	1	0	0	1	6	3	1	2	3	2	1	0	3	21	0	0	7	7	0	0	2	2	0
BTN2A3P	48	8	6	4	0	6	2	0	2	0	0	0	0	0	0	0	1	0	0	0	0	1	0	1	1	0	1	0	0	0	1	1	1	0	14	9	0	0	11	0	1	1	3	0
BTN3A1	42	84	20	21	28	16	8	6	97	2	0	0	4	5	1	1	19	2	10	2	18	1	4	2	1	4	4	0	13	48	3	15	5	23	7	0	2	0	4	0	5	0	1	2
BTN3A2	50	46	32	28	20	24	16	20	108	10	0	3	4	2	2	0	15	0	23	8	11	0	6	0	1	4	5	0	30	51	10	14	8	41	42	12	10	6	46	4	35	21	21.6462	18
BTN3A3	56	30	20	9	14	4	2	14	17	3	0	1	5	0	0	0	6	0	5	1	6	2	1	1	2	3	2	0	4	34	1	5	1	4	0	0	0	1	5	2	3	0	0	0
BTNL10	0	0	0	0	0	0	0	0	0	1	0	0	0	0	0	0	0	0	0	0	0	0	0	0	0	0	0	0	0	0	0	0	0	0	4	0	1	0	13	1	3	7.04245	1	0
BTNL2	8	0	0	0	4	0	0	0	0	0	0	0	0	0	0	0	0	0	0	0	0	0	0	0	0	0	0	0	0	0	0	0	0	0	13.0898	0	1	8	16.0774	1	1	2.01655	10.3941	2
BTNL3	2	4	0	0	12	6	0	0	1	2	0	0	0	0	0	0	2	0	3	0	1	0	0	0	0	0	0	0	0	2	0	0	0	0	0	0	0	6.58567	20.5875	5.56007	0	2.37855	3.0025	0
BTNL8	14	5	0	0	16	6	0	0	20	1	0	1	5	1	2	0	17	0	6	1	2	1	1	1	0	0	0	0	4	2	2	2	0	9	1	0	0.5	0	4.5	0	2.5	0	0	0
BTNL9	16	18	4	2	10	18	6	6	5	14	0	0	0	0	2	0	1	1	27	3	0	2	3	1	3	29	3	5	1	6	1	0	0	1	0	1	0	0	6.38194	0.070551	1	0	0	2.92186
BTRC	46	78	96	72	6	24	32	30	17	7	1	2	0	0	3	1	5	1	18	2	3	2	1	1	3	34	10	7	6	10	5	9	4	5	41.007	22	10.7614	9	101.626	25.5904	52.4768	18	42.3571	10
BUB1	20	214	462	354	20	88	246	158	5	3	0	1	1	0	3	0	4	0	11	2	4	1	0	0	78	235	80	32	8	31	3	3	2	8	13	3	1	5	15.0864	2	13	2	14	1
BUB1B	44	710	562	466	44	476	752	606	4	4	0	2	0	0	3	0	1	0	8	0	0	0	1	0	37	406	120	31	2	22	1	3	0	1	11	0	3	1	16	2	10	3	7	1
BUB1B-PAK6	0	0	0	0	0	0	0	0	0	0	0	0	0	0	0	0	0	0	0	0	0	0	0	0	0	0	0	0	0	0	0	0	0	0	16.6987	0	3	0	7.90319	1	9.99256	2	4.98668	4.39295
BUB3	36	164	392	288	18	174	278	302	23	25	0	0	2	0	0	0	5	0	41	10	11	1	0	2	29	198	61	16	10	23	7	5	1	4	8.30134	0	2	0	13	0	11.8378	1	2.44893	0
BUD13	26	108	192	164	74	182	297	356	21	4	0	1	2	2	1	0	3	1	14	6	2	2	0	0	9	56	22	11	4	16	2	7	1	6	4.5	1.5	3	3	16.4561	3	7.04045	2.5	8.79152	4
BUD23	88	228	130	120	36	186	282	314	10	6	0	0	0	1	0	0	5	0	18	2	5	0	0	0	10	94	30	19	4	2	2	4	2	3	6.50174	10.5	2.5	5	14.136	4.00404	4.01647	6.00095	5.5029	6.5
BUD31	32	280	496	410	14	320	394	440	58	21	0	1	12	0	1	0	19	5	31	16	8	0	1	3	26	196	98	102	7	33	3	11	8	16	11.7421	5.91457	13.0358	1	50.2297	9.61144	33.2775	13.4794	24.0494	8.22532
BVES	10	8	2	0	18	2	2	0	2	0	0	0	1	0	0	0	0	1	0	0	0	0	0	0	0	0	0	0	1	1	0	0	0	0	28.9242	18.8711	10.0987	0.11547	34.0455	7.95596	14.9112	8.97223	18.0152	5.92521
BVES-AS1	10	0	2	0	0	0	0	0	0	0	0	0	0	0	0	0	0	0	0	0	0	0	0	0	0	0	0	0	0	0	0	0	0	0	0	0	0	0	1	0	1	0	0	0
BYSL	44	116	50	40	32	126	90	64	2	5	0	0	2	1	1	0	7	1	12	3	3	1	0	0	9	45	21	10	5	6	1	3	2	0	4.35243	1	0	1	26.957	1.1657	4.83676	2.28404	3.41399	3.00419
BZW1	38	148	548	546	24	332	774	738	43	37	0	1	8	4	2	0	16	2	83	17	7	1	2	0	24	223	59	29	13	72	9	16	7	12	1	0	0	0	8	0	3	2	0	0
BZW1-AS1	8	2	2	0	6	2	0	2	0	0	0	0	0	0	0	0	0	0	0	0	0	1	0	0	0	0	0	0	0	0	0	0	0	1	20	24.0173	15.6927	18	25.355	6	32.058	20	16.0484	21
BZW2	20	176	386	306	24	204	352	348	12	10	0	1	2	0	0	0	3	0	18	4	0	1	1	1	25	259	84	39	5	7	0	4	2	8	9	1	1	0	15	4	4	0	2	7
C10orf105	26	10	4	2	4	6	2	0	1	0	0	2	0	0	1	1	1	0	1	1	1	0	0	1	1	0	0	0	1	0	0	0	0	0	10.8726	0	8.39966	0	38.1126	2.39217	22.3457	9.92655	15.469	0
C10orf120	6	4	2	0	6	2	0	0	0	0	0	0	0	0	1	0	0	0	0	0	0	0	0	0	0	1	0	0	0	0	0	0	0	0	10	3	3	0	8	0	11	4	8	5
[truncated: 26,280 more rows]

## Sheet: Supplementary Table 7
Supplementary Table 7. IsoSeek EV-miRNA Read Counts.
miRNA	RI1_SEC_EV	RI1_UC2.8K_VLEV	RI1_UC20K_LEV	RI1_UC100K_SEV	U2932_SEC_EV	U2932_UC2.8K_VLEV	U2932_UC20K_LEV	U2932_UC100K_SEV	DLBCL001_SEC_EV	DLBCL006_SEC_EV	DLBCL002_SEC_EV	DLBCL005_SEC_EV	DLBCL004_SEC_EV	DLBCL003_SEC_EV	HD_006_SEC_EV	HD_007_SEC_EV	HD_008_SEC_EV	HD_009_SEC_EV	HD_010_SEC_EV	HD_011_SEC_EV	DLBCL006_UC100K_SEV	DLBCL006_UC20K_LEV	DLBCL004_UC100K_SEV	DLBCL004_UC20K_LEV	DLBCL003_UC100K_SEV	DLBCL003_UC20K_LEV	DLBCL005_UC100K_SEV	DLBCL005_UC20K_LEV	DLBCL001_UC100K_SEV	DLBCL001_UC20K_LEV	DLBCL002_UC100K_SEV	DLBCL002_UC20K_LEV	SUDHL4_SEC_EV	SUDHL4_UC100K_SEV	SUDHL4_UC2.8K_VLEV	SUDHL4_UC20K_LEV
Hsa-Let-7-P1b_3p*	0	0	0	0	0	0	0	0	0	0	0	0	4	0	0	0	0	0	0	0	0	0	0	2	0	0	0	3	0	0	0	9	0	1	0	0
Hsa-Let-7-P1b_5p	61	170	292	148	104	108	42	85	863	1343	2013	726	2489	1944	1784	1485	1280	879	717	2584	44	474	243	1062	236	663	197	986	221	1064	265	5442	157	112	118	104
Hsa-Let-7-P1c_3p*	0	0	2	0	4	0	0	0	0	0	0	0	0	0	0	0	0	0	0	0	0	0	0	0	0	0	0	0	0	0	0	0	0	0	0	0
Hsa-Let-7-P1c_5p	127	296	651	357	423	316	295	327	608	1460	793	698	2280	1744	1058	1174	1270	820	674	1885	171	487	451	1572	707	1744	638	2292	278	825	203	1708	456	190	255	263
Hsa-Let-7-P1d_3p*	0	0	0	0	1	0	0	0	0	0	0	0	0	0	0	0	0	0	0	0	0	0	0	0	0	0	0	0	0	0	0	0	0	0	0	0
Hsa-Let-7-P1d_5p	2523	9425	14424	10632	4474	6466	7200	6005	9401	14526	8642	14610	24413	26369	16573	16255	17223	9924	10874	28881	941	8080	6156	21806	12492	28089	3931	36232	3775	10674	2302	28796	4981	3137	4847	6417
Hsa-Let-7-P2a1_3p*	6	57	58	12	17	25	11	13	4	5	1	3	36	12	20	12	13	14	7	30	1	15	4	56	4	21	2	45	11	36	1	85	9	11	19	7
Hsa-Let-7-P2a1_5p	2529	9442	14437	10658	4453	6444	7190	5996	9496	14618	8753	14633	24526	26616	16658	16369	17361	9988	10904	29128	947	8123	6120	21822	12474	28091	3943	36277	3792	10803	2316	29105	5001	3151	4846	6444
Hsa-Let-7-P2a2_3p*	6	57	58	12	17	25	11	13	4	5	1	3	36	12	20	12	13	16	7	30	1	15	4	56	4	21	2	47	11	36	1	85	9	11	19	7
Hsa-Let-7-P2a2_5p	2534	9423	14402	10651	4458	6455	7184	5992	9386	14508	8692	14601	24350	26389	16565	16291	17249	9933	10882	28900	945	8074	6114	21733	12470	28070	3930	36262	3778	10686	2302	28832	4968	3135	4827	6423
Hsa-Let-7-P2a3_3p*	0	21	6	0	5	2	0	0	1	0	0	1	10	0	3	0	3	0	1	4	0	0	1	12	1	2	0	4	1	2	1	11	1	1	3	0
Hsa-Let-7-P2a3_5p	4684	34862	50672	17532	12142	21804	21413	14040	9916	4773	4002	11300	57647	28068	16886	15571	16643	9757	9783	34264	1030	7538	6338	51281	10249	25412	3872	39469	3381	14104	2416	44800	10579	6885	17475	13886
Hsa-Let-7-P2b1_3p*	8	28	31	6	20	17	4	7	2	1	0	4	33	3	5	4	9	5	3	17	1	7	4	33	5	6	0	6	0	15	0	17	19	7	10	6
Hsa-Let-7-P2b1_5p	4523	33731	49032	16783	11921	21481	21093	13749	9175	4389	3557	10881	54478	25744	15437	14349	15261	8930	9077	31054	999	7001	6185	49291	10091	24865	3759	38902	3203	12965	2239	40528	10329	6680	16965	13509
Hsa-Let-7-P2b2_3p*	17	22	19	18	4	7	5	24	20	8	20	21	43	42	18	23	14	19	12	39	7	13	26	43	14	32	6	31	5	26	2	47	49	5	28	11
Hsa-Let-7-P2b2_5p	4422	5495	9136	12519	3575	3029	3564	4044	14267	40030	25468	30864	23253	40339	44645	40113	42022	27420	30690	42833	2439	19243	8951	14281	35766	64058	13792	54436	10137	18647	7150	28178	4671	3636	4076	5480
Hsa-Let-7-P2b3_3p*	0	35	16	2	3	5	1	0	1	0	0	0	8	2	6	0	7	6	0	30	0	0	1	37	0	2	0	6	0	0	2	11	11	0	0	5
Hsa-Let-7-P2b3_5p	197	1210	2366	637	578	888	1004	635	461	362	334	343	2252	1664	509	577	605	354	303	1472	41	332	132	1460	197	653	94	1081	82	807	85	3234	354	243	664	581
Hsa-Let-7-P2c1_3p*	184	350	405	371	168	186	151	311	446	477	630	388	1043	1281	858	666	800	562	405	1153	67	634	279	616	274	502	142	514	218	1149	265	3264	305	207	309	275
Hsa-Let-7-P2c1_5p	535	1785	2757	2094	828	1338	1364	1244	3081	3650	3507	3821	8047	9421	2755	2929	2966	1835	1749	7888	210	2081	1290	6702	1818	4563	763	7788	667	3053	496	10002	1566	984	1460	1665
Hsa-Let-7-P2c2_3p*	0	1	1	0	0	0	0	0	0	0	0	0	0	0	0	0	0	0	0	0	0	0	0	4	0	0	0	0	0	0	0	0	0	1	1	0
Hsa-Let-7-P2c2_5p	784	6015	9271	2283	2037	3619	3491	2290	2242	1431	1731	1740	14285	5753	1334	1472	1875	945	833	4195	184	1266	1077	11538	1404	3830	597	7475	535	3346	410	10241	2558	1558	5528	3635
Hsa-Let-7-P2c3_3p*	0	0	0	0	0	1	0	0	0	0	0	0	1	0	0	0	0	0	0	0	0	0	0	1	0	3	0	0	0	0	0	2	0	2	2	0
Hsa-Let-7-P2c3_5p	589	4875	5969	1359	2203	4103	3301	1742	2471	1320	1107	2495	15594	6483	1491	1691	1890	1072	976	5496	236	1481	1311	13810	1734	3806	642	9703	641	3325	327	10752	2289	1644	5687	3007
Hsa-Mir-1-P1_3p	50	20	15	16	18	16	6	11	49	26	51	34	125	34	26	38	45	25	17	74	67	34	24	43	28	7	63	36	30	86	42	44	40	12	4	5
Hsa-Mir-1-P2_3p	3	1	0	0	5	0	1	3	0	0	0	1	4	1	1	0	1	1	0	0	3	1	4	0	1	0	3	0	1	2	0	0	5	1	0	0
Hsa-Mir-1-P3_3p	50	20	15	16	18	16	6	11	48	26	45	33	109	30	26	35	39	25	17	69	63	31	24	41	28	7	63	37	30	87	42	44	41	12	4	4
Hsa-Mir-10-P1b-v1_3p*	0	0	0	0	0	0	0	1	1	0	0	0	6	3	3	0	0	0	0	1	2	0	2	0	0	0	4	1	0	0	0	0	0	1	0	0
Hsa-Mir-10-P1b-v1_5p	485	113	189	224	706	76	31	471	2421	578	484	1285	4726	1994	2571	2117	1907	1787	1127	4592	200	739	2936	1758	389	811	343	1741	1020	1451	800	712	166	75	120	125
Hsa-Mir-10-P1c-v1_3p*	2	0	0	0	0	0	0	0	1	0	4	2	4	4	3	0	1	0	0	2	0	0	0	0	0	0	0	5	0	7	0	3	0	0	0	0
Hsa-Mir-10-P1c-v1_5p	155	83	125	66	142	46	8	54	1407	492	421	801	3041	1677	2004	1957	2321	1667	807	3199	139	1076	744	1275	279	922	260	1261	456	1762	435	3291	134	71	158	186
Hsa-Mir-10-P2b_3p*	3	7	11	3	0	1	0	2	32	32	121	21	123	53	49	43	20	16	24	43	1	33	20	67	5	15	5	33	0	27	15	397	4	3	6	6
Hsa-Mir-10-P2b_5p	59	100	126	66	42	40	7	31	547	346	665	434	1607	1159	828	722	643	487	325	1491	40	446	176	880	132	414	66	631	174	1183	165	4501	75	59	89	67
Hsa-Mir-10-P2c_3p*	0	0	0	0	0	1	1	1	0	0	0	0	0	1	0	0	0	0	0	0	0	0	0	0	0	0	0	1	0	0	0	0	0	0	0	0
Hsa-Mir-10-P2c_5p	127	27	64	25	162	161	160	172	189	47	56	98	509	239	89	69	134	59	28	207	10	48	62	144	13	97	3	191	38	126	27	174	36	9	6	17
Hsa-Mir-10-P2d_5p	313	68	82	29	230	20	5	30	40	15	21	32	71	55	22	21	16	34	16	45	36	52	72	125	51	112	79	207	37	198	234	172	190	54	100	83
Hsa-Mir-10-P3b_3p*	0	0	0	0	0	0	0	0	3	5	3	1	13	7	7	1	2	0	0	5	1	2	0	1	0	0	0	3	0	10	0	8	0	0	0	0
Hsa-Mir-10-P3b_5p	13	28	27	27	8	6	2	24	478	266	626	291	616	752	481	340	267	308	179	881	21	131	116	147	68	107	50	186	51	596	93	1313	25	18	32	35
Hsa-Mir-10-P3c_3p*	1	0	1	0	0	5	0	1	0	2	1	2	3	3	2	0	1	0	0	7	4	0	0	3	0	0	0	3	0	10	0	5	0	0	0	0
Hsa-Mir-10-P3c_5p	25	6	7	4	19	17	7	18	18	9	6	25	50	38	23	25	21	21	7	65	5	19	26	19	23	10	18	42	14	34	25	33	8	3	8	8
Hsa-Mir-10-P3d_3p*	0	0	0	0	0	0	0	0	0	4	0	0	0	0	1	0	0	0	0	0	0	0	0	1	1	1	0	1	0	0	0	0	0	0	0	1
Hsa-Mir-10-P3d_5p	25	6	7	4	19	19	7	18	18	9	6	25	49	38	23	24	21	21	7	64	5	19	20	19	23	10	18	42	14	34	25	33	8	3	8	8
Hsa-Mir-101-P1-v1_3p	230	3302	3720	634	748	1741	897	1529	359	66	68	788	1731	738	1250	1287	1941	1247	1157	2540	186	1097	894	5091	4549	8838	1299	16342	881	2400	541	3841	730	571	2246	979
Hsa-Mir-101-P1-v1_5p*	0	0	0	0	0	2	1	2	1	0	0	0	1	0	0	1	0	0	0	3	0	0	1	0	8	4	0	14	0	0	0	0	0	0	0	0
Hsa-Mir-101-P2-v1_3p	245	3446	3871	672	787	1844	946	1601	406	68	72	824	1925	788	1356	1385	2067	1324	1232	2729	203	1152	990	5356	4837	9324	1360	17191	917	2535	566	4060	766	585	2320	1026
Hsa-Mir-101-P2-v1_5p*	0	0	1	0	0	0	0	2	0	0	2	0	4	2	0	0	0	0	0	2	0	0	0	0	0	1	0	0	0	0	0	1	0	0	2	0
Hsa-Mir-103-P1_3p	32	181	224	35	69	97	61	43	75	27	38	55	258	170	33	41	57	50	25	125	3	29	21	247	50	153	21	276	12	91	11	235	98	50	202	75
Hsa-Mir-103-P1_5p*	0	0	0	0	0	0	0	0	0	0	0	0	1	0	0	0	0	0	0	0	0	0	0	0	0	0	0	0	0	0	0	0	0	0	0	0
Hsa-Mir-103-P2_3p	228	1501	1837	477	652	1190	895	704	1513	595	798	909	3910	3308	650	675	763	513	344	1961	75	655	358	2497	460	1320	181	2732	249	2066	186	5063	551	395	1222	571
Hsa-Mir-103-P2_5p*	0	6	4	0	0	2	2	2	16	2	4	1	42	4	0	0	1	3	1	15	0	0	0	13	2	4	0	11	0	0	0	3	0	6	6	0
Hsa-Mir-103-P4_3p	228	1499	1834	476	643	1190	893	702	1510	590	793	902	3909	3293	649	672	761	510	343	1945	74	654	350	2492	454	1320	187	2734	252	2067	185	5057	551	395	1218	572
Hsa-Mir-103-P4_5p*	0	0	0	0	0	0	0	0	0	0	0	0	2	0	0	0	0	0	0	0	0	0	0	0	0	2	0	0	0	0	0	1	0	1	5	0
Hsa-Mir-105-P1_3p*	0	0	0	0	0	0	0	0	0	0	0	0	0	0	0	0	0	1	0	0	0	0	0	0	0	0	0	0	0	0	0	0	0	0	0	0
Hsa-Mir-105-P1_5p	0	0	0	0	0	0	0	0	0	0	0	0	0	0	0	0	0	0	0	0	0	0	3	0	0	0	0	0	0	0	0	0	0	0	0	0
Hsa-Mir-105-P2_3p*	0	0	0	0	0	0	0	0	0	0	0	0	0	0	0	0	0	1	0	0	0	0	0	0	0	0	0	0	0	0	0	0	0	0	0	0
Hsa-Mir-105-P2_5p	0	0	0	0	0	0	0	0	0	0	0	0	0	0	0	0	0	0	0	0	0	0	3	0	0	0	0	0	0	0	0	0	0	0	0	0
Hsa-Mir-1180_3p	20	14	24	30	3	25	35	45	28	38	17	46	28	62	32	10	26	15	10	25	5	4	15	21	61	146	20	124	1	12	7	11	74	21	43	52
Hsa-Mir-1180_5p*	0	0	0	0	0	0	0	0	0	0	0	0	0	0	0	0	0	0	0	0	1	0	0	0	0	0	0	0	0	0	0	0	0	0	0	0
Hsa-Mir-122_3p*	0	0	0	0	0	0	0	0	1	0	0	0	1	0	0	0	1	0	0	3	0	0	0	0	0	0	0	2	0	0	0	0	0	0	0	0
Hsa-Mir-122_5p	2168	274	351	71	1808	140	30	46	117	96	1008	135	236	194	141	66	74	42	78	122	11	16	16	20	23	16	18	30	18	9	547	54	123	13	17	17
Hsa-Mir-124-P1-v1_3p	0	0	0	0	0	0	0	0	0	0	0	0	0	0	0	0	0	0	0	0	0	0	0	0	0	0	0	0	0	0	0	0	0	0	0	0
Hsa-Mir-124-P1-v1_5p*	0	0	0	0	0	0	0	0	0	0	0	0	0	0	0	0	0	0	0	0	0	0	0	0	0	0	0	0	0	0	0	0	0	0	0	0
Hsa-Mir-124-P2-v1_3p	0	0	0	0	0	0	0	0	0	0	0	0	0	0	0	0	0	0	0	0	0	0	0	0	0	0	0	0	0	0	0	0	0	0	0	0
Hsa-Mir-124-P2-v1_5p*	0	0	0	0	0	0	0	0	0	0	0	0	0	0	0	0	0	0	0	0	0	0	0	0	0	0	0	0	0	0	0	0	0	0	0	0
Hsa-Mir-124-P3-v1_3p	0	0	0	0	0	0	0	0	0	0	0	0	0	0	0	0	0	0	0	0	0	0	0	0	0	0	0	0	0	0	0	0	0	0	0	0
Hsa-Mir-124-P3-v1_5p*	0	0	0	0	0	0	0	0	0	0	0	0	0	0	0	0	0	0	0	0	0	0	0	0	0	0	0	0	0	0	0	0	0	0	0	0
Hsa-Mir-1247_3p*	0	0	1	1	0	0	0	0	0	0	0	0	0	0	0	1	0	0	0	4	0	0	0	0	0	0	0	0	0	0	0	0	0	0	0	0
Hsa-Mir-1247_5p	0	0	1	0	0	1	0	1	0	0	0	1	0	0	0	2	1	0	0	0	0	0	4	0	0	0	1	4	0	0	0	0	0	0	0	1
Hsa-Mir-1249_3p	2	2	5	3	0	2	1	0	9	20	15	5	6	34	1	6	6	1	5	13	0	6	9	0	3	12	3	10	8	0	8	24	1	2	2	0
Hsa-Mir-1249_5p*	2	0	0	0	0	0	0	0	0	0	0	2	0	0	0	0	0	0	0	0	0	0	0	0	0	0	0	0	0	0	0	0	0	0	0	0
Hsa-Mir-1252_5p	0	0	0	0	0	0	0	0	0	0	0	0	0	0	0	0	0	0	0	0	0	2	0	0	0	0	0	0	0	0	0	0	0	0	0	0
Hsa-Mir-126-P2-v1_3p	30	96	144	83	111	33	11	222	1145	229	370	607	6630	2011	1246	988	1102	960	587	3946	102	1055	701	3962	547	1538	240	2896	382	2550	388	6001	86	81	116	110
Hsa-Mir-126-P2-v1_5p*	23	78	99	52	130	27	7	72	702	177	270	384	2988	1237	1308	1118	1317	1143	632	3713	162	1521	550	4102	589	1231	286	2170	507	4648	596	8728	129	122	157	156
Hsa-Mir-1266_5p	0	0	0	0	0	0	0	0	0	0	0	2	0	0	0	0	0	0	0	0	0	0	0	0	0	0	0	0	0	0	0	1	0	0	0	0
Hsa-Mir-1269_3p	0	0	0	0	0	0	0	0	0	0	0	0	0	0	0	0	0	0	0	0	0	0	0	0	0	0	0	0	0	0	0	1	0	0	0	0
Hsa-Mir-127_3p	74	38	54	32	106	26	13	58	1250	253	1039	332	1897	255	185	177	769	174	91	1054	31	93	66	572	77	321	49	306	140	1366	141	3026	62	22	37	34
Hsa-Mir-127_5p*	0	0	0	1	0	1	0	0	12	0	0	2	22	0	1	1	2	0	0	10	0	4	1	8	0	0	1	2	0	4	9	24	0	0	1	0
Hsa-Mir-1270_3p*	0	2	0	0	0	0	0	0	0	0	0	0	0	0	0	0	0	0	0	0	0	0	0	0	0	0	0	0	0	0	0	0	0	0	0	0
Hsa-Mir-1270_5p	0	3	15	5	0	1	0	1	1	1	2	9	6	7	1	4	7	3	2	3	0	6	5	9	1	8	0	5	1	0	1	9	0	2	9	21
Hsa-Mir-1271_5p	11	30	27	12	0	2	0	2	0	0	0	1	18	3	0	2	3	0	4	3	0	1	0	16	0	0	0	4	0	8	0	16	1	0	0	0
Hsa-Mir-1276_5p	0	0	2	3	0	0	1	1	0	0	0	0	0	0	0	0	0	0	0	0	0	0	0	0	0	0	0	0	0	0	0	0	0	0	0	0
Hsa-Mir-1277_3p*	0	0	0	0	0	0	1	0	0	0	0	0	0	0	0	0	0	0	0	1	0	1	0	0	0	0	0	0	0	0	0	2	0	0	0	0
Hsa-Mir-1277_5p	2	45	52	16	5	23	12	15	17	0	18	7	13	41	35	47	33	22	27	102	9	15	7	113	5	39	7	81	24	153	24	353	11	11	11	5
Hsa-Mir-1278_3p	2	6	8	5	5	5	6	0	0	0	0	0	2	0	0	0	2	0	0	0	0	0	0	4	4	0	0	0	0	0	0	0	0	0	0	0
Hsa-Mir-128-P1_3p	185	615	782	375	120	178	182	162	183	61	97	128	1034	420	168	161	184	99	73	498	23	140	204	715	120	294	49	358	72	425	52	746	545	371	796	528
Hsa-Mir-128-P2_3p	236	756	966	507	144	213	208	195	504	203	263	262	1601	1045	477	389	416	251	183	1217	40	340	248	869	160	432	69	471	107	862	111	1869	665	457	972	627
Hsa-Mir-128-P2_5p*	0	6	6	13	2	4	1	5	1	0	3	3	2	1	0	0	0	0	0	3	0	0	6	10	1	12	0	2	0	0	0	17	9	5	0	4
Hsa-Mir-1286_3p	0	2	1	0	0	0	0	0	0	0	0	0	0	0	0	0	0	0	0	0	0	0	0	0	0	0	0	0	0	0	0	0	0	0	0	0
Hsa-Mir-1287_3p*	0	0	0	0	0	0	0	0	0	0	0	0	0	0	0	0	0	0	0	0	0	0	0	0	0	0	1	0	0	1	0	0	0	0	0	0
Hsa-Mir-1287_5p	1	2	3	0	1	0	0	0	14	0	5	3	19	18	3	0	7	0	0	7	0	2	1	6	0	8	0	5	0	0	0	55	1	1	0	0
Hsa-Mir-129-P1_3p	1	0	1	0	4	5	3	0	0	0	0	0	1	0	0	0	0	0	0	0	0	0	0	3	0	0	0	1	3	1	0	1	27	7	29	12
Hsa-Mir-129-P1_5p*	1	3	6	2	33	15	13	20	1	0	1	1	16	0	0	0	0	0	0	1	3	2	15	36	1	5	4	7	5	5	3	9	322	163	293	287
Hsa-Mir-129-P2_3p	2	2	3	1	10	0	0	0	0	0	0	0	5	0	0	0	0	0	0	0	0	2	0	16	0	1	1	0	2	1	0	2	14	9	56	31
Hsa-Mir-129-P2_5p	1	3	6	2	27	14	13	20	1	0	1	1	16	0	0	0	0	0	0	1	3	2	15	36	1	5	4	7	5	5	3	9	322	163	293	287
Hsa-Mir-1294_3p*	0	0	0	0	0	0	0	0	0	0	0	0	0	0	0	0	0	0	0	0	0	0	0	0	0	2	0	0	0	0	0	0	0	0	0	0
Hsa-Mir-1294_5p	0	0	4	0	1	0	0	5	8	16	4	13	6	19	3	20	12	1	2	16	0	2	0	5	20	33	5	46	0	1	4	7	20	0	4	3
Hsa-Mir-1295_3p	6	5	13	11	10	10	15	17	0	0	1	0	23	0	0	0	0	0	0	0	0	0	8	25	1	15	0	5	0	0	0	0	0	0	0	1
Hsa-Mir-1296_3p*	0	11	1	0	0	0	1	0	0	0	0	0	0	0	0	0	0	0	0	0	0	0	0	0	0	0	0	0	0	0	0	0	0	0	0	0
Hsa-Mir-1296_5p	0	22	4	1	3	1	1	0	2	6	4	5	9	9	3	3	1	0	0	5	0	0	0	10	0	2	0	7	0	8	0	12	0	0	8	6
Hsa-Mir-1298_3p*	0	0	0	0	0	0	0	0	0	0	0	0	0	0	0	0	0	0	0	0	0	0	0	0	0	0	0	0	0	0	0	0	0	0	0	0
Hsa-Mir-1298_5p	0	0	0	0	0	2	0	0	0	0	1	0	1	0	0	0	0	0	0	0	0	0	0	0	0	0	0	0	0	0	0	0	0	0	0	0
Hsa-Mir-130-P1c_3p	7	19	17	2	1	9	0	1	16	12	10	6	53	44	28	13	2	5	6	20	4	4	3	41	9	11	2	34	1	38	8	76	1	2	5	3
Hsa-Mir-130-P1c_5p*	0	2	0	0	0	0	1	0	0	0	0	0	3	2	3	2	0	0	0	4	0	0	0	0	0	1	0	1	0	1	0	0	0	0	0	0
Hsa-Mir-130-P2a_3p	1	5	11	2	1	4	4	3	0	1	1	0	1	0	1	0	0	0	0	3	0	2	0	1	0	0	0	2	0	4	0	4	0	5	5	0
Hsa-Mir-130-P2a_5p*	1	2	0	0	0	4	0	0	0	0	0	0	0	0	0	1	0	0	0	0	0	0	0	0	0	0	0	4	0	0	0	0	0	0	0	0
Hsa-Mir-130-P2b_3p	1	29	37	7	12	26	11	14	7	0	0	3	12	12	6	4	8	13	7	11	2	5	3	20	9	15	10	60	0	58	10	51	3	17	54	16
Hsa-Mir-130-P2b_5p*	1	8	16	9	6	6	8	14	3	0	0	0	27	3	0	5	0	0	1	5	0	0	1	3	0	1	0	12	0	9	0	8	1	10	10	3
Hsa-Mir-130-P3b_3p	53	433	680	154	125	354	310	264	156	27	42	128	782	315	60	103	77	46	49	220	11	90	105	603	188	315	36	726	58	205	25	412	268	118	602	307
Hsa-Mir-130-P3b_5p*	4	12	23	24	7	8	7	33	12	11	0	4	12	20	4	16	8	7	4	59	0	11	0	6	4	7	1	26	6	15	0	42	0	9	14	4
Hsa-Mir-130-P4a_3p	50	291	285	72	73	165	83	76	12	4	30	5	227	61	17	8	13	16	13	35	5	23	59	297	19	37	3	63	13	51	26	149	37	70	250	163
Hsa-Mir-130-P4a_5p	51	161	350	509	50	67	76	301	106	82	94	59	135	386	217	186	109	107	93	220	19	110	40	71	41	76	41	61	82	196	34	810	55	192	122	100
Hsa-Mir-1301_3p	18	41	32	33	11	11	8	11	211	203	215	82	187	529	107	130	108	95	73	366	22	167	23	113	39	124	16	153	35	412	25	722	72	17	28	31
Hsa-Mir-1301_5p*	0	0	0	0	0	0	0	0	0	0	0	0	0	1	0	0	1	0	0	0	0	0	0	0	0	0	0	0	0	0	0	3	0	0	0	0
Hsa-Mir-1306_3p*	10	15	22	30	6	14	9	20	39	38	64	30	83	88	56	41	54	36	18	126	0	21	5	31	16	46	0	39	19	92	4	168	4	17	15	22
Hsa-Mir-1306_5p	3	7	3	3	5	7	1	1	20	15	26	15	11	29	30	8	3	14	19	16	5	37	1	11	16	16	13	13	10	22	25	54	0	0	3	1
Hsa-Mir-1307_3p*	267	786	1136	862	222	531	549	977	2472	1932	2355	922	2376	3719	1177	1101	1303	1121	504	1964	182	1235	524	2015	490	1403	260	1505	634	4077	547	11832	1060	774	1929	1421
Hsa-Mir-1307_5p	0	44	27	8	15	19	7	6	14	2	3	1	62	3	0	8	11	0	4	4	0	2	0	20	0	6	0	13	13	10	0	15	3	11	25	25
Hsa-Mir-132-P1_3p	3	17	22	8	0	16	10	17	13	6	5	11	91	43	17	19	38	2	4	38	1	17	39	218	14	46	4	95	7	71	3	112	18	4	23	35
Hsa-Mir-132-P1_5p*	0	2	4	2	0	1	2	3	1	3	2	2	29	3	0	5	0	4	0	14	0	3	9	36	0	6	1	3	0	3	0	2	0	1	1	1
Hsa-Mir-132-P2_3p	0	1	2	0	0	0	0	0	2	0	0	1	9	0	0	0	3	0	0	0	0	0	1	11	0	0	0	3	0	0	0	0	0	0	0	0
Hsa-Mir-132-P2_5p	0	0	3	0	0	1	1	0	0	0	5	1	4	3	0	0	0	0	0	0	0	0	0	7	0	0	0	0	0	0	0	4	0	0	0	0
Hsa-Mir-1323_5p	0	0	0	0	0	0	0	0	0	0	0	0	0	2	4	0	0	1	1	0	0	0	0	0	0	0	0	0	0	0	0	0	0	0	0	0
Hsa-Mir-133-P1-v1_3p	4	1	3	0	9	0	1	1	23	16	7	14	164	15	3	8	23	2	7	59	2	18	1	60	1	8	7	17	6	70	0	11	2	1	3	2
Hsa-Mir-133-P2-v1_3p	0	0	0	0	0	0	0	0	2	1	1	0	3	0	0	2	0	0	0	0	0	0	0	1	0	0	0	0	0	1	0	0	0	0	0	0
Hsa-Mir-133-P3-v1_3p	4	1	3	0	9	0	1	1	23	16	7	13	164	15	3	8	23	2	7	59	2	18	1	60	1	8	7	17	6	70	0	11	2	1	3	2
Hsa-Mir-134_3p*	0	0	0	0	0	0	0	0	0	0	0	0	0	0	0	0	0	0	0	0	0	0	0	0	0	0	0	0	0	0	0	0	0	0	0	0
Hsa-Mir-134_5p	6	21	35	7	6	10	1	5	123	86	144	74	236	66	34	37	130	45	80	171	5	20	6	122	8	41	9	43	7	246	37	653	10	6	8	5
Hsa-Mir-1343_3p	0	2	0	0	0	0	1	0	1	1	0	4	1	6	0	0	0	3	3	8	0	0	0	4	0	0	0	0	0	1	0	9	0	0	0	0
Hsa-Mir-1343_5p*	0	0	0	1	0	1	4	0	0	0	0	0	0	0	0	0	0	0	0	0	0	0	0	0	0	0	0	0	0	0	0	0	0	0	0	0
Hsa-Mir-135-P1_3p*	0	1	5	2	0	0	1	0	5	6	1	0	1	6	7	0	6	3	2	1	0	0	0	1	3	0	0	1	0	0	0	7	0	4	0	0
Hsa-Mir-135-P1_5p	0	1	3	0	0	1	0	0	0	0	0	0	5	0	1	1	0	0	1	0	0	0	0	3	1	0	0	1	0	0	0	0	0	0	0	0
Hsa-Mir-135-P2_3p*	0	0	0	0	0	0	0	0	0	0	0	0	0	0	0	0	0	0	0	0	0	0	0	0	1	0	0	0	0	0	0	0	0	0	0	0
Hsa-Mir-135-P2_5p	0	1	3	0	0	1	0	0	0	0	0	0	5	0	1	1	0	0	1	0	0	0	0	3	1	0	0	1	0	0	0	0	0	0	0	0
Hsa-Mir-135-P4_5p	0	0	0	0	0	0	0	0	0	0	0	0	0	0	0	0	0	0	0	0	0	0	0	6	0	0	0	0	0	0	0	0	0	0	0	0
Hsa-Mir-136-v1_3p	0	1	0	0	0	0	0	1	3	0	2	2	21	0	6	1	14	7	3	14	0	0	0	51	2	14	1	21	0	99	7	102	0	1	0	1
Hsa-Mir-136-v1_5p*	0	3	0	0	0	0	0	0	2	0	2	1	10	0	0	0	0	0	0	0	0	0	0	1	0	1	0	3	0	0	0	0	0	0	0	0
Hsa-Mir-137-P1-v1_3p	0	0	1	0	0	0	0	0	0	0	0	0	0	0	0	0	0	0	0	0	0	0	0	0	0	0	0	0	0	0	0	0	0	0	0	0
Hsa-Mir-137-P1-v1_5p*	0	0	0	0	0	0	0	0	0	0	0	0	0	0	0	0	0	0	0	0	0	0	1	0	0	0	0	0	0	0	0	0	0	0	0	0
Hsa-Mir-138-P1_3p*	0	0	0	0	0	0	0	0	0	0	0	0	3	0	0	0	0	0	0	0	0	0	0	0	0	0	0	0	0	0	0	0	42	4	16	8
Hsa-Mir-138-P1_5p	0	0	0	0	0	0	0	0	0	0	0	0	5	1	0	0	0	0	0	0	1	1	2	15	0	3	1	2	0	0	1	3	62	42	225	70
Hsa-Mir-138-P2_5p	0	0	0	0	0	0	0	0	0	0	0	1	1	1	0	0	1	0	0	0	0	2	1	1	0	1	1	2	1	0	0	1	41	24	94	18
Hsa-Mir-139_3p*	1	9	15	8	5	8	2	5	110	162	135	63	77	278	98	50	81	52	49	123	17	39	41	11	9	48	22	22	39	153	14	292	18	2	8	5
Hsa-Mir-139_5p	10	30	27	22	28	29	3	53	456	211	272	220	864	881	328	231	312	207	168	795	28	227	339	429	66	183	45	203	50	795	113	1763	20	29	62	60
Hsa-Mir-140-P1-v1_3p	263	1643	1533	291	605	909	546	588	1224	576	720	1036	6049	2073	1140	976	1237	941	486	2657	98	820	778	7507	881	3370	315	4925	470	2738	275	4651	981	427	1843	1257
Hsa-Mir-140-P1-v1_5p*	2	18	24	2	3	14	8	2	0	3	6	2	58	14	2	1	5	6	1	12	8	9	10	68	3	14	0	25	1	31	4	8	22	39	39	15
Hsa-Mir-142-P1-v1_3p*	195	1960	3696	615	376	915	610	753	161	22	44	145	1074	252	282	206	211	172	142	730	40	226	236	1350	247	587	128	1156	197	633	115	1094	514	417	1806	509
Hsa-Mir-142-P1-v1_5p	385	3479	4634	591	943	1588	1028	989	151	17	25	246	3339	217	297	287	380	191	134	1060	43	225	632	5091	340	885	115	2712	82	566	68	417	742	515	1835	1143
Hsa-Mir-143_3p	87	127	167	252	499	77	10	1030	969	154	146	629	7663	1091	2313	1985	2298	975	768	4508	110	922	1028	8903	911	4870	276	3753	1018	2057	309	2613	84	91	138	130
Hsa-Mir-143_5p*	0	0	0	0	0	0	0	0	11	1	0	0	10	1	1	2	0	0	0	0	0	0	6	3	0	3	1	2	0	7	0	0	0	0	0	1
Hsa-Mir-144-v1_3p	4	1	0	0	0	0	0	1	10	4	3	44	12	43	129	104	148	113	138	133	25	102	21	86	409	724	127	1441	114	58	35	57	20	11	15	13
Hsa-Mir-144-v1_5p*	1	3	7	3	5	0	0	7	412	39	50	962	337	590	896	608	599	468	635	864	68	399	179	365	2353	4091	824	8638	405	304	156	184	69	58	72	75
Hsa-Mir-145_3p*	0	0	0	2	0	0	0	1	10	0	0	9	52	8	11	11	13	4	2	37	1	6	6	38	2	24	0	12	0	8	0	24	0	1	1	4
Hsa-Mir-145_5p	2	4	6	0	20	0	0	1	69	16	17	41	530	76	32	21	32	2	12	102	0	11	5	201	11	67	2	60	5	56	0	59	3	1	1	8
Hsa-Mir-146-P1_3p*	0	0	2	1	0	1	0	0	4	4	1	7	12	9	0	4	5	5	0	18	0	0	6	8	1	13	1	36	0	3	0	11	0	0	1	0
Hsa-Mir-146-P1_5p	128	502	740	218	201	152	82	100	1221	330	462	738	4037	2924	938	924	1201	866	438	2174	72	690	214	1989	187	656	163	2473	265	1985	230	4858	359	145	468	350
Hsa-Mir-146-P4_3p*	7	75	105	31	60	43	41	19	0	0	0	0	0	11	0	1	0	0	0	22	0	6	0	3	0	0	0	1	0	0	2	17	1	0	0	0
Hsa-Mir-146-P4_5p	6068	30948	38912	9835	14968	17598	13060	11408	4059	1412	1702	1284	25908	8834	1525	1396	1586	947	730	4374	136	1278	925	11395	266	731	260	1804	323	4834	388	8064	3810	3482	8869	5074
Hsa-Mir-147-v1_3p	0	1	1	0	4	0	1	0	1	0	0	0	0	0	0	0	0	0	0	0	1	0	0	0	0	1	0	0	0	0	0	0	0	0	0	0
Hsa-Mir-147-v1_5p*	0	0	0	0	0	0	0	0	0	0	0	0	0	0	0	0	0	0	0	0	0	0	0	0	0	0	0	0	0	0	0	0	0	0	0	0
Hsa-Mir-148-P1_3p	4910	37215	35813	7125	22799	31951	18221	12894	1075	244	405	823	4757	1780	1645	1688	1667	1182	1065	4428	219	1427	834	7472	1951	5658	671	7532	1131	6510	986	14213	2238	899	5412	2957
Hsa-Mir-148-P1_5p*	14	91	120	55	98	97	125	323	15	5	3	10	74	16	9	3	8	2	0	14	0	7	3	30	0	21	0	21	3	14	8	64	36	4	5	10
Hsa-Mir-148-P3_3p	68	285	326	76	131	138	71	50	296	72	108	133	763	414	202	150	185	170	55	379	19	162	59	523	44	112	55	255	65	580	56	1244	74	66	244	219
Hsa-Mir-148-P3_5p*	0	0	1	0	0	0	0	0	0	0	0	0	0	1	0	0	0	0	0	0	0	0	0	0	0	0	0	0	0	0	0	0	0	0	4	0
Hsa-Mir-148-P4_3p	333	2620	3648	444	1000	1241	896	486	890	186	304	297	4789	1043	795	724	748	515	448	2274	80	685	278	3807	285	941	206	1567	328	2268	254	3961	1004	325	3052	1457
Hsa-Mir-148-P4_5p*	0	0	3	0	0	3	4	0	5	0	4	0	2	0	0	0	0	0	0	0	0	0	0	0	0	0	0	4	1	0	0	1	0	3	4	3
Hsa-Mir-149_3p*	0	1	3	0	0	0	0	1	0	0	0	0	0	0	0	0	1	0	0	0	0	0	0	0	0	0	1	0	2	0	0	0	0	0	0	0
Hsa-Mir-149_5p	5	31	18	7	3	5	1	2	0	0	0	0	0	0	0	0	0	0	0	0	0	1	1	1	1	1	0	2	0	10	1	2	16	0	12	4
Hsa-Mir-15-P1a_3p*	0	0	4	0	0	0	0	1	0	0	0	0	0	0	0	0	0	0	0	0	0	0	0	0	0	0	0	3	0	0	0	2	0	0	2	0
Hsa-Mir-15-P1a_5p	18	194	161	30	75	152	97	96	32	13	16	35	282	60	52	30	36	22	18	85	16	29	30	331	106	190	37	380	7	148	22	123	81	39	318	78
Hsa-Mir-15-P1b_3p*	48	311	420	159	84	136	124	138	42	7	7	47	209	118	48	61	49	17	31	134	7	44	18	207	63	106	15	209	19	115	21	147	164	84	293	103
Hsa-Mir-15-P1b_5p	290	1945	1454	300	319	609	303	128	190	70	45	147	1194	317	89	121	126	55	62	526	22	91	108	1101	195	399	37	1084	82	411	51	323	647	191	988	508
Hsa-Mir-15-P1c_3p*	11	12	23	19	1	7	2	4	43	4	12	29	67	60	25	28	31	23	19	70	0	23	47	10	29	98	1	65	18	81	2	71	0	0	3	4
Hsa-Mir-15-P1c_5p	2	9	5	3	6	3	1	2	5	0	0	2	15	0	0	1	5	0	2	12	0	0	3	6	1	1	0	26	0	0	0	6	0	0	0	0
Hsa-Mir-15-P1d_3p*	0	0	0	0	0	0	0	0	0	0	1	0	0	0	0	0	1	0	0	0	0	0	0	0	4	0	0	1	0	0	0	0	0	0	0	0
Hsa-Mir-15-P1d_5p	0	2	4	0	6	0	0	0	0	0	0	0	4	1	1	2	0	0	0	0	0	0	0	0	0	0	0	0	0	0	0	0	0	0	0	0
Hsa-Mir-15-P2a_3p*	0	12	5	3	0	1	0	8	0	0	0	0	0	2	0	0	0	0	0	3	0	0	0	0	0	5	0	3	0	0	0	1	0	0	2	5
Hsa-Mir-15-P2a_5p	237	2183	2222	355	714	1136	695	413	431	57	82	400	2212	493	247	265	372	178	140	710	61	294	292	2754	717	1649	210	4459	153	662	96	750	731	448	2348	953
Hsa-Mir-15-P2b_3p*	256	832	1164	1327	217	420	440	1104	411	97	136	805	821	797	568	634	751	479	487	1371	83	460	361	633	1131	2632	455	3351	173	530	156	1234	536	1014	726	529
Hsa-Mir-15-P2b_5p	238	2171	2212	352	714	1135	686	409	427	58	80	405	2193	483	250	261	373	177	139	710	62	282	287	2737	718	1661	209	4480	153	654	95	747	726	451	2337	939
Hsa-Mir-15-P2c_3p*	0	0	0	1	0	0	0	1	0	0	0	0	0	0	0	0	0	0	0	0	0	0	0	0	0	0	0	0	0	0	0	0	0	0	0	0
Hsa-Mir-15-P2c_5p	7	28	20	11	7	12	5	7	25	2	7	24	26	58	8	9	12	22	8	52	3	7	4	32	21	57	1	73	10	77	0	69	5	0	5	5
Hsa-Mir-15-P2d_3p*	0	2	2	2	0	0	1	4	0	1	1	1	0	1	3	1	1	3	4	1	0	1	8	0	0	0	0	2	0	0	0	5	0	5	0	2
Hsa-Mir-15-P2d_5p	4	5	9	1	3	2	1	0	1	0	0	1	24	6	2	3	4	3	0	7	0	13	0	38	0	9	0	11	0	2	3	0	0	0	3	2
Hsa-Mir-150_3p*	9	3	8	15	1	2	1	0	3	27	0	41	301	18	15	14	24	18	10	16	11	28	564	603	28	114	16	105	1	12	9	14	5	5	9	2
Hsa-Mir-150_5p	135	413	429	355	70	43	14	92	1325	990	511	3459	28177	1989	927	949	1077	1708	419	1617	351	2625	11624	30247	1919	9056	807	7722	694	1679	243	699	351	301	446	462
Hsa-Mir-153-P1_3p	0	1	0	0	0	0	0	0	0	0	0	0	0	0	0	0	0	0	0	1	0	0	0	0	0	0	0	0	0	0	0	0	0	0	0	0
Hsa-Mir-153-P1_5p*	0	0	0	0	0	0	0	0	0	0	0	0	0	0	0	0	0	0	0	0	0	0	0	0	0	0	0	0	0	0	0	0	0	0	0	0
Hsa-Mir-153-P2_3p	0	1	0	0	0	0	0	0	0	0	0	0	0	0	0	0	0	0	0	1	0	0	0	0	0	0	0	0	0	0	0	0	0	0	0	0
Hsa-Mir-153-P2_5p*	0	2	1	0	0	0	0	0	2	1	0	1	6	5	0	3	0	0	0	0	0	0	0	6	0	1	0	0	0	0	0	3	0	1	0	0
Hsa-Mir-154-P1_3p	0	0	1	0	1	1	0	0	1	0	0	1	0	1	0	4	0	0	0	4	0	0	1	0	0	2	0	5	0	0	4	4	0	0	0	0
Hsa-Mir-154-P1_5p	0	1	2	0	0	0	0	0	6	0	1	5	18	1	0	0	10	1	0	18	2	0	0	9	0	6	0	1	2	23	0	30	0	0	1	0
Hsa-Mir-154-P10_3p*	11	9	3	1	10	3	0	8	35	3	10	6	139	15	27	17	50	17	30	92	1	31	4	119	9	35	13	43	22	126	11	170	0	1	3	4
Hsa-Mir-154-P10_5p	26	49	62	17	16	31	5	12	422	168	420	180	483	180	171	135	592	154	332	710	15	111	33	192	48	127	29	176	150	865	175	1910	18	14	14	16
Hsa-Mir-154-P12_3p	3	1	0	0	7	1	0	1	1	1	0	1	48	3	0	3	22	5	2	23	1	6	0	49	0	5	3	3	0	22	0	68	1	0	0	0
Hsa-Mir-154-P12_5p*	0	1	1	0	0	0	0	0	0	0	1	0	0	0	0	0	0	0	0	0	0	0	0	0	0	1	0	0	0	0	0	0	0	0	0	0
Hsa-Mir-154-P13-v1_3p*	0	0	2	0	0	0	0	0	10	0	4	2	37	4	0	6	8	0	10	16	0	5	0	8	3	8	1	6	1	30	0	72	0	1	1	1
Hsa-Mir-154-P13-v1_5p	3	1	2	3	0	0	0	5	10	2	2	3	49	1	3	5	7	9	0	26	0	0	0	15	0	5	1	14	0	24	0	39	18	0	0	1
Hsa-Mir-154-P14_3p*	0	0	0	0	0	0	0	0	0	0	0	0	0	0	0	0	2	0	0	6	0	0	0	0	0	0	0	1	0	0	0	2	0	0	0	0
Hsa-Mir-154-P14_5p	10	2	4	1	17	2	0	2	2	0	4	3	49	1	0	0	14	0	0	17	0	0	4	0	0	1	0	4	2	23	0	31	15	0	0	0
Hsa-Mir-154-P15_3p*	6	12	13	3	1	5	0	1	218	90	293	91	210	71	88	42	192	32	98	153	10	58	5	47	20	37	14	33	11	278	54	647	10	7	8	7
Hsa-Mir-154-P15_5p	1	15	29	6	3	5	0	4	139	59	129	45	59	40	74	47	152	34	72	108	7	22	7	24	12	20	2	30	21	135	23	371	2	1	4	3
Hsa-Mir-154-P16_3p	0	0	0	0	0	0	0	0	4	0	0	2	15	1	0	0	1	0	2	0	0	3	0	5	0	0	0	0	0	1	0	7	0	0	0	0
Hsa-Mir-154-P16_5p*	1	2	4	0	1	1	0	0	20	18	30	8	16	10	15	2	9	3	6	15	0	7	5	4	4	8	2	8	0	21	8	55	0	0	0	0
Hsa-Mir-154-P17_3p	1	5	6	2	15	2	0	3	44	19	10	33	375	35	28	22	98	18	19	207	5	27	11	315	26	55	6	89	57	271	30	499	9	3	4	10
Hsa-Mir-154-P17_5p*	0	0	0	0	0	0	0	0	0	0	0	0	0	0	1	0	2	2	1	12	0	1	0	1	0	0	0	0	0	0	0	2	0	0	1	0
Hsa-Mir-154-P18_3p	1	0	2	0	9	0	0	0	48	3	18	8	88	12	9	11	30	4	3	43	0	1	8	80	3	9	1	29	0	56	3	89	1	0	0	3
Hsa-Mir-154-P18_5p*	0	0	0	0	0	0	0	0	7	0	1	0	0	3	0	0	1	0	0	5	0	0	0	0	0	0	0	0	0	0	0	7	0	0	0	1
Hsa-Mir-154-P19_3p	12	5	4	4	18	2	2	12	118	15	28	36	243	29	30	27	120	40	19	420	1	25	16	116	8	43	4	61	20	251	44	492	3	4	4	6
Hsa-Mir-154-P19_5p*	0	0	0	0	0	0	0	0	0	0	3	0	0	0	0	0	0	0	0	0	0	0	0	0	0	0	0	0	0	8	0	2	0	0	0	0
Hsa-Mir-154-P2-v1_3p*	1	0	0	0	0	0	0	1	1	0	0	1	7	0	0	0	0	0	0	0	0	0	0	0	0	0	0	0	0	0	0	0	10	0	0	0
Hsa-Mir-154-P2-v1_5p	0	0	0	0	0	0	0	0	0	0	0	0	11	1	0	0	0	0	0	4	0	0	0	0	0	0	0	0	0	0	0	4	0	0	0	0
Hsa-Mir-154-P20-v1_3p	0	1	0	0	0	0	0	0	0	0	2	1	21	1	0	1	2	4	0	6	0	5	0	4	0	4	0	0	0	20	0	7	0	1	0	0
Hsa-Mir-154-P20-v1_5p*	0	0	0	0	0	0	0	0	0	0	0	0	2	0	0	0	0	0	0	0	0	0	0	0	0	0	0	0	0	0	0	0	0	0	0	0
Hsa-Mir-154-P21_3p	0	0	0	0	0	0	0	0	2	0	0	0	0	0	0	0	3	0	0	7	0	0	0	0	0	0	0	2	0	0	0	5	0	0	0	0
Hsa-Mir-154-P21_5p*	0	1	0	0	0	0	0	0	25	6	38	8	59	8	4	2	20	2	5	18	0	4	0	9	3	6	0	7	11	39	6	72	1	0	0	0
Hsa-Mir-154-P22_3p	18	21	24	12	15	12	0	15	439	171	419	115	260	143	153	95	285	81	114	748	17	123	19	38	24	85	11	81	60	633	70	1568	8	10	15	10
Hsa-Mir-154-P22_5p*	0	0	0	0	0	0	0	0	0	1	5	1	4	0	1	0	5	1	0	3	1	5	0	5	0	0	0	3	0	0	0	11	1	0	0	0
Hsa-Mir-154-P23_3p	0	4	6	3	0	2	1	1	52	9	29	17	163	15	16	14	47	5	10	160	1	10	5	153	12	48	6	42	9	237	1	260	6	3	2	4
Hsa-Mir-154-P23_5p*	1	3	2	0	0	1	0	2	20	19	43	11	64	9	6	4	38	7	2	50	2	1	7	31	12	25	1	15	0	29	8	141	1	1	0	4
Hsa-Mir-154-P24_3p	3	0	0	0	0	0	0	2	8	0	0	1	31	2	0	0	4	0	0	17	0	0	0	31	1	3	0	9	0	20	0	29	0	0	0	0
Hsa-Mir-154-P25_3p	0	0	0	1	0	0	0	0	3	0	0	2	10	4	2	0	20	0	0	5	0	0	1	20	0	5	0	1	0	14	1	12	0	0	0	1
Hsa-Mir-154-P26_3p	4	1	0	0	0	0	0	0	5	0	2	2	20	2	0	0	3	1	0	4	0	0	0	0	0	2	2	0	0	34	0	22	0	0	0	0
Hsa-Mir-154-P27_3p	1	2	0	0	2	1	0	0	13	1	1	0	68	5	14	9	26	24	12	87	0	11	3	64	4	18	2	20	0	87	1	164	3	2	1	4
Hsa-Mir-154-P27_5p*	0	0	0	0	0	0	0	0	0	0	0	0	0	0	0	0	0	0	0	0	0	0	0	0	0	0	0	0	0	0	0	2	0	0	0	0
Hsa-Mir-154-P28a_3p	0	0	0	0	0	0	0	0	1	0	3	0	6	0	0	0	0	0	0	0	0	0	0	4	0	0	0	0	0	0	0	4	0	0	0	0
Hsa-Mir-154-P28a_5p*	0	0	0	0	0	0	0	0	0	0	0	0	0	0	0	0	0	0	0	0	0	0	0	0	0	0	0	0	0	0	0	0	0	0	0	0
Hsa-Mir-154-P28b_3p	0	0	0	0	1	0	0	0	2	0	0	0	1	0	0	0	3	0	0	0	0	0	0	0	0	0	0	0	0	0	0	2	0	0	0	0
Hsa-Mir-154-P28b_5p	0	0	0	0	0	0	0	0	0	0	0	0	0	0	0	0	0	0	0	0	0	0	0	0	0	0	0	0	0	0	0	0	0	0	0	0
Hsa-Mir-154-P29_5p	0	1	0	0	0	0	0	0	0	2	0	0	0	0	1	0	0	0	0	4	0	0	0	0	0	0	0	1	0	0	0	1	0	0	0	0
Hsa-Mir-154-P30_3p	0	0	0	0	0	0	0	0	0	0	0	0	3	0	0	2	0	4	0	0	0	0	0	0	0	0	0	0	0	0	0	0	0	0	0	0
Hsa-Mir-154-P36_3p	62	63	116	29	65	37	6	39	1038	316	1179	438	1549	353	317	320	1145	245	468	1771	39	224	65	520	106	346	72	401	170	2057	175	4629	29	34	60	43
Hsa-Mir-154-P36_5p*	0	0	1	1	0	0	0	0	11	0	7	3	20	2	4	0	4	0	0	9	0	4	0	9	3	0	0	1	0	14	0	28	0	0	0	0
Hsa-Mir-154-P3a-v1_3p	2	5	10	2	0	5	0	2	49	19	33	35	106	32	38	39	134	30	27	190	1	25	3	50	4	44	4	63	4	240	12	528	1	2	2	6
Hsa-Mir-154-P3a-v1_5p*	0	0	0	0	0	0	0	0	1	0	2	3	1	0	0	2	0	5	1	0	0	0	0	0	0	0	0	0	0	0	0	2	0	0	0	0
Hsa-Mir-154-P3b_3p	2	4	15	0	3	4	0	0	93	18	38	41	147	41	45	38	143	58	60	59	4	14	11	51	15	32	5	42	49	232	12	235	5	1	5	2
Hsa-Mir-154-P3b_5p*	0	0	0	0	1	0	0	1	0	0	0	0	0	0	0	0	0	0	0	0	0	0	0	0	0	0	0	0	0	0	0	0	0	0	0	0
Hsa-Mir-154-P4a_3p	0	1	3	0	3	2	0	0	26	6	21	10	39	13	11	5	43	15	4	57	1	4	4	31	2	14	1	20	12	100	7	126	3	0	2	2
Hsa-Mir-154-P4a_5p*	0	0	1	0	0	0	0	0	0	2	0	0	1	0	2	1	2	0	0	3	0	0	0	0	0	0	0	0	0	0	0	2	0	0	0	0
Hsa-Mir-154-P4b_3p	0	1	3	0	3	2	0	0	26	6	21	10	39	13	11	5	43	15	4	57	1	4	4	31	2	14	1	20	12	100	7	126	3	0	2	2
Hsa-Mir-154-P4b_5p*	0	0	1	0	0	0	0	0	0	2	0	0	1	0	2	1	2	0	0	3	0	0	0	0	0	0	0	0	0	0	0	2	0	0	0	0
Hsa-Mir-154-P5_3p	49	18	30	5	161	10	4	13	38	3	6	13	303	10	35	37	133	23	49	153	1	25	7	198	9	47	10	63	32	368	23	748	35	5	6	9
Hsa-Mir-154-P5_5p	2	2	8	1	12	2	0	2	24	7	13	11	108	8	8	12	39	6	5	70	0	1	4	57	4	19	13	19	6	34	0	109	3	2	3	1
Hsa-Mir-154-P6_3p	0	0	0	0	0	0	0	0	0	0	0	0	0	0	0	0	0	0	1	0	0	0	0	0	0	0	1	0	0	0	0	1	0	0	0	0
Hsa-Mir-154-P6_5p*	0	0	0	0	0	0	0	0	1	0	0	0	5	0	0	0	0	0	0	0	0	0	0	4	0	0	0	0	0	0	0	7	0	0	0	0
Hsa-Mir-154-P7_3p*	0	0	4	3	7	0	0	0	3	0	0	2	2	0	2	4	5	1	0	21	0	1	1	17	0	12	1	6	0	25	0	40	0	0	3	1
Hsa-Mir-154-P7_5p	6	24	21	17	43	6	0	30	80	9	56	38	438	29	42	39	189	28	22	229	6	24	14	352	17	98	5	107	23	372	23	1091	14	19	12	12
Hsa-Mir-154-P8_3p	5	0	0	0	3	2	0	2	3	1	0	3	17	0	0	0	0	0	0	5	0	0	0	7	0	0	0	4	0	18	0	12	0	0	0	0
Hsa-Mir-154-P8_5p	0	0	0	0	0	0	0	0	0	0	0	0	10	2	0	0	0	0	0	0	0	0	0	4	0	3	0	1	0	0	4	21	0	0	0	0
Hsa-Mir-154-P9_3p	6	0	1	0	7	1	0	3	6	0	9	0	38	2	4	2	28	6	0	13	2	2	3	24	2	10	2	16	7	62	0	100	0	1	1	0
Hsa-Mir-154-P9_5p*	0	0	0	0	0	0	0	0	0	0	0	0	0	0	0	0	0	0	0	4	0	0	0	0	0	0	0	0	0	0	0	0	0	0	0	0
Hsa-Mir-155_3p*	0	8	1	0	7	0	0	3	0	0	0	0	0	0	0	0	0	0	0	0	0	0	0	0	0	0	0	0	0	0	0	0	0	0	0	0
Hsa-Mir-155_5p	5853	15583	20098	14320	8590	12280	10926	10928	310	415	375	426	6480	1022	462	443	456	466	199	855	594	1050	2639	11129	1133	3597	1355	3904	738	1683	783	3642	2215	1575	3795	4164
Hsa-Mir-17-P1a_3p*	9	192	267	63	29	92	74	114	2	0	0	4	26	11	3	0	6	3	3	10	0	5	0	13	14	22	0	20	0	1	5	1	33	5	68	21
Hsa-Mir-17-P1a_5p	441	4641	4894	1170	1150	2144	1314	1817	257	58	140	153	841	456	98	144	123	83	77	269	19	130	84	720	201	389	81	795	40	452	55	842	617	352	2035	588
Hsa-Mir-17-P1c_3p*	0	5	3	1	0	0	0	1	0	0	0	0	0	0	0	0	0	0	0	0	0	0	0	2	0	0	0	0	0	0	0	0	0	0	0	0
Hsa-Mir-17-P1c_5p	5	119	141	37	39	46	20	40	20	3	2	7	13	43	18	4	8	9	5	19	0	11	5	33	28	44	10	80	14	17	7	39	17	10	48	18
Hsa-Mir-17-P1d_3p	1084	4035	4297	2046	698	1221	810	970	658	463	358	726	2076	1140	420	540	590	424	300	1019	110	473	627	2541	912	2649	338	4075	341	1252	170	1922	2373	1038	2623	2218
Hsa-Mir-17-P1d_5p	164	2952	3790	536	263	540	264	348	113	24	28	102	502	152	181	155	124	134	99	349	21	119	164	1192	363	614	118	1780	76	416	91	406	285	321	1222	495
Hsa-Mir-17-P2a_3p*	53	137	185	131	60	69	90	171	34	21	21	27	78	62	7	21	10	8	6	35	2	6	16	25	46	46	9	65	1	22	6	41	49	61	149	72
Hsa-Mir-17-P2a_5p	54	526	569	183	95	202	124	154	37	5	16	29	64	62	17	19	21	11	7	46	5	25	13	76	39	56	4	126	13	42	11	96	93	51	287	50
Hsa-Mir-17-P2c_3p*	1	0	1	1	1	0	0	0	0	0	0	2	1	3	2	0	0	0	0	0	0	3	0	1	0	4	2	3	0	0	0	1	2	1	3	1
Hsa-Mir-17-P2c_5p	1	10	10	2	2	4	1	1	2	0	0	1	2	0	1	0	0	0	2	1	0	1	0	6	3	13	8	10	0	0	0	1	1	2	3	2
Hsa-Mir-17-P4a_3p*	3	27	39	12	20	18	16	30	0	0	0	2	12	0	0	0	0	1	1	0	0	3	0	14	0	3	0	12	0	0	0	4	7	1	20	19
Hsa-Mir-17-P4a_5p	888	8730	11057	2938	2722	4597	3046	4224	273	64	128	277	977	546	272	237	272	201	156	716	24	334	200	1359	606	978	160	2080	89	681	113	1599	1153	874	3999	1211
Hsa-Mir-17-P4c_3p*	2	5	8	9	1	0	1	0	4	0	1	2	1	7	2	1	2	0	2	0	0	0	0	6	0	3	0	6	0	9	0	3	0	0	0	0
Hsa-Mir-17-P4c_5p	22	277	302	73	44	37	17	33	69	12	12	39	95	115	38	42	36	25	36	40	8	10	28	58	112	148	11	410	1	24	2	137	22	15	40	17
Hsa-Mir-17-P4d_3p*	59	82	96	66	37	31	18	45	131	62	69	65	139	201	72	38	48	40	18	99	5	35	8	58	23	29	2	89	9	150	10	180	51	33	50	23
Hsa-Mir-17-P4d_5p	1896	14219	12829	4045	2351	4045	1898	2511	1426	647	841	1115	6296	2821	1188	951	1313	920	652	2824	185	1449	1076	8513	2222	5140	574	9098	797	4209	407	7627	4180	1597	5087	3499
Hsa-Mir-181-P1a_3p*	18	109	114	39	52	36	23	59	12	10	4	14	323	16	19	9	6	10	7	40	10	7	54	313	9	29	7	47	4	18	4	39	243	127	315	140
Hsa-Mir-181-P1a_5p	607	2669	3451	1163	922	1575	1155	1158	416	264	235	453	10426	678	232	287	327	254	139	946	113	482	2660	15492	335	1000	249	2113	229	544	128	1037	2886	1784	7002	4593
Hsa-Mir-181-P1b_3p*	140	536	779	366	51	119	53	104	32	48	30	61	244	150	102	70	97	71	45	148	10	61	64	209	22	84	18	212	49	99	6	224	151	146	258	194
Hsa-Mir-181-P1b_5p	607	2669	3452	1163	922	1575	1155	1158	416	264	235	453	10427	677	232	287	327	254	139	946	113	482	2660	15492	335	1000	249	2113	229	544	128	1037	2885	1782	7007	4593
Hsa-Mir-181-P1c_3p*	6	72	66	6	0	3	1	1	0	1	1	1	20	3	1	2	1	0	1	2	0	5	2	16	0	3	1	10	0	4	0	11	0	0	1	2
Hsa-Mir-181-P1c_5p	18	155	177	37	14	20	0	2	3	1	0	1	37	6	0	0	4	15	2	21	8	5	6	7	4	5	0	19	1	24	1	17	0	0	4	0
Hsa-Mir-181-P2a_3p*	1	15	9	3	1	3	2	11	0	0	0	0	8	0	0	2	1	0	0	0	1	0	3	17	1	0	0	2	0	0	0	2	7	17	11	15
Hsa-Mir-181-P2a_5p	408	1157	1232	722	540	837	656	532	93	86	90	125	3255	181	54	85	60	51	31	166	38	113	1149	5236	84	243	87	515	64	214	60	386	1661	757	2749	2204
Hsa-Mir-181-P2b_3p*	0	1	3	0	0	0	0	2	0	0	0	0	0	0	0	0	0	0	0	0	0	0	0	0	0	0	0	0	0	0	0	0	0	0	6	1
Hsa-Mir-181-P2b_5p	428	1292	1295	750	569	881	673	548	130	104	106	155	3360	221	56	89	63	56	35	199	40	114	1177	5353	95	292	96	555	67	266	65	432	1850	824	3060	2354
Hsa-Mir-181-P2c_3p*	0	0	3	0	0	1	0	0	0	0	0	0	0	1	0	0	0	0	0	0	0	0	0	0	0	0	0	0	0	0	0	0	0	0	0	0
Hsa-Mir-181-P2c_5p	94	468	569	219	26	45	11	20	86	86	93	39	214	136	48	63	78	33	26	153	18	54	27	148	23	36	5	66	18	154	25	286	38	12	27	25
Hsa-Mir-184_3p	0	4	2	1	10	12	6	4	13	4	15	38	27	30	94	48	145	117	13	19	83	8	12	5	46	10	9	15	37	1	31	17	19	11	14	7
Hsa-Mir-185_3p*	0	3	16	1	3	2	2	0	55	20	38	15	93	103	9	22	23	19	9	46	1	27	14	38	23	43	3	78	0	71	12	213	9	5	22	16
Hsa-Mir-185_5p	36	251	264	56	12	86	49	43	691	161	178	550	1571	1235	292	251	228	209	169	601	21	167	48	595	329	680	93	1731	71	552	66	1112	63	74	186	118
Hsa-Mir-186_3p*	0	0	0	0	0	0	0	0	0	1	0	0	0	1	0	1	0	0	0	0	0	0	0	0	0	0	0	0	0	0	0	0	1	0	2	0
Hsa-Mir-186_5p	79	426	525	208	306	338	343	354	435	133	213	167	2463	577	153	177	167	136	88	628	28	165	204	1634	178	479	58	834	18	589	36	735	376	212	911	491
Hsa-Mir-187_3p	0	0	1	0	1	1	0	0	0	0	1	0	0	0	0	0	0	10	0	0	0	0	0	0	0	0	0	0	0	13	0	1	0	0	0	0
Hsa-Mir-187_5p*	0	0	0	0	0	0	0	0	0	0	0	0	0	4	0	0	0	0	0	0	0	0	0	0	0	0	0	0	0	0	0	0	0	0	0	0
Hsa-Mir-188-P1_3p*	0	0	0	0	0	0	0	0	0	0	0	0	0	0	0	0	0	0	0	0	0	0	0	0	0	0	0	0	0	0	0	0	0	0	0	0
Hsa-Mir-188-P1_5p	4	13	4	1	1	2	2	7	3	0	0	0	2	1	0	1	0	0	0	0	0	0	0	0	0	0	0	3	0	0	0	3	0	2	0	0
Hsa-Mir-188-P2_3p*	10	35	52	22	9	17	11	6	3	3	3	17	14	10	3	11	8	3	5	17	0	4	1	12	13	12	0	21	7	18	0	11	3	7	3	2
Hsa-Mir-188-P2_5p	468	2387	2201	924	533	786	457	540	216	111	90	254	576	359	250	207	316	169	150	472	35	241	181	699	421	1215	107	1562	219	659	122	1020	323	218	472	412
Hsa-Mir-188-P3_3p*	0	3	5	1	0	0	2	0	0	0	0	0	0	0	0	0	0	0	0	0	0	0	0	1	0	0	0	0	11	0	0	0	1	0	0	0
Hsa-Mir-188-P3_5p	74	526	454	96	138	170	73	78	35	5	11	22	113	25	13	15	12	29	6	56	0	38	33	197	60	111	5	214	27	90	1	45	71	12	88	62
Hsa-Mir-19-P1a_3p	122	1818	2537	425	285	548	310	370	45	13	19	46	107	65	43	43	52	22	29	169	5	43	41	241	83	109	21	538	28	236	35	263	210	240	684	153
Hsa-Mir-19-P1a_5p*	0	4	6	0	1	1	3	0	0	0	0	0	0	0	0	0	0	0	0	0	0	0	0	0	0	0	0	0	0	0	0	0	0	0	0	0
Hsa-Mir-19-P2a_3p	209	2731	3617	510	680	1071	609	559	114	8	26	64	489	100	60	48	56	42	35	217	9	76	64	381	87	173	31	654	11	166	26	229	515	204	967	284
Hsa-Mir-19-P2a_5p*	5	20	13	0	12	6	3	4	0	0	0	1	4	0	0	0	0	0	0	0	0	0	0	0	0	0	0	0	0	0	0	0	0	0	0	0
Hsa-Mir-19-P2c_3p	208	2805	3747	525	686	1096	626	606	112	8	26	65	498	101	62	48	57	42	35	219	9	77	64	380	88	175	31	661	11	164	27	242	513	215	1042	287
Hsa-Mir-19-P2c_5p*	0	1	1	0	1	1	1	0	0	0	0	0	0	0	0	0	0	0	0	0	0	0	0	0	0	0	0	0	0	0	0	0	0	0	0	0
Hsa-Mir-190-P1_3p*	0	0	0	0	0	0	0	0	0	0	0	0	4	0	0	0	0	0	0	0	0	0	0	0	0	0	0	0	0	0	0	0	0	0	0	0
Hsa-Mir-190-P1_5p	0	4	13	0	2	0	2	1	45	7	1	52	37	68	72	105	60	62	58	131	7	62	31	59	261	486	139	823	49	33	12	87	25	15	26	22
Hsa-Mir-190-P3_5p	6	22	13	13	30	18	12	7	18	6	9	6	29	24	10	7	7	11	12	19	4	15	8	29	6	29	11	35	2	20	6	35	0	3	17	16
Hsa-Mir-1908_3p*	1	1	2	0	0	0	2	0	0	0	0	1	0	1	0	2	3	0	0	0	0	0	1	4	0	0	0	4	0	0	0	6	0	1	0	5
Hsa-Mir-1908_5p	4	7	22	13	1	3	2	5	57	174	139	32	23	115	40	83	37	29	20	61	4	73	7	16	7	19	6	13	0	72	39	476	2	4	3	8
Hsa-Mir-191_3p*	11	12	12	19	0	5	4	39	13	21	6	5	22	32	0	1	11	2	7	17	1	16	5	23	2	6	2	15	1	61	2	88	2	13	8	4
Hsa-Mir-191_5p	1244	3823	4307	2731	1134	2138	1592	1769	5410	1959	1940	4111	14364	11224	3713	3976	4032	3022	2086	12258	229	2750	2354	8921	2363	6639	602	9260	1276	6637	669	12001	2437	1527	2675	2516
Hsa-Mir-1910_3p	0	0	0	1	0	0	0	0	0	0	0	0	0	0	0	0	0	0	0	0	0	0	0	0	0	0	0	0	0	0	0	0	0	0	0	0
Hsa-Mir-1911_5p	0	0	0	0	0	0	0	0	0	0	0	0	0	0	0	0	0	0	0	0	0	0	0	0	0	0	0	0	0	0	0	0	0	0	0	0
Hsa-Mir-1912_3p	0	0	0	0	0	0	0	0	0	0	0	0	0	0	0	0	0	0	0	0	0	0	0	0	0	0	0	0	0	0	0	0	0	0	0	0
Hsa-Mir-1912_5p*	0	2	0	0	0	0	1	0	0	0	0	0	0	0	0	0	0	0	0	0	0	0	0	0	0	0	0	0	0	0	0	0	0	0	0	0
Hsa-Mir-1913_3p	0	0	0	0	0	0	0	0	0	0	0	0	0	0	0	0	0	0	0	0	0	0	0	0	0	0	0	1	0	0	0	0	0	0	0	0
Hsa-Mir-1913_5p	0	0	0	1	0	3	0	1	0	0	0	1	0	0	0	0	0	0	0	0	0	0	0	0	0	1	0	0	0	0	1	0	0	0	0	0
Hsa-Mir-1914_3p*	0	0	0	0	0	0	0	0	0	0	0	0	0	0	0	0	0	0	0	0	0	0	0	0	0	0	0	0	0	0	0	0	0	0	0	0
Hsa-Mir-1914_5p	0	0	0	0	0	0	0	0	1	0	0	0	0	0	0	1	0	0	0	0	0	0	0	0	0	0	0	0	0	0	0	0	0	0	0	0
Hsa-Mir-192-P1_5p	3	19	22	3	22	26	15	14	1	0	1	2	2	6	3	3	3	2	0	5	0	3	0	8	2	0	1	5	0	0	1	20	12	6	18	8
Hsa-Mir-192-P2_3p*	4	8	0	1	0	3	0	0	0	0	0	0	0	0	0	0	0	0	0	0	0	0	0	1	0	0	0	0	0	0	0	0	1	0	0	2
Hsa-Mir-192-P2_5p	95	612	826	178	121	181	92	113	43	8	33	99	419	81	50	38	58	52	32	163	5	47	43	361	118	277	46	591	30	73	51	91	200	237	797	383
Hsa-Mir-193-P1a_3p	19	40	39	5	194	234	134	74	1	1	1	0	16	0	0	0	0	0	0	0	1	4	4	18	3	5	8	8	2	3	4	10	183	47	325	182
Hsa-Mir-193-P1a_5p*	0	2	9	12	7	16	25	49	0	1	3	1	3	4	4	0	1	3	0	0	1	1	1	4	0	1	0	3	0	2	0	1	8	24	17	13
Hsa-Mir-193-P1b_3p*	0	1	1	0	0	0	0	0	0	0	0	0	3	0	0	0	0	0	0	2	0	0	0	7	0	0	0	1	0	1	4	0	0	0	0	3
Hsa-Mir-193-P1b_5p	34	22	24	22	4	8	8	12	99	137	66	196	131	227	108	131	129	55	32	575	13	45	72	98	22	111	17	160	70	106	17	56	4	1	8	6
Hsa-Mir-193-P2a_3p	5	14	18	5	90	86	63	33	10	2	2	2	30	6	0	4	2	3	0	28	1	1	5	21	5	8	3	19	2	6	1	3	175	29	118	74
Hsa-Mir-193-P2a_5p*	0	3	4	0	0	6	4	56	1	0	1	1	0	0	0	0	0	0	1	1	7	0	3	2	0	2	2	1	1	0	3	1	5	2	12	4
Hsa-Mir-193-P2b_3p	5	14	18	5	90	86	63	33	10	2	2	2	30	6	0	4	2	3	0	28	1	1	5	21	5	8	3	19	2	6	1	3	175	29	118	74
Hsa-Mir-193-P2b_5p*	3	0	0	0	0	0	0	0	1	0	0	1	0	0	1	1	0	0	2	0	0	0	0	2	0	0	0	0	0	0	0	0	0	0	0	0
Hsa-Mir-194-P1_3p*	0	0	0	0	0	0	0	0	0	0	0	0	0	0	0	0	0	0	0	0	0	0	0	0	0	0	0	0	0	0	0	0	0	0	0	0
Hsa-Mir-194-P1_5p	11	59	55	12	13	19	11	15	6	1	4	10	27	13	7	6	4	1	2	11	6	7	2	37	11	25	2	132	6	18	8	14	28	28	63	35
Hsa-Mir-194-P2_3p*	7	3	4	9	0	6	3	7	2	6	5	3	17	4	0	2	3	0	0	8	0	0	8	2	0	12	0	5	0	1	0	2	19	11	1	5
Hsa-Mir-194-P2_5p	20	125	129	27	34	38	27	31	20	1	14	32	70	33	8	10	14	13	2	21	7	9	14	57	17	81	8	321	22	34	12	29	47	67	212	70
Hsa-Mir-196-P1_3p*	0	0	0	0	0	0	0	0	0	0	0	0	0	0	0	0	0	0	0	0	0	0	0	0	0	0	0	0	0	0	0	0	0	0	0	0
Hsa-Mir-196-P1_5p	38	232	231	85	9	25	7	8	16	10	23	32	55	51	24	26	18	31	6	26	4	16	4	35	13	42	5	80	3	22	6	104	2	0	3	2
Hsa-Mir-196-P3_3p*	0	0	0	0	0	0	0	0	0	0	0	3	0	0	0	0	0	0	0	0	0	0	0	0	0	1	0	2	0	0	0	0	0	0	0	0
Hsa-Mir-196-P3_5p	0	1	2	1	2	2	2	1	2	0	0	2	3	0	0	0	0	0	0	3	0	0	0	1	1	1	2	2	0	2	0	1	1	0	1	1
Hsa-Mir-196-P4_5p	0	1	2	1	2	2	2	1	2	0	0	2	3	1	0	0	0	0	0	3	0	0	0	1	1	1	2	2	7	1	0	1	1	0	2	1
Hsa-Mir-197_3p	106	259	344	130	62	68	66	74	297	272	457	263	1209	667	258	181	171	230	93	406	30	175	176	557	130	397	42	288	72	457	77	1226	96	48	89	131
Hsa-Mir-197_5p*	1	2	1	1	0	0	3	1	0	5	0	4	4	1	2	2	3	0	0	0	0	3	0	0	5	3	0	6	0	0	4	0	0	0	0	0
Hsa-Mir-199-P1-v1_3p	27	50	55	14	10	16	4	17	216	54	75	110	1069	553	126	170	183	79	83	654	13	144	46	559	40	105	17	241	21	709	55	1238	28	12	31	23
Hsa-Mir-199-P1-v1_5p*	1	1	3	1	5	0	0	1	20	9	12	11	254	50	19	7	17	8	6	47	3	10	1	154	3	13	1	26	1	34	6	74	1	1	2	3
Hsa-Mir-199-P2-v1_3p	27	49	55	14	10	16	4	16	215	54	73	104	1064	536	126	166	179	79	83	641	13	145	45	549	37	101	17	240	20	680	55	1225	27	12	30	23
Hsa-Mir-199-P2-v1_5p*	0	25	34	1	0	2	0	7	9	1	2	3	76	9	3	6	0	1	1	30	0	0	14	76	7	31	3	31	0	14	0	7	1	0	6	3
Hsa-Mir-199-P3-v1_3p	27	49	55	14	10	16	4	16	215	54	73	104	1064	536	126	166	179	79	83	641	13	145	45	549	37	101	17	240	20	680	55	1225	27	12	30	23
Hsa-Mir-199-P3-v1_5p*	1	1	3	1	5	0	0	1	20	9	12	11	258	50	19	7	17	8	6	47	3	10	1	154	3	13	1	26	1	34	6	74	1	1	2	3
Hsa-Mir-202_3p*	0	0	0	0	0	0	0	0	0	0	0	0	0	1	0	0	0	2	2	0	6	0	0	0	0	0	0	3	0	0	0	0	0	0	0	0
Hsa-Mir-202_5p	0	0	0	0	0	0	0	0	0	0	0	0	0	0	0	0	0	0	0	0	0	0	0	0	0	0	0	0	0	0	0	0	0	0	0	0
Hsa-Mir-203-v1_3p	2	6	11	7	1	9	0	14	23	20	32	67	61	44	54	22	31	78	19	36	25	20	20	12	66	9	19	27	44	23	212	37	81	59	39	16
Hsa-Mir-204-P1_3p*	0	0	0	0	0	0	0	0	0	0	0	0	0	0	0	0	0	0	0	0	0	0	0	0	0	0	0	0	0	0	0	0	0	0	0	0
Hsa-Mir-204-P1_5p	0	2	2	1	0	0	0	0	0	0	0	0	1	3	0	0	0	0	0	0	0	0	0	2	0	0	0	0	0	0	0	0	0	0	0	0
Hsa-Mir-204-P2_3p*	7	0	0	0	0	1	0	0	5	1	3	1	1	4	0	2	3	0	2	0	0	4	0	0	0	0	0	0	0	0	0	0	0	0	0	0
Hsa-Mir-204-P2_5p	0	0	0	0	0	0	0	0	1	3	5	8	23	8	10	5	9	3	3	23	0	5	1	5	0	2	0	0	0	11	0	14	1	0	2	0
Hsa-Mir-205-P4_3p*	0	0	0	0	0	0	0	0	0	0	0	0	1	0	0	0	0	0	0	0	0	0	0	0	0	0	0	0	0	0	0	0	0	0	0	0
Hsa-Mir-205-P4_5p	0	1	0	0	0	0	0	0	1	3	2	2	5	4	0	5	0	1	0	2	1	0	0	0	2	6	0	5	0	1	0	1	0	1	0	1
Hsa-Mir-208-P2_3p	0	0	0	0	0	0	0	0	0	0	0	0	0	0	0	0	0	0	0	0	0	0	0	0	0	0	0	0	0	0	0	0	0	0	0	0
Hsa-Mir-208-P2_5p*	0	0	0	0	0	0	0	0	0	0	0	0	0	0	0	0	0	0	1	0	0	0	0	0	0	0	0	0	0	0	0	0	0	0	0	0
Hsa-Mir-21_3p*	0	39	31	1	3	24	12	25	0	2	1	3	22	0	5	1	2	0	0	9	1	2	1	31	1	4	0	26	0	25	3	49	26	0	28	3
Hsa-Mir-21_5p	5228	41195	52285	11882	17217	30467	19710	19902	7594	1361	2955	3888	28769	14093	8954	7736	9295	5742	4675	27108	1277	7501	3841	33974	4407	11922	2928	28916	4403	35996	4182	64344	9610	6306	20228	10898
Hsa-Mir-210_3p	44	431	334	80	128	214	84	73	32	27	21	28	66	50	26	12	16	7	7	38	9	12	28	41	74	105	9	209	2	108	12	173	42	24	47	21
Hsa-Mir-210_5p*	1	3	2	0	0	1	0	0	0	1	0	0	0	0	0	0	1	1	0	0	0	0	0	0	0	0	0	0	0	0	0	0	0	0	0	0
Hsa-Mir-2115_3p	0	2	1	0	0	0	0	0	3	1	1	4	13	3	2	11	6	0	0	13	0	0	0	14	7	4	0	8	0	9	0	0	0	0	1	1
Hsa-Mir-2115_5p*	0	0	0	0	0	0	0	0	0	0	0	0	0	2	0	1	1	0	0	2	0	0	0	0	0	3	0	0	0	0	0	0	0	0	0	0
Hsa-Mir-2116_3p	5	14	14	27	6	8	3	7	0	0	0	0	0	6	2	1	1	0	0	0	0	0	0	0	0	0	0	0	0	0	0	1	0	0	2	0
Hsa-Mir-2116_5p	1	4	10	1	0	1	0	1	0	0	0	0	0	1	0	0	0	0	0	0	0	0	0	0	0	0	0	0	0	0	0	0	0	0	0	0
Hsa-Mir-214-v1_3p	23	2	6	0	11	2	1	6	4	0	0	3	24	10	3	4	4	11	1	4	0	5	14	1	0	2	0	3	0	0	0	1	0	0	0	0
Hsa-Mir-216-P2a_5p	0	0	0	0	0	0	0	0	0	0	0	0	1	0	0	0	0	0	0	0	0	0	0	0	0	0	0	0	0	0	0	0	0	0	0	0
Hsa-Mir-216-P2b_3p*	0	0	0	0	0	0	0	0	0	0	0	0	0	0	0	0	0	0	0	0	0	0	0	0	0	0	0	0	0	0	0	0	0	0	0	0
Hsa-Mir-216-P2b_5p	0	0	0	0	0	0	0	0	0	0	0	0	0	0	0	0	0	0	0	0	0	0	0	0	0	0	0	0	0	0	0	0	0	0	0	0
Hsa-Mir-217-v1_5p	0	0	0	0	0	0	0	0	0	0	0	0	0	0	0	0	0	0	0	0	0	0	0	0	0	0	0	0	0	0	0	0	0	0	0	0
Hsa-Mir-218-P2_5p	0	0	0	0	1	0	1	2	1	0	0	2	27	0	1	1	8	0	1	4	1	3	27	27	4	8	0	3	0	1	0	1	1	0	1	1
Hsa-Mir-218-P4_5p	0	0	0	0	1	0	1	2	1	0	0	2	19	0	3	1	8	0	1	4	1	3	22	23	4	8	0	2	0	1	0	1	1	0	1	0
Hsa-Mir-219-P2_3p	0	0	0	0	0	0	0	0	0	0	0	0	0	0	0	1	0	0	0	0	0	0	0	0	0	0	0	0	0	0	0	0	0	0	0	0
Hsa-Mir-219-P2_5p	0	3	0	0	0	0	0	0	0	0	0	0	0	0	0	0	0	0	0	0	0	0	0	3	0	1	0	0	0	0	0	0	0	0	0	0
Hsa-Mir-219-P2-as_3p	0	1	4	0	0	0	0	0	0	0	0	1	0	0	0	0	0	0	0	0	0	0	0	0	0	0	0	0	0	0	0	0	0	0	0	0
Hsa-Mir-219-P2-as_5p	0	0	0	0	0	0	0	0	0	0	0	0	0	0	0	0	0	0	0	0	0	0	0	0	0	0	0	0	0	0	0	0	0	0	0	0
Hsa-Mir-219-P3_3p	0	5	18	10	1	0	3	4	1	3	0	1	9	2	2	2	0	0	1	7	0	0	0	12	1	0	0	0	0	0	3	5	0	0	0	0
Hsa-Mir-219-P3_5p*	0	3	0	6	0	0	0	0	0	0	0	0	0	0	0	0	0	0	0	0	0	0	0	3	0	1	0	0	0	1	0	0	0	0	9	0
Hsa-Mir-22-P1b_3p	37	66	67	24	36	77	49	44	135	50	95	147	644	307	100	160	197	85	48	226	12	92	87	346	138	390	33	571	61	160	40	399	24	15	30	23
Hsa-Mir-22-P1b_5p*	6	4	9	7	11	2	1	3	23	2	4	15	96	25	6	8	3	3	1	18	2	9	4	19	8	17	1	20	0	30	4	26	0	0	0	8
Hsa-Mir-221-P1a_3p	178	475	751	211	614	1175	1125	1582	3349	3399	4714	2527	8684	15771	4380	3874	3010	2927	1485	10495	218	2600	1994	7003	796	2176	584	2985	572	4312	847	16375	380	274	426	466
Hsa-Mir-221-P1a_5p*	1	4	3	1	22	7	10	38	3	0	1	0	17	2	0	0	1	3	0	4	0	0	4	22	0	0	0	4	0	0	1	7	2	0	0	0
Hsa-Mir-221-P2a_3p	109	323	466	128	953	1097	938	678	4966	3187	3032	1857	15990	9830	1442	1555	1785	962	712	5254	230	1826	1856	14276	489	1664	339	2970	526	5267	518	15539	279	204	309	310
Hsa-Mir-221-P2a_5p	4	10	17	6	23	22	9	42	58	23	53	41	426	297	77	55	50	43	28	198	7	61	66	268	16	47	14	64	1	82	24	372	9	2	7	11
Hsa-Mir-223_3p	55	126	203	44	56	70	13	25	9964	1873	2091	6059	42968	11848	3827	3731	3931	2691	1753	23257	431	2714	4206	22202	2688	9572	734	14607	3067	13497	1208	10453	367	300	480	512
Hsa-Mir-223_5p*	5	22	27	13	2	9	3	5	257	71	122	182	1218	649	269	306	249	198	154	829	22	201	286	820	206	645	71	515	155	658	64	1395	19	13	24	30
Hsa-Mir-224_3p*	0	0	0	0	0	0	0	0	0	0	0	0	0	0	0	0	0	0	0	0	0	0	0	0	0	0	0	0	0	10	0	0	0	0	0	0
Hsa-Mir-224_5p	7	9	21	3	18	5	0	16	216	101	159	129	341	340	148	312	198	143	141	285	20	162	27	117	27	44	25	87	91	731	67	1654	19	9	19	15
Hsa-Mir-2276_3p	0	0	0	0	0	0	1	2	4	0	1	2	4	18	5	1	4	0	1	11	0	4	1	1	5	0	7	3	0	8	1	25	16	1	6	1
Hsa-Mir-2276_5p	0	0	0	0	0	0	0	0	0	0	0	0	0	0	0	0	0	0	0	0	0	0	0	0	0	0	0	0	0	0	0	0	0	0	0	0
Hsa-Mir-23-P2_3p	140	373	425	236	220	281	256	326	921	641	1022	481	2326	2997	591	667	686	577	359	2730	68	680	316	1574	250	787	102	826	116	1799	232	4543	178	79	216	203
Hsa-Mir-23-P2_5p*	0	0	0	6	0	2	2	4	14	13	13	4	9	24	5	3	14	7	3	17	0	4	0	2	4	0	0	2	0	0	4	28	1	4	0	1
Hsa-Mir-23-P3_3p	323	916	836	354	270	309	170	130	3641	1453	1553	1937	9752	7041	1711	1893	2357	1674	849	9059	212	1940	1327	7402	768	3297	293	4406	784	6016	469	8592	425	236	498	475
Hsa-Mir-23-P3_5p*	0	0	1	0	0	0	0	0	14	8	4	5	4	14	6	1	6	3	2	13	2	3	3	0	1	3	0	3	0	6	7	22	0	0	0	0
Hsa-Mir-2355_3p	0	2	1	0	0	1	0	0	22	5	13	8	39	15	17	11	12	4	5	24	0	12	3	44	4	5	2	14	0	42	0	52	1	0	3	3
Hsa-Mir-2355_5p	0	0	0	0	0	0	0	0	0	2	4	0	1	2	0	5	0	2	0	7	0	0	0	1	0	0	1	3	8	1	0	4	0	0	0	0
Hsa-Mir-24-P2_3p	30	132	128	31	58	68	33	32	444	137	209	191	1256	829	156	215	149	142	99	580	26	159	86	563	69	243	29	327	42	491	62	926	33	27	62	44
Hsa-Mir-24-P2_5p*	0	4	2	0	0	3	3	3	1	0	0	0	1	1	0	0	0	0	0	1	0	0	4	0	3	0	0	0	0	0	0	8	0	1	0	1
Hsa-Mir-24-P3_3p	30	127	126	31	58	67	33	30	423	126	206	182	1235	809	153	212	131	139	96	569	26	153	87	557	68	241	27	306	42	472	62	904	32	27	62	44
Hsa-Mir-24-P3_5p*	0	9	16	3	5	2	2	1	7	1	6	6	65	27	8	7	3	2	10	57	0	5	0	26	7	12	1	28	0	8	6	27	0	0	7	3
Hsa-Mir-2467_3p*	0	0	0	0	0	0	0	0	0	0	0	0	0	0	0	0	0	0	0	0	0	0	0	0	0	2	0	0	0	0	0	0	0	0	0	0
Hsa-Mir-2467_5p	0	0	0	0	0	0	0	0	0	0	0	0	0	0	0	0	0	2	0	0	0	0	0	0	0	0	0	0	0	0	0	0	0	0	0	0
Hsa-Mir-26-P1_3p*	0	0	0	0	0	0	0	0	3	0	2	0	1	3	5	2	1	0	4	3	0	1	1	2	0	5	0	0	6	0	0	21	0	0	0	1
Hsa-Mir-26-P1_5p	894	4894	6042	2704	2387	4428	3894	4234	7230	2059	2691	4346	32210	15476	11267	10563	11253	8289	5628	24150	815	7584	5549	37878	5159	16555	1894	17419	2812	17722	2258	37137	2468	1811	4526	4104
Hsa-Mir-26-P2_3p*	1	2	7	2	1	3	2	3	7	10	2	4	38	23	17	11	7	9	9	58	0	9	4	14	1	10	1	7	0	0	4	36	0	3	7	2
Hsa-Mir-26-P2_5p	439	3241	4292	1315	1230	1949	1590	1631	3886	732	854	2769	19728	7531	4360	3947	4177	2914	2426	12991	443	3558	3030	22145	3677	8091	1087	11870	1626	9320	932	16062	1896	1229	4170	2767
Hsa-Mir-26-P4_3p*	0	3	10	3	2	13	11	4	0	0	0	0	13	0	4	0	0	0	0	7	0	0	4	43	0	1	0	5	0	0	0	4	0	14	1	1
Hsa-Mir-26-P4_5p	895	4908	6061	2705	2394	4437	3897	4237	7335	2092	2722	4383	32543	15716	11334	10651	11308	8327	5674	24402	823	7652	5560	38027	5174	16590	1898	17474	2813	17858	2267	37441	2474	1810	4532	4114
Hsa-Mir-27-P2_3p	132	1272	1210	345	348	774	712	824	164	66	105	120	992	479	237	231	240	174	129	912	20	225	197	1349	116	407	49	516	57	685	115	1716	82	77	330	185
Hsa-Mir-27-P2_5p*	4	3	2	12	0	1	1	16	5	10	9	7	45	33	5	3	4	2	1	30	0	3	8	0	5	0	0	4	0	20	0	22	0	1	2	3
Hsa-Mir-27-P3_3p	57	541	643	145	130	207	139	122	211	68	98	140	1419	389	236	293	266	233	136	1226	46	286	408	2882	178	761	104	1216	172	728	155	1031	64	91	277	142
Hsa-Mir-27-P3_5p*	0	2	0	11	0	0	0	5	4	0	1	4	20	6	0	1	0	0	0	2	0	0	4	11	0	1	0	5	0	0	5	0	1	16	0	4
Hsa-Mir-28-P1_3p	162	436	600	229	447	720	607	793	1626	1020	1057	939	5268	3438	1804	1600	1904	1337	797	3021	142	1350	1079	3626	526	1995	207	1808	565	4156	498	8377	1837	1048	2318	2188
Hsa-Mir-28-P1_5p	7	25	51	18	34	49	46	50	230	59	61	77	758	479	110	115	114	90	48	389	8	109	80	511	37	171	16	239	25	309	44	884	242	149	355	170
Hsa-Mir-28-P2_3p	225	758	1015	475	254	269	104	277	2069	1397	1577	1640	15689	7752	5897	5126	6341	5203	3256	13661	342	4002	2856	16930	948	3742	626	4237	970	8961	1202	28158	2311	1527	4147	3040
Hsa-Mir-28-P2_5p	12	48	78	30	21	18	4	8	585	198	233	241	3721	1428	280	258	197	166	110	749	12	115	182	1585	63	215	36	332	36	344	48	1003	211	185	674	254
Hsa-Mir-28-P3_3p*	2	21	25	10	2	0	0	0	0	0	0	0	0	0	0	1	0	1	1	1	0	0	0	1	1	0	2	1	0	1	0	4	0	0	0	2
Hsa-Mir-28-P3_5p	0	10	15	1	0	0	0	2	0	0	0	0	3	0	2	0	0	0	0	0	0	0	0	0	0	0	0	0	0	0	0	0	0	0	0	0
Hsa-Mir-29-P1b-v1_3p	8	46	81	11	40	69	57	42	4	0	4	4	97	7	7	4	3	1	2	15	0	10	22	155	6	17	1	60	1	4	0	9	39	32	127	29
Hsa-Mir-29-P1b-v1_5p*	6	15	9	39	20	14	15	75	18	13	2	14	28	25	7	15	8	8	5	23	2	6	31	27	6	16	0	27	0	10	0	8	18	29	0	1
Hsa-Mir-29-P1d-v1_3p	8	47	81	10	40	71	57	42	4	0	4	4	98	7	7	4	3	1	2	15	0	10	22	151	6	17	1	60	1	4	0	9	38	31	131	29
Hsa-Mir-29-P1d-v1_5p*	6	33	35	19	18	28	29	26	20	3	16	16	62	21	6	4	2	3	2	18	0	5	12	42	18	25	8	52	19	1	0	31	25	22	42	50
Hsa-Mir-29-P2b_3p	447	4187	4154	530	1292	2167	1287	572	93	23	20	102	2649	145	57	56	48	57	25	326	23	120	224	3691	63	406	36	777	45	293	26	202	595	387	2509	1130
Hsa-Mir-29-P2b_5p*	2	28	24	8	11	13	8	15	3	0	0	1	15	4	4	0	5	0	0	6	0	0	7	20	1	1	0	4	8	1	0	8	8	6	20	10
Hsa-Mir-29-P2d_3p	8	164	182	28	68	89	68	31	7	2	0	1	105	15	1	7	7	4	1	16	0	11	21	239	25	34	7	58	8	25	3	29	38	24	133	59
Hsa-Mir-29-P2d_5p*	10	74	68	30	23	40	27	49	24	10	5	4	52	34	3	7	15	5	2	41	0	15	19	56	15	17	2	47	12	32	7	41	22	5	44	24
Hsa-Mir-296_3p*	18	41	59	76	19	35	23	66	3	0	0	2	4	1	3	0	0	0	0	0	0	0	8	6	1	4	4	1	1	1	1	11	26	40	43	52
Hsa-Mir-296_5p	4	11	20	4	0	4	4	1	4	3	0	2	5	7	0	0	2	0	0	3	0	4	4	12	1	4	0	6	0	0	0	4	0	9	17	19
Hsa-Mir-30-P1a_3p*	2	20	27	7	8	12	7	9	2	0	1	0	16	4	2	6	0	8	2	2	1	6	13	31	1	4	0	14	0	12	0	9	9	3	9	12
Hsa-Mir-30-P1a_5p	5053	22981	27024	10784	7446	15482	12475	14955	8253	4673	8447	5765	34187	24276	13846	15181	15248	10221	7818	29243	722	10797	6244	34770	5439	16322	1960	20264	2806	25029	3092	52171	9041	6167	12540	9395
Hsa-Mir-30-P1b_3p*	9	35	50	14	32	14	4	21	85	33	18	52	476	133	184	129	129	108	58	239	6	68	331	876	22	99	58	220	70	291	32	289	52	19	75	77
Hsa-Mir-30-P1b_5p	90	291	537	122	237	164	92	289	250	85	144	173	2859	400	600	531	461	428	226	1125	58	356	1080	7605	126	356	125	846	225	970	131	852	203	93	258	144
Hsa-Mir-30-P1d_3p*	480	3162	3158	1305	1134	1208	749	1234	514	163	203	408	3619	1279	1749	1262	1684	1407	724	3120	242	1298	1591	8976	1409	4344	586	4930	752	3630	480	7629	3044	1350	4726	4677
Hsa-Mir-30-P1d_5p	462	6181	7238	1858	908	2055	1355	1818	997	150	367	634	3609	1614	2159	1943	2144	1474	1239	4597	191	1815	1572	10422	2326	5216	770	9021	1060	5805	753	8079	2564	2195	6772	2622
Hsa-Mir-30-P2a_3p*	4	9	12	6	5	8	8	23	13	8	18	3	30	11	4	4	9	3	0	16	1	9	5	6	5	3	0	10	3	2	0	38	14	16	13	19
Hsa-Mir-30-P2a_5p	167	1651	1624	266	843	821	390	345	260	59	84	224	3109	433	201	253	236	150	100	880	18	134	186	2430	151	417	63	741	100	337	73	563	541	184	977	464
Hsa-Mir-30-P2b_3p*	0	0	0	0	0	0	0	1	2	1	1	2	9	1	0	2	1	4	2	12	0	0	0	0	0	1	0	1	0	0	0	5	0	4	0	1
Hsa-Mir-30-P2b_5p	164	1052	1148	418	254	501	348	259	749	228	375	524	3584	1384	419	436	449	323	185	2077	48	277	326	2276	319	915	130	1477	133	820	81	989	738	386	1002	674
Hsa-Mir-30-P2d_3p*	0	6	4	12	3	3	1	6	3	3	11	3	20	19	10	7	5	0	0	9	0	1	5	31	11	15	0	14	0	0	5	16	0	17	16	25
Hsa-Mir-30-P2d_5p	163	1048	1145	417	254	498	349	260	746	228	375	526	3582	1388	422	438	448	327	185	2082	48	277	326	2273	320	914	130	1478	132	821	81	994	737	384	1002	668
Hsa-Mir-3059_3p*	0	0	0	0	0	0	0	0	0	0	0	0	0	0	0	0	0	0	0	0	0	0	0	0	0	0	0	0	0	0	0	0	0	0	0	0
Hsa-Mir-3085_5p*	0	0	0	0	0	0	0	0	0	0	0	0	0	0	0	0	0	0	0	0	0	0	0	0	0	0	0	0	0	0	0	0	0	0	0	0
Hsa-Mir-31_3p*	0	0	0	0	0	0	0	0	0	0	0	0	0	0	0	0	0	0	0	0	0	0	0	0	0	0	0	0	0	0	0	0	0	0	0	1
Hsa-Mir-31_5p	1	0	0	0	0	0	0	0	0	1	0	0	0	0	0	4	0	3	0	0	3	7	2	6	1	2	0	8	0	10	0	4	2	4	5	2
Hsa-Mir-3127_3p*	0	0	0	0	0	0	0	0	1	0	0	0	0	0	2	0	1	1	0	0	0	0	0	0	0	5	0	0	0	0	0	0	0	0	0	0
Hsa-Mir-3127_5p	1	1	0	0	0	1	0	1	0	4	0	0	4	4	3	4	1	2	0	0	0	0	4	2	0	1	0	5	0	5	0	7	2	0	0	3
Hsa-Mir-3136_5p	0	1	7	0	1	1	0	0	0	0	0	0	0	0	0	0	0	0	0	0	0	0	1	5	0	0	1	0	0	0	0	0	0	0	0	0
Hsa-Mir-3138_3p	0	2	7	9	0	1	1	3	0	4	16	4	6	14	6	12	4	3	0	22	0	17	1	0	0	4	0	4	0	8	3	49	0	0	1	0
Hsa-Mir-3138_5p*	1	0	0	0	0	0	0	0	2	8	5	0	1	3	0	2	0	0	0	0	0	0	0	0	0	0	0	0	0	0	5	6	0	0	0	0
Hsa-Mir-3140_3p	1	2	1	4	1	1	0	5	0	0	0	3	0	3	0	4	0	0	0	0	0	0	0	0	1	4	0	6	0	0	0	3	0	0	6	2
Hsa-Mir-3144-v1_3p*	0	1	1	0	0	0	0	0	0	0	0	0	0	0	0	0	0	0	0	0	0	0	0	0	0	1	0	0	0	0	0	0	0	0	0	0
Hsa-Mir-3144-v1_5p	0	0	0	0	0	0	0	0	0	0	0	0	5	0	0	0	0	0	0	0	0	2	0	0	0	0	0	0	0	0	0	0	0	0	0	0
Hsa-Mir-3145_3p	0	0	0	0	0	0	0	0	0	0	0	0	0	0	0	0	0	0	0	0	0	0	0	0	0	0	0	0	0	0	0	0	0	0	0	0
Hsa-Mir-3145_5p*	0	0	0	0	0	0	0	0	0	0	0	0	0	0	0	0	0	0	0	0	0	0	0	0	0	0	0	0	0	0	0	0	0	0	0	0
Hsa-Mir-3146_3p	0	2	0	0	0	0	1	0	0	0	0	0	7	2	4	0	0	0	1	0	0	0	0	0	3	0	0	1	0	0	0	3	0	0	0	0
Hsa-Mir-3146_5p*	0	0	0	0	0	0	0	0	0	0	0	0	0	0	0	0	1	0	0	0	0	0	0	0	0	0	0	0	0	0	0	0	0	0	0	0
Hsa-Mir-3173_3p*	0	1	0	0	0	2	0	0	0	0	0	0	0	1	0	2	0	0	0	0	0	0	0	0	0	2	0	0	0	0	0	1	0	0	0	2
Hsa-Mir-3173_5p	0	1	2	5	0	1	2	5	7	2	9	3	3	12	9	2	6	9	2	1	0	12	0	2	3	10	1	2	2	0	0	6	0	4	4	2
Hsa-Mir-3174_3p*	0	1	0	0	0	0	0	0	0	0	0	0	0	0	0	0	0	0	0	0	0	0	0	0	0	0	0	0	0	0	0	0	0	0	0	0
Hsa-Mir-3174_5p	2	3	5	1	0	0	1	1	1	0	1	1	6	10	6	0	0	0	6	7	0	8	1	8	1	5	0	4	0	0	0	14	0	0	0	4
Hsa-Mir-3180-P1_3p	0	0	0	0	0	0	0	1	0	0	0	0	0	0	0	0	0	0	0	0	0	0	0	0	0	0	0	0	0	0	0	1	3	0	1	1
Hsa-Mir-3180-P1_5p*	0	0	0	0	0	0	0	0	0	0	0	0	2	0	0	0	0	0	0	0	0	0	0	0	0	0	0	0	0	0	0	1	0	0	0	0
Hsa-Mir-3180-P2_3p	0	0	0	0	0	0	0	1	0	0	0	0	0	0	0	0	0	0	0	0	0	0	0	0	0	0	0	0	0	0	0	1	3	0	1	1
Hsa-Mir-3180-P2_5p*	0	0	0	0	0	0	0	0	0	0	0	0	2	0	0	0	0	0	0	0	0	0	0	0	0	0	0	0	0	0	0	1	0	0	0	0
Hsa-Mir-3180-P3_3p	0	0	0	0	0	0	0	1	0	0	0	0	0	0	0	0	0	0	0	0	0	0	0	0	0	0	0	0	0	0	0	1	3	0	1	1
Hsa-Mir-3180-P3_5p*	0	0	0	0	0	0	0	0	0	0	0	0	2	0	0	0	0	0	0	0	0	0	0	0	0	0	0	0	0	0	0	1	0	0	0	0
Hsa-Mir-3187_3p	4	8	4	7	5	9	3	6	2	8	9	4	4	13	2	4	7	2	3	1	0	13	4	10	0	2	0	7	0	1	1	22	2	6	9	2
Hsa-Mir-3187_5p*	0	0	0	2	0	0	0	3	0	0	0	0	0	0	0	0	1	0	0	0	0	0	0	0	0	0	0	0	0	0	0	0	0	0	0	0
Hsa-Mir-3194_3p*	0	0	0	0	0	0	0	0	0	0	1	0	0	0	0	0	0	0	0	0	6	0	0	0	0	0	0	0	0	0	0	0	0	0	0	0
Hsa-Mir-3194_5p	0	0	0	0	0	0	0	2	0	0	0	0	0	0	0	0	0	0	0	0	0	0	0	0	0	0	0	0	0	0	0	0	0	0	0	1
Hsa-Mir-32_3p*	14	86	150	79	7	52	27	151	5	3	4	5	60	6	15	24	27	14	9	53	6	17	14	153	9	41	8	45	10	28	5	104	37	46	96	44
Hsa-Mir-32_5p	4	70	83	11	11	31	12	5	0	0	0	4	18	3	4	5	8	0	3	0	0	0	7	46	3	15	0	24	2	3	1	7	15	2	31	17
Hsa-Mir-320-P1_3p	787	978	1252	1303	801	1204	986	1845	7826	11051	12000	7221	5063	9934	4435	5701	6243	3279	3259	10798	560	4211	1766	2848	2808	5428	1295	9297	1885	10138	1955	24703	897	651	733	846
Hsa-Mir-320-P1_5p*	2	3	1	4	0	0	1	0	0	0	0	0	0	0	0	0	0	0	0	0	4	0	0	0	0	3	0	0	0	0	0	1	0	0	1	0
Hsa-Mir-320-P2a_3p	44	65	47	46	52	79	65	50	82	130	125	118	82	115	48	59	58	50	35	93	5	36	35	55	56	78	21	127	35	98	23	216	37	17	33	44
Hsa-Mir-320-P2a_5p*	0	0	0	0	0	0	0	0	0	0	0	0	0	0	0	0	0	0	0	0	1	0	0	0	0	0	0	0	0	0	0	0	0	0	0	0
Hsa-Mir-320-P2b_3p	44	65	48	46	54	79	65	50	84	134	141	123	83	120	51	66	62	51	37	104	6	35	35	56	54	80	23	131	35	111	24	227	37	17	32	46
Hsa-Mir-320-P3_3p	36	47	28	27	39	54	42	23	29	52	52	33	32	36	29	20	28	30	16	39	2	23	10	22	16	25	8	48	7	39	9	66	25	11	19	32
Hsa-Mir-320-P3_5p*	0	0	0	0	0	0	0	0	0	0	0	0	0	0	0	0	0	0	0	0	0	0	0	0	0	1	0	0	0	0	0	0	0	0	0	0
Hsa-Mir-320-P4_3p	38	46	31	33	43	54	42	27	75	95	104	52	55	72	41	38	43	42	22	80	3	32	16	25	23	48	11	80	11	87	18	139	26	11	22	33
Hsa-Mir-3200_3p	0	7	2	0	0	0	0	0	0	0	0	4	1	1	0	0	0	0	0	3	1	0	0	2	0	8	0	17	0	10	0	0	0	0	0	1
Hsa-Mir-3200_5p*	0	1	1	0	0	0	0	0	1	1	0	5	7	7	0	5	0	0	0	0	1	0	0	1	3	2	0	12	0	0	1	0	0	0	1	0
Hsa-Mir-324_3p*	27	74	58	26	23	52	37	22	38	11	12	24	124	49	6	7	13	5	9	30	2	16	17	74	8	27	12	73	1	42	5	86	32	8	87	30
Hsa-Mir-324_5p	13	88	102	21	71	58	44	30	32	13	8	20	126	55	13	16	9	4	2	51	0	16	7	119	16	34	3	80	20	68	2	84	90	9	118	64
Hsa-Mir-325_5p*	0	0	0	0	0	0	0	0	0	0	0	0	1	0	0	0	0	0	0	0	0	0	0	0	0	0	0	0	0	0	0	0	0	0	0	0
Hsa-Mir-326_3p	1	1	0	2	4	0	0	2	45	22	25	22	560	71	9	21	28	8	8	76	2	2	9	195	3	26	1	31	0	54	1	95	0	1	5	5
Hsa-Mir-326_5p*	0	0	0	0	0	0	0	0	0	0	0	0	0	0	0	0	0	0	0	0	0	0	0	0	0	0	0	0	0	0	0	0	0	0	0	0
Hsa-Mir-328_3p	19	24	55	38	10	13	14	16	675	574	1047	192	558	1339	358	276	371	251	153	728	36	282	62	172	73	169	29	122	39	873	69	1775	17	25	59	42
Hsa-Mir-328_5p*	0	0	0	0	0	0	0	0	0	0	0	1	0	0	0	0	0	0	2	0	0	2	0	0	0	0	0	0	0	0	0	0	1	0	0	0
Hsa-Mir-33-P1_3p*	3	0	6	4	0	0	0	2	0	0	0	0	0	0	0	0	0	0	0	0	0	0	0	0	0	0	0	0	0	0	0	0	18	3	4	1
Hsa-Mir-33-P1_5p	0	0	0	0	0	0	0	0	0	0	0	0	0	0	0	2	0	0	0	0	0	0	0	0	0	1	0	0	0	9	0	0	0	0	0	0
Hsa-Mir-33-P3_3p*	0	12	9	3	0	7	3	2	0	0	0	0	3	0	0	0	0	0	0	0	0	0	0	7	0	0	0	0	1	0	0	0	0	0	0	6
Hsa-Mir-33-P3_5p	1	8	17	1	5	9	2	1	2	0	1	0	2	1	0	0	0	0	0	1	0	0	1	4	0	0	0	0	0	11	1	3	0	1	9	0
Hsa-Mir-330-v1_3p	16	35	56	19	30	43	42	26	202	135	129	86	355	366	69	104	117	84	41	252	3	107	39	240	25	112	11	136	26	272	39	702	50	17	48	40
Hsa-Mir-330-v1_5p*	8	18	22	9	5	10	13	9	6	0	2	2	10	10	0	3	5	3	2	11	0	5	5	25	1	6	0	10	0	0	0	23	9	9	22	12
Hsa-Mir-331_3p	17	84	61	17	15	52	36	37	14	5	18	20	183	40	15	13	11	10	14	35	1	9	38	141	4	10	4	36	11	25	7	25	84	32	95	70
Hsa-Mir-331_5p*	21	48	57	5	62	33	19	40	0	3	0	4	37	7	0	0	5	6	1	3	1	5	8	106	4	15	1	19	1	5	2	23	37	7	71	46
Hsa-Mir-335_3p	29	100	165	101	69	131	125	224	103	72	78	85	300	332	234	250	224	173	131	598	34	330	68	242	43	75	20	93	21	359	27	777	99	46	175	82
Hsa-Mir-335_5p	7	34	62	6	22	16	13	16	8	6	1	10	159	24	24	17	13	6	10	58	0	12	23	46	6	5	0	15	0	7	8	39	13	5	28	6
Hsa-Mir-337-as_5p	0	0	0	0	0	0	0	0	0	0	0	0	0	0	0	0	0	0	0	0	0	0	0	0	0	0	0	0	0	0	0	0	0	0	0	0
Hsa-Mir-337-v1_3p	0	0	1	0	0	0	0	0	0	1	0	0	39	3	13	7	16	7	3	50	0	1	4	45	3	13	1	15	13	46	0	95	1	0	2	2
Hsa-Mir-337-v1_5p	0	0	0	0	0	0	0	0	0	0	0	1	0	0	0	4	0	0	0	0	0	0	0	0	0	0	0	0	0	0	0	0	0	0	0	0
Hsa-Mir-338-P2_3p	0	1	0	0	0	0	0	0	5	2	1	2	15	3	0	3	2	6	2	28	1	4	1	18	2	17	1	19	10	7	0	15	1	0	0	0
Hsa-Mir-338-P2_5p*	1	5	6	0	1	1	0	2	56	18	23	32	177	108	44	41	34	35	24	165	1	35	31	74	55	142	9	118	63	99	19	159	2	1	3	5
Hsa-Mir-338-P2-as_3p	0	0	0	0	0	0	2	1	0	0	0	0	0	2	4	0	0	0	0	7	0	4	0	2	0	6	0	3	0	0	0	18	0	1	0	0
Hsa-Mir-338-P2-as_5p	0	0	1	0	0	2	2	5	8	0	2	1	36	7	4	4	1	0	1	12	0	5	3	7	1	1	0	5	0	0	0	16	0	1	0	0
Hsa-Mir-339_3p	32	110	126	28	70	77	55	67	28	6	4	14	180	29	11	9	6	4	6	20	5	13	18	202	8	40	1	57	11	17	0	35	10	14	117	75
Hsa-Mir-339_5p	71	441	499	158	196	236	203	154	371	124	124	117	1071	599	103	57	87	93	34	320	10	52	27	242	19	79	20	113	21	180	6	282	122	110	294	184
Hsa-Mir-34-P1_3p*	0	0	0	0	0	0	0	0	0	0	0	0	0	0	0	0	0	0	0	0	0	0	0	0	0	0	0	0	0	0	0	0	0	0	0	0
Hsa-Mir-34-P1_5p	1	2	6	1	3	11	9	4	7	4	10	1	6	15	0	0	0	0	1	0	1	0	0	12	0	2	4	13	2	12	2	19	3	1	8	5
Hsa-Mir-34-P2a_3p	0	0	0	0	0	0	0	0	0	0	0	0	0	0	0	0	0	0	0	0	0	0	0	0	0	0	0	0	0	0	0	0	0	0	0	0
Hsa-Mir-34-P2a_5p	0	0	0	0	0	0	0	0	0	0	0	0	0	0	0	0	0	0	0	0	0	0	0	0	0	0	0	0	0	0	0	0	0	0	0	0
Hsa-Mir-34-P2b_3p*	0	0	0	0	0	0	0	0	3	0	0	0	0	0	0	0	0	0	0	0	0	0	0	0	0	0	0	0	0	0	0	0	0	0	0	0
Hsa-Mir-34-P2b_5p	0	0	0	0	0	0	0	0	0	0	0	0	0	0	0	0	0	0	0	0	0	0	0	0	0	0	0	0	0	0	0	0	0	0	0	0
Hsa-Mir-34-P3a-v1_5p	0	0	2	0	0	1	2	0	0	0	0	0	0	0	0	0	0	0	0	0	0	0	0	3	0	1	0	1	0	0	0	0	0	0	1	0
Hsa-Mir-34-P3b_3p	0	1	0	0	0	0	0	0	0	0	0	0	0	0	0	0	0	0	0	0	0	0	0	0	0	0	0	0	0	0	0	0	0	0	0	0
Hsa-Mir-34-P3b_5p	0	1	0	0	0	0	0	0	0	0	0	0	0	0	0	0	0	0	0	0	0	0	0	0	0	0	0	0	0	0	0	0	0	0	0	0
Hsa-Mir-34-P3c_5p	0	1	2	1	13	2	0	1	0	0	0	0	0	0	0	0	0	0	0	0	0	0	0	0	0	0	0	0	0	0	0	0	0	0	5	0
Hsa-Mir-340_3p*	7	43	136	102	5	16	5	10	142	48	75	74	275	380	373	264	288	211	141	685	5	139	39	169	87	169	22	185	20	155	37	898	14	8	10	12
Hsa-Mir-340_5p	18	364	469	51	13	18	3	7	92	9	6	34	306	174	200	185	126	159	79	607	12	151	51	334	67	195	24	313	108	432	20	680	10	3	10	14
Hsa-Mir-342_3p	322	989	1116	789	151	221	114	210	1176	1045	588	842	4224	1543	529	801	910	737	414	986	90	1244	1914	4148	196	540	141	1838	262	1591	141	1291	529	464	857	733
Hsa-Mir-342_5p*	7	25	43	65	3	6	4	4	43	48	58	63	252	42	37	24	47	22	26	58	2	43	96	140	14	73	0	84	11	5	5	29	13	5	49	38
Hsa-Mir-345_3p*	23	7	7	3	6	0	0	3	0	0	0	0	0	3	2	0	0	0	0	0	0	0	0	0	0	0	0	0	0	0	0	0	0	0	0	0
Hsa-Mir-345_5p	16	133	144	37	15	35	10	19	21	11	16	11	85	36	10	7	11	5	2	33	1	13	14	74	0	31	12	49	3	38	1	59	20	3	21	2
Hsa-Mir-346_3p*	0	0	0	0	0	0	0	0	0	0	0	0	0	0	0	0	0	0	0	0	0	0	0	0	0	0	0	0	0	0	0	0	0	0	0	0
Hsa-Mir-346_5p	0	0	0	0	0	0	0	0	0	0	0	0	0	0	0	0	0	0	0	0	0	0	0	0	0	1	0	0	0	0	0	0	0	0	0	0
Hsa-Mir-361-v1_3p*	199	520	952	408	274	500	580	462	259	157	188	312	3307	509	158	164	260	161	89	674	25	176	676	3014	126	572	66	698	112	348	43	693	464	351	1013	954
Hsa-Mir-361-v1_5p	80	239	262	103	126	169	114	164	197	94	112	94	806	363	63	93	91	89	24	461	8	75	76	728	52	166	20	310	36	362	11	462	134	81	163	111
Hsa-Mir-3611_3p	0	0	0	0	0	0	0	0	0	0	0	0	0	0	0	0	0	0	0	0	0	0	0	0	0	0	0	0	0	0	0	0	0	0	0	0
Hsa-Mir-3613_3p*	0	7	6	0	12	8	6	3	28	1	6	6	67	21	11	4	6	3	1	18	0	4	3	14	1	10	0	17	0	15	2	13	12	0	10	3
Hsa-Mir-3613_5p	7	124	130	12	22	87	43	23	0	0	0	5	6	17	6	30	14	10	10	50	3	9	23	41	30	28	2	99	1	37	9	72	61	8	77	20
Hsa-Mir-3617_3p*	0	0	0	0	0	0	0	0	0	0	0	0	0	0	3	0	1	0	0	0	0	0	0	0	0	0	0	0	0	0	0	0	0	0	0	0
Hsa-Mir-3617_5p	0	0	1	0	0	1	0	0	2	0	0	0	3	2	4	0	2	3	0	9	0	0	1	0	0	0	0	0	0	0	0	14	0	0	0	0
Hsa-Mir-3619_3p*	0	0	0	0	0	0	0	0	0	0	0	0	0	0	0	0	2	0	0	0	0	0	0	0	0	0	0	0	0	0	0	0	2	0	0	0
Hsa-Mir-3619_5p	0	0	0	0	0	0	0	1	0	0	0	0	0	0	0	0	0	0	0	1	0	0	0	0	0	0	0	0	0	0	0	0	0	0	0	0
Hsa-Mir-362-P1_3p*	1	33	44	2	10	7	2	1	0	0	0	0	0	0	0	0	0	0	0	0	0	2	0	3	4	0	0	10	0	0	0	2	0	0	2	0
Hsa-Mir-362-P1_5p	24	147	178	78	27	57	55	121	35	23	6	41	61	55	6	15	13	14	3	34	10	15	32	72	49	108	5	166	7	23	2	59	36	29	44	33
Hsa-Mir-362-P2-v1_3p	51	285	263	52	64	89	62	46	44	5	19	37	95	65	17	22	34	10	12	36	13	20	7	141	22	84	15	186	4	106	32	144	49	22	72	52
Hsa-Mir-362-P2-v1_5p*	3	31	34	8	7	14	9	13	2	0	0	5	3	2	1	1	3	1	1	3	1	3	2	5	5	8	1	21	5	2	0	5	0	2	4	2
Hsa-Mir-362-P3_3p	74	170	128	108	62	68	44	91	78	32	53	76	115	111	49	34	66	28	16	59	4	31	33	87	56	134	5	228	20	121	16	168	50	23	34	38
Hsa-Mir-362-P3_5p*	3	20	21	33	11	18	16	32	5	2	10	13	20	15	0	3	4	0	1	4	0	0	6	5	15	19	2	31	1	4	0	15	1	3	13	7
Hsa-Mir-362-P4_3p	18	57	72	15	22	27	14	13	8	5	3	17	25	18	3	8	9	2	1	6	3	1	7	48	23	26	1	75	6	4	2	7	1	11	20	22
Hsa-Mir-362-P4_5p*	1	12	11	5	7	5	2	1	7	0	0	3	0	6	3	1	0	0	0	0	0	3	1	11	3	13	0	1	0	1	0	0	1	0	4	0
Hsa-Mir-362-P5_3p*	1	2	4	1	1	2	1	4	2	1	0	1	2	0	1	0	0	1	0	1	0	0	0	2	0	2	0	4	1	11	0	3	0	1	0	1
Hsa-Mir-362-P5_5p	3	31	34	8	7	14	9	13	2	0	0	5	3	2	1	1	3	1	1	3	1	3	2	5	5	8	1	21	5	2	0	5	0	2	4	2
Hsa-Mir-3622_3p	0	0	0	0	0	0	0	0	0	0	1	0	0	0	0	0	0	0	0	0	0	0	0	0	0	0	0	0	0	0	0	0	0	0	0	0
Hsa-Mir-3622_5p	0	0	0	0	0	0	0	0	0	0	0	0	0	0	0	0	0	0	0	0	0	0	0	0	0	0	0	0	0	0	0	0	0	0	0	0
Hsa-Mir-3663_5p*	0	0	0	0	0	0	0	0	0	0	0	0	0	0	0	0	0	0	0	0	0	0	0	0	1	0	0	0	0	0	0	0	0	0	0	0
Hsa-Mir-3690_5p	0	0	0	0	0	0	0	0	5	0	0	4	27	8	4	0	0	0	0	8	0	0	5	10	1	0	0	9	0	10	4	0	1	0	0	0
Hsa-Mir-370_3p	0	6	3	0	1	4	1	0	36	1	30	16	93	8	11	10	32	11	7	43	1	6	4	41	9	26	1	25	2	92	2	189	2	2	2	3
Hsa-Mir-370_5p*	0	0	0	0	0	0	0	0	4	0	0	0	0	0	0	0	3	0	0	3	0	0	0	0	0	0	0	1	0	0	0	2	0	0	0	0
Hsa-Mir-374-P1_3p	8	94	126	28	15	38	17	55	0	0	7	0	8	9	31	34	17	20	17	52	2	29	21	79	52	49	11	128	1	50	11	153	11	15	42	8
Hsa-Mir-374-P1_5p	50	591	865	201	114	347	191	293	138	11	31	106	495	184	367	285	296	229	161	860	34	286	136	1082	403	768	113	1753	103	628	95	1092	238	106	481	216
Hsa-Mir-374-P2_3p*	0	8	1	4	0	0	0	5	2	0	0	0	1	2	3	4	2	0	0	1	1	0	0	18	0	1	0	4	0	0	1	7	0	0	0	0
Hsa-Mir-374-P2_5p	139	1666	1739	430	282	594	370	244	595	122	168	374	4277	1097	513	482	566	477	208	1835	46	562	329	3891	375	1148	151	2101	162	1225	135	2732	382	187	661	528
Hsa-Mir-375_3p	1240	2496	2593	3088	174	304	51	87	14	2	14	10	0	6	6	11	2	2	4	11	3	2	1	5	5	7	9	11	2	12	16	49	25	9	3	6
Hsa-Mir-376-P1_3p	1	0	0	0	0	0	0	0	10	1	3	3	23	1	4	2	9	1	0	8	0	3	0	17	1	3	0	6	0	21	2	41	0	0	1	0
Hsa-Mir-376-P1_5p*	0	0	0	0	0	0	0	0	0	0	0	0	0	0	0	0	0	0	0	3	0	0	0	3	0	0	0	0	0	0	0	0	0	0	0	0
Hsa-Mir-376-P2_3p	0	0	0	0	4	0	1	2	0	0	0	0	0	0	0	1	0	0	0	0	0	0	0	6	0	0	0	0	0	8	0	8	0	0	0	0
Hsa-Mir-376-P2_5p*	0	0	0	0	0	0	0	0	0	0	0	0	0	0	0	0	0	0	0	0	0	0	0	0	0	0	0	0	0	0	0	0	0	0	0	0
Hsa-Mir-376-P3_3p	1	0	0	0	0	0	0	0	10	1	3	3	23	1	4	2	9	1	0	8	0	3	0	17	1	3	0	6	0	21	2	41	0	0	1	0
Hsa-Mir-376-P3_5p*	0	0	0	0	0	0	0	0	0	0	0	0	0	0	0	0	0	0	0	0	0	0	0	0	0	0	0	0	0	0	0	1	0	0	0	0
Hsa-Mir-376-P4_3p	0	0	1	0	0	0	0	0	6	2	1	0	92	2	4	2	5	2	2	12	0	0	0	32	1	3	1	3	11	52	6	36	0	0	0	0
Hsa-Mir-376-P4_5p*	0	0	0	0	0	0	0	0	0	0	0	0	0	0	0	0	0	0	0	0	0	0	0	0	0	0	0	0	0	0	0	0	0	0	0	0
Hsa-Mir-376-P5_3p	0	0	0	0	0	0	0	0	0	0	0	0	0	0	0	0	0	0	0	0	0	0	0	0	0	0	0	0	0	0	0	1	0	0	0	0
Hsa-Mir-376-P5_5p*	0	0	0	0	0	0	0	0	0	0	0	0	0	0	0	0	0	0	0	0	0	0	0	0	0	0	0	0	0	0	0	0	0	0	0	0
Hsa-Mir-378_3p	631	3714	3591	962	2269	3371	2459	3192	419	113	60	236	1798	510	133	110	148	110	84	367	78	198	255	1792	256	600	168	991	189	528	116	649	3246	1487	7433	3538
Hsa-Mir-378_5p*	23	79	93	53	30	99	109	103	13	9	3	12	71	30	7	10	5	8	1	11	5	6	21	73	11	49	14	49	3	10	13	49	147	130	205	126
Hsa-Mir-383-v1_5p	0	0	0	0	0	0	0	0	0	0	0	0	0	1	0	0	0	0	0	0	0	0	0	0	0	0	0	0	0	0	0	0	0	0	0	0
Hsa-Mir-3909_3p	1	14	11	5	6	3	2	1	4	4	0	3	4	5	1	0	1	0	0	12	0	1	0	1	2	6	0	10	0	0	0	2	0	2	7	1
Hsa-Mir-3909_5p*	0	1	2	0	0	0	0	4	1	3	0	0	0	0	0	0	1	0	0	1	0	0	0	0	0	1	0	2	0	0	0	0	0	0	0	0
Hsa-Mir-3934_3p	0	1	2	0	1	1	0	0	0	0	0	0	0	0	0	0	0	0	0	0	0	0	0	0	0	0	0	0	0	0	0	0	7	0	4	0
Hsa-Mir-3934_5p	0	9	6	6	6	4	4	2	1	0	2	3	16	1	0	0	1	0	0	0	0	0	0	7	0	1	0	3	0	0	0	1	0	3	3	3
Hsa-Mir-3942_3p	0	0	0	0	0	0	0	0	0	0	0	0	0	0	0	0	0	0	0	0	1	0	0	0	0	0	0	0	0	0	0	0	0	0	0	0
Hsa-Mir-3942_5p	0	2	1	0	0	0	0	2	0	0	0	1	0	0	0	0	0	0	0	1	0	0	0	0	0	0	0	7	0	0	1	0	0	0	0	0
Hsa-Mir-3944_3p	5	1	2	0	0	0	0	0	0	0	0	0	0	0	0	0	0	0	1	0	0	0	0	1	0	0	1	1	0	7	0	0	0	0	3	0
Hsa-Mir-3944_5p*	0	0	0	0	0	0	0	0	0	0	0	0	0	0	0	0	0	0	0	0	0	0	0	0	0	0	0	0	0	0	0	0	0	0	0	0
Hsa-Mir-423_3p	746	2340	1891	963	843	1591	1156	966	2918	2326	3032	1372	5598	6255	1413	1329	1466	1159	646	4358	100	1255	639	3356	476	1911	247	1993	415	3784	353	8356	1101	642	2470	1619
Hsa-Mir-423_5p	738	1017	1183	1346	622	933	800	934	5051	8334	6991	5602	5849	9495	3714	4085	5183	3143	2340	6096	421	3332	2288	4054	3027	5418	1317	5934	1506	5902	1172	13000	1059	664	1219	1428
Hsa-Mir-425_3p*	39	244	229	51	74	99	71	71	99	47	124	51	509	208	58	33	68	46	21	201	10	54	68	427	24	79	16	180	5	281	22	402	138	46	306	226
Hsa-Mir-425_5p	348	1621	1713	657	332	657	380	502	1458	419	819	759	4211	2267	450	452	440	403	215	1567	98	476	396	1795	387	1048	119	1976	201	1148	179	2607	1035	716	2204	1098
Hsa-Mir-430-P1_5p*	0	0	0	0	0	0	0	0	0	0	0	0	0	0	0	0	0	0	1	0	0	0	0	0	0	0	0	0	0	0	0	0	0	0	0	0
Hsa-Mir-430-P10_3p	0	0	0	0	0	0	0	0	0	0	0	0	0	0	0	0	0	0	0	0	0	0	0	0	0	0	0	0	0	0	0	0	0	0	0	0
Hsa-Mir-430-P13_5p	0	0	0	0	0	0	0	0	0	0	0	0	0	0	0	0	0	0	0	0	0	0	0	0	0	0	0	0	0	0	0	0	0	0	0	0
Hsa-Mir-430-P15_5p	0	0	0	0	0	0	0	0	0	0	0	0	0	0	0	0	0	0	0	0	0	0	0	0	0	0	0	0	0	0	0	0	0	0	0	0
Hsa-Mir-430-P17_5p	0	0	0	0	0	0	0	0	0	0	0	0	0	0	0	0	0	0	0	0	0	0	0	0	0	0	0	0	0	0	0	0	0	0	0	0
Hsa-Mir-430-P18_3p	0	0	0	0	0	0	0	0	0	0	0	0	0	0	0	0	0	0	0	0	0	0	0	0	0	0	0	0	0	0	0	0	0	1	0	0
Hsa-Mir-430-P18_5p	0	0	0	0	0	0	0	0	0	0	0	0	0	0	0	0	0	0	0	0	0	0	0	0	0	0	0	0	0	0	0	0	0	0	0	0
Hsa-Mir-430-P19_5p*	0	0	0	0	1	0	0	0	0	0	1	1	0	0	0	0	0	0	0	0	2	0	0	1	0	0	0	0	0	0	0	0	0	0	0	1
Hsa-Mir-430-P2_5p*	0	0	0	0	0	0	0	0	0	0	0	0	0	0	0	0	0	0	0	0	0	2	0	0	1	0	0	0	0	0	4	1	0	0	0	0
Hsa-Mir-430-P21_3p	0	0	0	0	0	0	0	0	0	0	0	0	0	0	0	0	0	0	0	0	0	0	0	0	4	0	0	0	0	0	0	0	0	0	0	0
Hsa-Mir-430-P21_5p*	0	0	0	0	0	0	0	0	0	0	0	1	0	0	0	0	0	0	0	0	0	0	0	0	0	0	0	0	0	0	0	0	0	0	0	0
Hsa-Mir-430-P24_5p*	0	0	0	0	0	0	0	0	0	0	0	0	0	0	0	0	0	0	0	0	0	0	0	0	0	0	0	0	0	0	0	0	0	0	0	0
Hsa-Mir-430-P26_5p*	0	0	0	0	1	0	0	0	0	0	1	1	0	0	0	0	0	0	0	0	2	0	0	1	0	0	0	0	0	0	0	0	0	0	0	1
Hsa-Mir-430-P27a_3p	0	0	0	0	0	0	0	0	0	0	0	0	0	0	0	0	0	0	0	0	0	0	0	0	0	0	0	0	0	0	0	0	0	0	0	0
Hsa-Mir-430-P27b_3p	0	0	0	0	0	0	0	0	0	0	0	0	0	0	0	0	0	0	0	0	0	0	0	0	0	0	0	0	0	0	0	0	0	0	0	0
Hsa-Mir-430-P3_3p	0	4	0	0	0	2	0	0	0	0	0	0	0	0	0	0	0	0	0	0	0	0	0	0	0	0	0	2	0	0	0	0	0	0	0	0
Hsa-Mir-430-P33_5p	0	0	0	0	0	0	0	0	0	0	0	0	0	1	0	0	0	0	0	0	0	0	0	0	0	0	0	0	0	0	0	0	0	0	0	0
Hsa-Mir-430-P34_5p	0	0	0	0	0	0	0	0	0	0	0	0	0	1	0	0	0	0	0	0	0	0	0	0	0	0	0	0	0	0	0	0	0	0	0	0
Hsa-Mir-430-P35a_3p	0	1	0	0	0	0	0	0	1	0	0	0	0	0	0	0	0	1	0	1	0	0	0	0	0	0	0	0	0	0	0	0	0	0	0	0
Hsa-Mir-430-P35b_3p	0	1	0	0	0	0	0	0	1	0	0	0	0	0	0	0	0	1	0	1	0	0	0	0	0	0	0	0	0	0	0	0	0	0	0	0
Hsa-Mir-430-P35c_3p	0	0	0	0	0	0	0	0	0	0	0	0	0	0	0	0	0	0	0	0	0	0	0	0	0	0	0	0	0	0	0	0	0	0	0	0
Hsa-Mir-430-P4_3p	0	0	0	0	0	0	0	0	0	0	0	0	0	1	0	0	0	0	0	0	0	0	0	0	0	1	0	0	0	0	3	0	0	0	0	5
Hsa-Mir-430-P4_5p*	0	0	0	0	0	0	0	0	0	0	0	0	0	0	0	0	0	0	0	0	0	0	2	0	0	0	0	0	0	0	0	0	1	0	0	0
Hsa-Mir-430-P41_3p	0	0	0	0	0	0	0	0	0	0	0	0	0	0	0	0	0	0	0	0	0	0	0	0	0	0	0	0	0	0	0	0	0	0	0	0
Hsa-Mir-430-P41_5p*	0	0	0	0	0	0	0	0	0	0	0	0	0	0	0	0	0	0	0	0	0	0	0	0	0	0	0	0	0	0	0	0	0	0	0	0
Hsa-Mir-430-P42_3p	0	0	0	0	0	0	0	0	0	0	0	0	0	0	0	0	1	0	0	0	0	0	0	0	0	0	0	0	0	0	0	0	0	0	0	0
Hsa-Mir-430-P42_5p*	0	0	0	0	0	0	0	0	0	0	0	0	0	0	0	0	0	0	0	0	0	0	0	0	0	0	0	0	0	0	0	0	0	0	0	0
Hsa-Mir-430-P43_5p	0	0	0	0	0	0	0	0	0	0	0	0	0	0	0	0	0	0	0	0	0	0	0	0	0	0	0	0	0	0	0	0	0	0	0	0
Hsa-Mir-430-P44_5p	0	0	0	0	0	0	0	0	0	0	0	0	0	0	0	1	0	0	0	1	0	0	0	0	0	0	0	5	0	0	0	0	0	0	0	0
Hsa-Mir-430-P50_3p*	0	0	0	0	0	0	0	0	0	0	0	0	0	0	0	0	0	0	0	0	0	0	0	0	0	0	0	0	0	0	0	0	0	4	0	0
Hsa-Mir-430-P7_3p	0	0	0	0	0	0	0	0	0	0	0	0	0	0	0	0	0	0	0	0	0	0	0	0	0	0	0	0	0	0	0	0	0	0	0	0
Hsa-Mir-430-P8a_3p	0	0	0	0	0	0	0	0	0	0	0	0	0	0	0	0	0	1	0	0	0	0	0	0	1	0	0	0	0	0	0	0	0	0	0	0
Hsa-Mir-430-P8a_5p*	0	0	0	0	0	0	0	0	0	1	0	0	0	0	0	0	0	0	1	0	0	0	0	0	0	0	0	0	0	1	0	0	1	0	0	0
Hsa-Mir-430-P8b_3p	0	0	0	0	0	0	0	0	0	0	0	0	0	0	0	0	0	1	0	0	0	0	0	0	1	0	0	0	0	0	0	0	0	0	0	0
Hsa-Mir-430-P8b_5p*	0	0	0	0	0	0	0	0	0	1	0	0	0	0	0	0	0	0	1	0	0	0	0	0	0	0	0	0	0	1	0	0	1	0	0	0
Hsa-Mir-430-P9a_3p	0	1	0	0	0	0	0	0	0	0	0	0	0	0	0	0	0	0	0	0	0	0	0	0	0	0	0	0	0	0	0	0	0	0	0	0
Hsa-Mir-430-P9b_3p	0	1	0	0	0	0	0	0	0	0	0	0	0	0	0	0	0	0	0	0	0	0	0	0	0	0	0	0	0	0	0	0	0	0	0	0
Hsa-Mir-431_3p	0	0	0	1	1	1	0	0	15	1	4	0	8	0	1	3	1	0	0	3	0	0	0	7	0	1	0	7	0	22	0	16	0	1	0	1
Hsa-Mir-431_5p	0	2	0	0	0	0	1	0	14	2	0	9	43	5	3	1	16	4	0	21	1	0	0	25	0	10	1	15	0	49	0	94	1	0	0	2
Hsa-Mir-432_3p*	0	0	0	0	0	0	0	0	0	0	0	0	0	0	0	0	0	1	0	0	0	0	0	0	0	0	0	0	0	0	0	0	0	0	0	0
Hsa-Mir-432_5p	122	54	69	12	71	34	0	27	344	277	993	229	467	140	536	517	1268	340	233	1066	25	193	65	238	114	343	54	227	266	1281	226	2354	33	17	27	28
Hsa-Mir-433_3p	9	5	9	5	2	4	1	1	135	28	159	37	112	36	38	43	111	35	10	113	9	15	1	54	10	43	9	54	11	233	18	478	5	4	8	1
Hsa-Mir-433_5p*	0	0	0	0	0	0	0	0	0	0	0	0	0	0	0	0	0	0	0	0	0	0	0	0	0	0	0	0	0	0	0	0	0	0	0	1
Hsa-Mir-4424_3p	1	0	2	0	5	0	0	1	0	0	0	0	0	0	0	0	0	0	0	0	0	0	1	8	0	0	0	0	0	0	0	0	0	0	6	0
Hsa-Mir-4424_5p*	0	0	0	0	0	0	0	0	0	0	0	0	0	0	0	0	0	0	0	0	0	0	0	6	0	0	0	0	0	0	0	0	0	0	0	0
Hsa-Mir-450-P1_3p*	0	0	0	0	0	0	0	0	4	0	1	0	4	1	1	3	0	0	0	0	0	0	0	0	0	0	0	3	1	0	0	1	0	0	0	0
Hsa-Mir-450-P1_5p	0	5	5	1	0	1	0	1	3	0	1	0	21	2	2	1	1	0	0	3	0	0	0	19	3	4	0	8	0	5	1	1	1	0	0	0
Hsa-Mir-450-P2_3p*	0	0	0	0	0	0	0	0	0	0	0	0	0	0	0	0	0	0	0	0	0	0	0	0	0	0	0	0	0	0	0	0	0	0	0	0
Hsa-Mir-450-P2_5p	0	5	5	1	0	1	0	1	3	0	1	0	21	2	2	1	1	0	0	5	0	0	0	19	3	4	0	8	0	5	1	1	1	0	0	0
Hsa-Mir-450-P3_3p*	0	0	0	0	0	0	0	0	1	0	0	0	0	0	0	0	0	0	0	0	0	0	0	0	0	0	0	0	0	0	0	0	0	0	0	0
Hsa-Mir-450-P3_5p	2	12	22	1	12	2	0	0	1	0	1	3	20	5	4	5	4	1	8	35	0	9	16	27	2	21	0	9	0	24	5	12	1	1	1	1
Hsa-Mir-451_5p	82	122	192	56	264	78	13	74	5999	1502	1214	16923	13450	7994	4490	5469	6998	4481	4267	14130	976	4880	2561	14441	17524	37893	5990	91704	3523	3959	1914	2877	726	575	937	836
Hsa-Mir-452-v1_3p*	0	0	0	0	0	0	0	0	0	0	0	0	0	0	0	0	0	0	0	0	0	0	0	0	0	0	0	0	0	0	0	0	0	0	0	0
Hsa-Mir-452-v1_5p	0	0	0	0	0	0	0	0	3	6	7	3	41	9	0	14	5	6	3	14	0	10	1	10	0	0	0	9	0	14	1	49	1	1	1	1
Hsa-Mir-4524_3p	0	8	17	0	0	1	0	0	0	0	0	0	0	0	0	0	0	0	0	0	0	0	0	0	0	0	0	0	0	0	0	0	0	0	0	1
Hsa-Mir-4524_5p*	0	6	3	0	0	0	0	0	0	0	0	0	0	0	0	0	0	0	0	0	0	0	0	0	0	0	0	0	0	0	0	0	0	0	0	0
Hsa-Mir-455_3p*	20	52	49	36	3	4	2	1	5	1	0	1	1	0	0	0	0	0	0	0	1	0	0	0	0	1	0	0	14	0	0	1	0	0	0	0
Hsa-Mir-455_5p	9	22	45	18	3	0	1	0	0	0	0	0	0	0	0	0	0	0	0	0	0	0	0	0	0	0	0	0	1	0	6	0	0	0	0	0
Hsa-Mir-4637_3p	0	1	0	0	0	0	0	0	0	0	0	0	0	0	0	0	0	0	0	5	0	0	0	0	0	0	0	0	0	0	0	0	0	0	0	0
Hsa-Mir-4661_3p*	0	0	0	0	0	0	0	0	0	0	0	0	0	0	0	0	0	0	0	0	0	0	0	0	0	0	0	0	0	0	0	0	0	0	0	0
Hsa-Mir-4661_5p	0	0	0	4	1	4	0	2	1	0	0	0	0	3	0	0	0	0	1	0	0	0	0	3	0	2	0	1	0	0	0	0	1	0	0	0
Hsa-Mir-4662_5p	0	0	1	0	0	0	0	3	0	0	0	1	7	2	1	0	2	0	0	13	0	0	0	6	0	3	0	0	0	14	4	5	0	0	0	1
Hsa-Mir-4664_3p	0	1	1	2	0	1	1	0	3	0	0	0	0	0	4	4	0	0	0	0	0	0	0	0	0	0	0	0	0	6	0	9	1	0	0	0
Hsa-Mir-4664_5p	0	2	0	0	0	0	0	0	0	0	0	0	2	0	0	0	0	0	0	0	0	0	0	0	0	0	0	0	0	0	0	0	0	1	4	0
Hsa-Mir-4677_3p	2	20	38	7	2	7	3	3	0	0	8	0	19	0	3	2	5	0	0	8	0	2	0	28	8	14	0	5	0	6	0	14	0	0	11	0
Hsa-Mir-4677_5p*	0	1	2	1	0	0	0	0	0	0	0	0	0	0	2	0	0	0	0	0	0	0	0	0	0	1	0	0	0	1	0	0	0	0	0	0
Hsa-Mir-4731_5p	0	0	0	0	0	0	0	0	0	0	0	0	0	0	1	0	0	0	0	0	0	0	0	0	0	0	0	0	0	0	0	0	0	0	0	0
Hsa-Mir-4766_3p	0	0	0	0	0	0	0	0	0	0	0	1	0	0	0	0	0	0	0	0	0	0	0	0	0	0	0	0	0	8	0	0	0	0	2	1
Hsa-Mir-4766_5p	0	0	0	0	0	0	0	0	0	0	1	0	0	1	0	0	0	0	0	0	0	0	0	0	0	0	0	0	0	0	0	0	0	0	0	0
Hsa-Mir-483_3p*	0	0	0	0	0	0	0	0	15	10	1	1	1	14	6	4	3	4	2	13	0	3	0	1	0	2	0	4	0	0	0	3	1	0	2	3
Hsa-Mir-483_5p	0	6	1	0	0	0	0	1	7	108	30	30	20	50	104	104	59	39	34	56	8	15	5	3	5	3	3	19	38	1	11	8	1	3	0	1
Hsa-Mir-486_3p*	1	1	3	0	1	0	0	0	85	113	93	202	93	268	67	85	65	47	52	104	10	77	23	54	227	203	67	342	37	67	50	100	6	1	2	12
Hsa-Mir-486_5p	883	1112	1572	491	487	696	89	306	32938	44379	28027	142660	27669	99733	43951	36781	69301	36787	36722	38332	3987	24594	10584	19586	81261	116266	28949	135542	15634	28823	10088	43968	3253	2452	4007	3828
Hsa-Mir-488_3p	0	0	0	0	0	0	0	0	0	0	0	0	0	0	0	0	0	1	0	0	1	3	0	0	0	0	0	0	0	1	0	0	0	0	0	0
Hsa-Mir-488_5p*	0	0	0	0	0	0	0	0	0	0	0	0	0	0	0	0	0	0	0	0	0	0	0	0	0	0	0	0	0	0	0	0	0	0	0	0
Hsa-Mir-489-v1_3p	0	0	0	0	0	0	0	0	0	0	0	0	0	0	0	0	0	0	0	0	0	0	0	0	0	0	0	0	0	0	0	0	0	0	0	0
Hsa-Mir-490_3p*	0	0	0	0	0	0	0	0	0	0	0	0	0	10	4	0	0	0	0	0	0	0	0	0	0	0	0	0	0	1	0	3	1	0	0	0
Hsa-Mir-490_5p	0	0	0	0	0	0	0	0	0	1	0	0	0	4	2	0	0	2	0	0	0	0	0	2	0	0	1	0	0	8	0	3	0	0	0	0
Hsa-Mir-491_3p*	0	0	0	0	0	0	0	0	3	0	0	0	3	2	0	2	0	0	0	3	0	0	0	6	0	0	0	5	0	0	0	0	0	0	1	0
Hsa-Mir-491_5p	1	0	1	0	1	0	1	1	3	10	2	1	17	8	1	2	1	0	0	8	0	0	0	4	0	2	0	0	0	0	3	5	0	0	0	0
Hsa-Mir-493_3p*	2	1	1	0	4	0	0	2	9	2	8	0	62	4	3	4	3	0	0	19	0	0	0	35	2	4	0	9	0	34	5	85	0	0	0	0
Hsa-Mir-493_5p	7	2	15	5	18	4	0	8	122	10	17	23	304	22	57	39	110	20	17	243	2	9	10	168	15	61	11	102	11	396	14	658	8	6	10	6
Hsa-Mir-498_5p	0	0	0	0	0	0	0	0	0	0	0	0	0	0	0	0	0	0	0	1	0	0	0	0	0	0	0	0	0	0	0	0	0	0	0	0
Hsa-Mir-499_5p	0	1	0	1	0	0	0	0	0	0	0	0	0	0	2	1	0	0	0	3	0	0	0	0	0	0	0	0	0	3	0	2	0	0	0	1
Hsa-Mir-504-v1_3p*	0	0	0	0	0	0	0	0	0	0	0	0	0	0	0	0	0	0	0	0	0	0	0	0	0	0	0	0	0	0	0	4	0	0	0	1
Hsa-Mir-504-v1_5p	0	2	0	0	0	0	0	1	12	0	0	11	16	11	5	6	2	1	0	7	0	6	9	37	0	1	0	12	0	0	0	1	0	1	0	1
Hsa-Mir-505-v1_3p*	49	177	188	88	60	57	38	47	268	112	131	97	311	298	74	133	153	83	39	400	12	114	69	171	28	159	12	203	36	285	35	535	247	141	311	231
Hsa-Mir-505-v1_5p	1	6	5	8	1	3	0	0	39	27	18	22	22	35	19	16	12	5	3	33	0	0	7	3	8	8	0	3	0	18	0	30	1	18	15	2
Hsa-Mir-506-P1_3p	0	0	0	0	0	2	0	0	0	0	0	0	0	0	0	0	0	0	0	0	0	0	0	0	0	0	0	0	0	0	0	0	0	0	0	0
Hsa-Mir-506-P1_5p	0	0	0	0	0	0	0	0	0	0	0	0	0	0	0	0	0	0	0	0	0	0	0	0	0	0	0	0	0	0	0	0	0	0	0	0
Hsa-Mir-506-P10_3p*	0	0	0	0	0	0	0	0	0	0	0	0	0	0	0	0	0	0	0	0	0	0	0	0	0	0	0	0	0	0	0	0	0	0	0	0
Hsa-Mir-506-P11_3p	0	0	0	0	0	0	2	0	0	0	0	0	0	0	0	0	0	0	0	0	0	0	0	0	0	0	0	0	0	0	0	0	0	0	0	0
Hsa-Mir-506-P2_3p	0	0	0	0	0	0	0	0	0	0	0	0	0	0	0	0	0	0	0	0	0	0	0	0	0	0	0	1	0	0	0	0	0	0	0	0
Hsa-Mir-506-P3_3p	0	0	0	1	0	0	0	0	1	0	0	0	0	0	0	0	0	0	0	0	0	0	0	0	0	2	0	0	0	0	0	0	0	0	0	0
Hsa-Mir-506-P4a1_3p	0	0	0	0	0	0	0	0	3	0	4	0	1	0	0	0	2	0	0	0	0	0	0	0	0	0	0	1	0	3	0	3	0	0	0	0
Hsa-Mir-506-P4a1_5p*	0	0	0	0	0	0	0	0	0	0	0	0	0	0	0	0	0	0	0	0	0	0	0	0	0	0	0	0	0	0	0	0	0	0	0	0
Hsa-Mir-506-P4a2_3p	0	0	0	0	0	0	0	0	3	0	4	0	1	0	0	0	2	0	0	0	0	0	0	0	0	0	0	1	0	3	0	3	0	0	0	0
Hsa-Mir-506-P4a2_5p*	0	0	0	0	0	0	0	0	0	0	0	0	0	0	0	0	0	0	0	0	0	0	0	0	0	0	0	0	0	0	0	0	0	0	0	0
Hsa-Mir-506-P4b_3p	0	0	0	0	0	0	0	0	3	0	4	0	1	0	0	0	2	0	0	0	0	0	0	0	0	0	0	1	0	3	0	3	0	0	0	0
Hsa-Mir-506-P4b_5p*	0	0	0	0	0	0	0	0	0	0	0	0	0	0	0	0	0	0	0	0	0	0	0	0	0	0	0	0	0	10	0	0	0	0	0	0
Hsa-Mir-506-P5_3p*	0	0	0	0	0	0	0	0	0	0	0	0	0	0	0	0	0	0	0	0	0	0	0	0	0	0	0	0	0	3	0	0	0	0	0	0
Hsa-Mir-506-P6a1_5p	0	0	0	0	0	0	0	0	0	0	0	0	0	0	0	0	0	0	0	0	0	0	0	0	0	0	0	0	0	0	0	0	0	0	0	0
Hsa-Mir-506-P6a2_5p	0	0	0	0	0	0	0	0	0	0	0	0	0	0	0	0	0	0	0	0	0	0	0	0	0	0	0	0	0	0	0	0	0	0	0	0
Hsa-Mir-506-P6b_3p*	0	0	0	0	0	0	0	0	0	0	0	0	0	0	0	0	0	0	0	0	0	0	0	0	0	0	0	0	0	0	0	0	0	0	0	0
Hsa-Mir-506-P6b_5p	0	0	0	0	0	0	0	0	0	0	0	0	0	0	0	0	0	0	0	0	0	0	0	0	0	0	0	0	0	0	0	0	0	0	0	0
Hsa-Mir-506-P6c_5p	0	0	0	0	0	0	0	0	0	0	0	0	0	0	0	0	0	0	0	0	0	0	0	0	0	0	0	1	0	0	0	5	0	0	0	0
Hsa-Mir-506-P7a_3p	0	0	1	0	0	0	0	0	0	0	0	0	0	0	1	0	0	0	0	0	0	0	0	0	0	0	0	0	0	0	0	0	0	0	0	0
Hsa-Mir-506-P7a_5p*	1	0	0	0	0	0	0	0	0	0	0	0	0	0	0	0	0	0	0	0	0	0	0	0	0	0	0	0	0	0	0	0	0	0	0	0
Hsa-Mir-506-P7b_3p	0	0	1	0	0	0	0	0	0	0	0	0	0	0	1	0	0	0	0	0	0	0	0	0	0	0	0	0	0	0	0	0	0	0	0	0
Hsa-Mir-506-P7b_5p*	1	0	0	0	0	0	0	0	0	0	0	0	0	0	0	0	0	0	0	0	0	0	0	0	0	0	0	0	0	0	0	0	0	0	0	0
Hsa-Mir-506-P7c_3p	0	0	1	0	0	0	0	0	0	0	0	0	0	0	1	0	0	0	0	0	0	0	0	0	0	0	0	0	0	0	0	0	0	0	0	0
Hsa-Mir-506-P7c_5p*	1	0	0	0	0	0	0	0	0	0	0	0	0	0	0	0	0	0	0	0	0	0	0	0	0	0	0	0	0	0	0	0	0	0	0	0
Hsa-Mir-506-P8_3p*	0	0	0	0	0	0	0	0	0	0	0	0	0	0	0	0	0	0	0	2	0	0	0	0	0	0	0	0	0	0	0	0	0	0	0	0
Hsa-Mir-506-P9_3p*	0	0	0	0	0	0	0	0	0	0	0	0	0	0	0	0	0	0	0	0	0	0	0	0	2	0	0	0	0	0	0	0	0	0	0	0
Hsa-Mir-511_3p	0	0	0	0	0	0	0	0	1	0	0	0	0	0	0	0	0	0	0	0	0	0	0	0	1	0	0	0	1	0	4	0	0	0	0	0
Hsa-Mir-511_5p	0	0	0	0	0	0	0	0	0	0	0	0	0	0	0	0	0	0	0	0	0	0	0	0	0	0	0	0	0	0	0	0	0	0	0	0
Hsa-Mir-541_3p	0	0	0	0	0	0	0	0	3	0	0	0	0	0	2	1	0	0	0	0	0	0	0	0	0	0	0	1	0	0	0	4	0	0	0	0
Hsa-Mir-541_5p	8	0	1	0	0	0	0	0	0	0	0	0	0	0	0	0	0	0	0	0	0	0	0	0	0	0	0	0	0	0	0	0	0	0	0	0
Hsa-Mir-542-v1_3p	1	8	9	2	1	1	2	1	0	4	1	5	4	7	6	0	3	1	6	14	0	0	0	12	1	2	0	13	0	0	0	7	1	1	0	1
Hsa-Mir-542-v1_5p*	0	2	5	0	0	1	0	0	3	3	4	2	12	15	1	4	2	0	5	8	0	0	3	8	0	18	0	8	4	0	0	15	0	0	1	0
Hsa-Mir-544_3p	0	1	0	0	3	0	0	0	0	0	0	0	0	0	0	0	0	0	0	0	0	0	0	0	0	0	0	0	0	0	0	0	0	0	0	0
Hsa-Mir-544_5p*	0	0	0	0	0	0	1	0	0	0	0	0	0	0	0	0	0	0	0	0	0	0	0	0	0	0	0	0	0	0	0	0	0	0	0	0
Hsa-Mir-550-P1_3p	0	0	3	0	1	1	0	0	1	1	0	0	2	3	0	0	1	0	0	0	0	0	0	2	1	0	0	3	0	0	1	1	0	0	0	0
Hsa-Mir-550-P1_5p*	4	1	2	4	1	0	1	1	3	1	5	8	9	11	2	2	4	5	2	4	1	1	1	2	3	11	0	7	0	3	0	11	0	1	0	2
Hsa-Mir-550-P2a_3p	0	0	3	0	1	1	0	0	1	1	0	0	2	3	0	0	1	0	0	0	0	0	0	2	1	0	0	3	0	0	1	1	0	0	0	0
Hsa-Mir-550-P2a_5p*	2	0	1	1	0	1	0	1	2	0	5	7	2	10	0	0	2	2	5	6	0	0	0	2	0	6	0	7	0	6	0	12	0	1	0	0
Hsa-Mir-550-P2b_3p	0	0	3	0	1	1	0	0	1	1	0	0	2	3	0	0	1	0	0	0	0	0	0	2	1	0	0	3	0	0	1	1	0	0	0	0
Hsa-Mir-550-P2b_5p*	4	1	2	4	1	0	1	1	3	1	5	8	9	11	2	2	4	5	2	4	1	1	1	2	3	11	0	7	0	3	0	11	0	1	0	2
Hsa-Mir-551-P1_3p	0	0	0	0	0	0	0	0	0	3	0	0	3	0	0	0	0	0	0	0	0	0	0	0	0	0	0	0	0	0	0	0	0	0	0	0
Hsa-Mir-551-P1_5p*	0	0	0	0	0	0	0	0	0	0	0	0	0	0	0	0	0	0	0	0	0	0	0	0	0	0	0	0	0	0	0	0	0	0	0	0
Hsa-Mir-551-P2_3p	4	42	54	12	16	24	15	24	0	0	0	0	0	0	0	0	0	0	0	0	0	0	0	6	2	0	1	0	0	0	0	0	0	0	0	0
Hsa-Mir-551-P2_5p*	0	6	10	28	4	5	4	44	0	0	0	0	0	0	2	0	0	0	1	0	0	0	0	0	0	0	1	0	0	0	0	0	0	0	0	0
Hsa-Mir-552_3p	0	1	0	0	0	0	0	0	0	0	0	0	2	0	0	0	0	0	0	0	0	0	0	0	0	0	0	0	0	0	0	7	0	0	0	0
Hsa-Mir-552_5p	0	0	0	0	0	0	0	0	0	0	0	2	0	0	0	0	0	0	0	0	0	2	0	0	0	0	0	0	0	0	0	6	0	0	0	0
Hsa-Mir-556_3p	0	0	0	0	0	0	0	0	7	0	0	0	2	0	0	0	2	0	0	2	0	0	0	0	1	1	2	2	0	12	1	16	0	0	0	1
Hsa-Mir-556_5p	0	0	0	0	0	0	0	0	1	0	0	1	0	1	0	1	0	0	0	2	0	0	0	0	0	0	2	0	0	0	0	0	0	0	0	0
Hsa-Mir-5581_3p	0	0	0	0	0	0	1	0	0	5	0	0	2	1	0	0	0	0	0	0	0	0	0	0	0	0	0	1	0	0	0	0	0	0	0	0
Hsa-Mir-5586_3p*	0	0	0	0	0	0	0	0	0	0	0	0	0	0	0	0	0	0	0	0	0	0	0	0	0	0	0	0	0	0	0	0	0	0	0	0
Hsa-Mir-5586_5p	0	0	0	0	0	0	0	0	0	0	0	0	0	0	0	0	0	0	0	0	0	0	0	0	0	0	0	0	0	0	0	4	0	0	0	0
Hsa-Mir-561_5p	0	0	0	0	0	0	0	0	0	0	0	0	0	0	0	0	0	0	0	0	0	0	0	0	0	0	0	0	0	0	0	0	0	0	0	0
Hsa-Mir-5683_3p*	0	0	0	0	0	0	0	0	0	0	0	0	0	0	0	1	0	0	0	0	0	0	0	0	0	0	0	0	0	0	0	0	0	0	0	0
Hsa-Mir-5683_5p	0	0	0	0	0	0	0	0	0	0	0	0	0	0	0	0	0	0	0	0	0	0	0	0	0	0	0	0	0	0	0	0	0	0	0	0
Hsa-Mir-5687_5p	0	0	0	0	0	0	0	0	0	0	0	0	0	0	0	0	0	0	0	0	0	0	0	0	0	4	0	0	0	0	0	0	0	0	0	1
Hsa-Mir-574_3p	33	51	56	19	16	13	7	7	64	58	44	47	176	113	26	28	30	17	25	174	0	30	6	85	10	37	11	62	3	95	14	177	4	5	4	6
Hsa-Mir-574_5p*	208	278	727	701	164	158	270	363	117	305	368	132	411	352	184	245	215	129	180	478	59	160	91	195	115	243	121	281	77	221	139	998	69	44	37	49
Hsa-Mir-576_3p*	1	49	31	3	2	13	11	8	5	1	0	3	14	8	2	1	1	3	2	7	0	2	1	13	4	20	5	27	1	10	0	9	1	3	22	2
Hsa-Mir-576_5p	8	25	46	22	25	12	12	27	40	9	7	42	106	45	39	18	31	21	13	74	1	26	14	54	46	78	18	114	1	43	15	81	14	16	34	39
Hsa-Mir-577_3p*	0	3	1	0	0	1	1	0	0	0	0	0	0	0	0	0	0	0	0	0	0	0	0	0	0	0	0	0	0	0	0	0	0	0	0	0
Hsa-Mir-577_5p	22	104	140	34	25	15	13	12	0	0	0	0	31	1	0	0	0	0	1	0	0	0	9	47	0	4	0	0	0	0	0	2	31	3	13	10
Hsa-Mir-579_3p	0	1	4	0	0	1	0	2	0	0	0	0	0	0	5	0	0	0	0	3	0	0	0	0	3	0	0	0	0	0	0	3	0	0	0	0
Hsa-Mir-579_5p*	0	2	3	0	0	0	0	4	0	0	0	1	0	3	0	0	0	0	0	0	0	0	0	0	0	0	1	1	0	0	0	2	6	0	11	5
Hsa-Mir-580_3p	0	1	4	0	0	0	1	0	0	0	0	0	0	0	0	0	0	1	0	1	0	0	0	2	0	3	0	0	0	0	0	1	0	0	0	3
Hsa-Mir-580_5p*	0	0	0	0	0	0	0	0	0	0	0	0	0	0	0	0	0	0	0	0	0	0	0	0	0	0	0	1	0	0	0	0	0	0	0	0
Hsa-Mir-582-v1_3p*	0	5	3	0	0	0	0	0	0	0	0	2	8	4	6	8	14	16	1	0	2	3	15	157	7	16	6	44	0	13	0	9	1	4	27	9
Hsa-Mir-582-v1_5p	1	2	0	0	0	0	0	0	2	1	1	5	131	3	2	3	5	7	0	8	1	5	20	178	9	18	2	49	17	26	0	3	11	2	10	3
Hsa-Mir-584_3p*	0	0	0	0	0	0	0	0	0	0	0	0	0	3	0	0	0	0	0	0	0	0	0	0	0	0	0	0	0	0	0	0	0	0	0	0
Hsa-Mir-584_5p	43	98	155	37	29	58	7	17	824	656	768	560	1195	1625	966	869	838	622	566	2423	66	932	121	1042	331	1151	151	1624	260	5403	230	5983	79	64	105	99
Hsa-Mir-585_3p	0	0	0	0	0	0	0	0	0	0	0	0	0	0	0	0	0	0	0	0	0	0	0	0	0	0	0	0	0	0	0	0	0	0	0	0
Hsa-Mir-589_3p*	1	3	5	0	0	1	0	1	1	5	0	1	24	10	3	1	0	3	0	3	0	0	0	8	3	4	1	1	0	11	2	14	34	2	17	4
Hsa-Mir-589_5p	29	131	131	66	5	26	19	12	32	30	38	47	185	97	19	34	29	31	17	87	3	44	18	170	20	79	18	147	2	132	11	140	136	57	118	107
Hsa-Mir-590_3p	12	142	356	38	11	56	30	36	8	2	1	4	43	5	11	14	19	9	9	41	0	21	26	75	8	16	14	43	13	16	9	64	13	36	152	63
Hsa-Mir-590_5p*	0	7	5	0	1	1	1	1	0	0	0	0	4	0	0	0	0	0	0	0	0	0	0	1	0	0	0	2	0	0	0	2	0	5	0	0
Hsa-Mir-592_5p	0	0	0	0	0	0	0	0	0	0	0	0	0	0	0	0	0	0	0	0	0	0	0	0	0	0	0	0	0	0	0	0	0	0	0	0
Hsa-Mir-598_3p	21	196	159	26	48	109	51	54	9	0	5	7	117	36	5	15	11	11	3	46	4	37	37	185	2	6	4	39	12	11	5	82	204	58	210	103
Hsa-Mir-598_5p*	0	0	1	0	0	0	0	1	0	0	0	0	0	0	0	0	2	0	0	0	0	0	0	0	0	0	0	1	0	0	0	1	0	0	2	1
Hsa-Mir-599_3p*	0	0	0	0	0	0	0	0	0	0	0	0	0	0	0	0	0	0	0	0	0	0	0	1	0	0	0	0	0	0	0	0	0	0	0	0
Hsa-Mir-599_5p	0	0	0	0	0	0	0	0	0	0	0	0	0	0	0	0	0	0	0	0	0	0	0	0	0	0	0	0	6	0	0	0	0	0	0	0
Hsa-Mir-605-v1_3p	0	0	1	0	0	0	0	0	1	0	0	0	0	0	0	0	0	0	1	2	0	0	0	0	0	0	0	0	0	0	0	4	0	0	0	0
Hsa-Mir-605-v1_5p*	0	0	0	0	0	0	0	0	0	0	3	1	1	6	0	0	0	0	0	1	0	2	0	0	2	2	0	0	0	0	0	9	0	0	0	0
Hsa-Mir-615_3p	0	1	0	0	0	0	1	0	0	0	0	0	0	0	0	0	0	0	0	0	0	0	0	0	0	1	0	0	0	0	0	0	0	0	0	0
Hsa-Mir-616_3p*	2	2	9	4	4	1	1	4	0	5	2	2	12	12	2	5	9	1	1	14	0	2	4	5	1	5	0	2	0	8	0	17	20	2	0	7
Hsa-Mir-616_5p	4	13	10	4	4	7	3	6	11	1	1	3	49	6	2	0	4	3	0	3	1	5	0	20	4	5	0	13	1	5	0	9	1	14	21	5
Hsa-Mir-624_3p*	0	2	0	0	0	0	2	0	0	0	0	0	0	0	0	0	0	0	0	0	0	0	0	0	0	0	0	0	0	0	0	0	0	0	0	0
Hsa-Mir-624_5p	0	14	4	0	1	2	0	0	0	0	0	0	5	0	0	0	3	0	5	0	0	0	0	0	3	0	0	4	0	0	0	0	0	3	0	0
Hsa-Mir-628_3p	13	20	26	11	14	11	10	8	123	86	152	55	170	313	168	131	169	155	100	362	8	123	36	93	44	101	9	79	43	278	19	576	11	17	24	28
Hsa-Mir-628_5p	1	4	8	2	0	4	1	2	9	10	5	7	15	23	13	12	6	10	3	19	0	8	5	10	4	8	4	17	1	15	0	80	10	1	11	5
Hsa-Mir-629_3p*	0	6	7	8	3	4	4	8	0	0	0	0	24	3	7	2	1	1	2	6	0	0	0	7	0	5	0	4	0	16	0	2	0	16	23	6
Hsa-Mir-629_5p	147	414	359	180	179	169	117	157	218	163	165	210	598	376	63	92	121	68	57	249	25	92	68	480	124	367	52	426	60	215	42	381	272	192	430	301
Hsa-Mir-642_3p*	8	31	20	60	0	5	2	6	0	5	5	6	1	3	1	1	3	1	3	5	0	1	6	0	0	1	0	2	0	10	0	0	0	19	1	3
Hsa-Mir-642_5p	9	12	19	4	1	2	1	0	0	0	0	0	0	1	0	0	0	0	0	0	0	0	0	0	0	0	0	2	0	0	0	0	0	0	11	2
Hsa-Mir-651_5p	2	21	40	2	9	6	8	4	0	0	1	0	24	1	0	7	1	0	0	1	0	0	2	23	0	1	0	6	0	7	0	11	26	13	42	15
Hsa-Mir-652_3p	38	80	94	35	21	31	26	47	333	294	312	244	1404	890	135	181	210	139	89	418	19	204	67	714	142	431	34	744	70	669	36	1464	68	25	87	82
Hsa-Mir-652_5p*	0	2	0	0	0	0	0	0	0	1	1	0	24	4	0	0	2	0	0	3	0	1	0	0	0	1	0	3	0	0	0	0	0	0	0	0
Hsa-Mir-6529_5p	135	13	20	9	60	6	1	10	0	0	0	0	0	0	0	1	0	0	0	0	0	0	3	1	0	1	1	3	0	0	0	2	8	2	2	3
Hsa-Mir-653_5p*	0	3	1	0	0	0	0	0	0	0	0	0	0	0	0	0	0	1	0	0	0	0	0	0	0	0	0	0	0	0	0	0	0	0	0	0
Hsa-Mir-670_5p*	0	0	0	0	0	0	0	0	0	0	0	0	0	0	0	0	0	0	0	0	0	0	0	0	0	0	0	0	0	0	0	0	0	0	0	0
Hsa-Mir-671_3p	4	13	31	35	6	10	11	33	42	41	46	29	45	104	43	40	35	5	11	54	3	28	7	6	8	15	5	14	1	92	6	166	4	7	1	7
Hsa-Mir-671_5p	5	114	54	17	6	74	39	32	49	9	10	15	91	57	14	13	17	8	7	13	1	14	4	21	6	15	3	33	1	8	1	84	25	12	131	43
Hsa-Mir-675_3p	0	0	0	0	0	0	0	0	1	0	0	0	7	0	0	0	0	0	0	0	0	0	0	0	0	0	0	0	0	0	0	0	0	0	0	0
Hsa-Mir-675_5p*	0	0	0	0	0	0	0	0	1	0	0	0	5	1	0	0	0	0	1	0	1	0	0	0	1	0	0	0	0	0	1	0	0	0	0	0
Hsa-Mir-676_3p	0	0	0	0	0	0	0	0	0	0	0	0	0	5	0	0	0	0	0	0	0	0	0	0	0	0	0	4	0	0	0	1	0	0	0	1
Hsa-Mir-7-P1_3p*	0	0	0	0	0	0	0	0	0	0	0	0	0	0	0	0	0	0	0	0	0	0	0	0	0	0	0	0	0	0	0	0	0	0	0	0
Hsa-Mir-7-P1_5p	33	270	415	87	116	243	215	186	66	6	6	47	243	67	16	22	15	9	9	58	9	19	30	206	42	115	16	178	23	47	5	71	165	59	495	109
Hsa-Mir-7-P2_3p*	2	32	44	16	1	4	6	12	6	0	0	7	45	14	4	4	1	2	0	7	0	1	1	14	2	1	1	1	0	6	0	12	1	9	23	7
Hsa-Mir-7-P2_5p	33	275	416	89	112	250	221	198	71	7	6	49	248	69	20	23	16	9	9	65	9	23	29	205	43	116	16	181	23	47	4	79	183	61	506	115
Hsa-Mir-7-P4_3p*	0	0	0	0	0	0	0	0	0	0	0	0	0	0	0	0	0	0	0	0	0	0	0	0	0	0	0	0	0	0	0	0	0	0	0	0
Hsa-Mir-7-P4_5p	32	266	410	87	112	244	218	184	66	6	6	47	245	67	16	22	15	9	9	56	9	20	29	199	42	114	16	176	23	48	4	70	168	58	481	106
Hsa-Mir-7151_3p	0	0	0	0	0	0	0	0	0	0	0	0	0	3	0	0	0	0	0	0	0	0	0	4	0	0	0	0	0	0	0	2	0	0	0	0
Hsa-Mir-7151_5p	0	0	0	0	0	0	0	0	0	0	0	0	0	0	0	0	0	0	0	3	0	0	0	0	0	0	0	0	0	0	0	0	0	0	0	0
Hsa-Mir-744_3p*	1	14	2	0	3	2	0	1	0	0	1	0	15	1	3	0	0	1	0	0	0	3	0	16	0	1	0	0	0	6	0	2	0	2	0	7
Hsa-Mir-744_5p	39	118	124	73	40	71	56	48	688	711	764	274	649	1217	204	254	255	198	125	756	24	280	53	196	78	197	39	204	45	579	50	1451	30	35	31	27
Hsa-Mir-760_3p	6	23	14	20	2	9	15	32	20	74	73	29	43	120	61	47	52	29	21	100	1	31	8	30	4	18	4	17	2	65	4	162	39	15	15	27
Hsa-Mir-766_3p	39	85	93	32	29	25	6	12	85	52	48	33	225	152	21	25	28	22	11	108	1	21	16	98	6	26	4	32	1	45	3	139	29	6	32	20
Hsa-Mir-766_5p*	3	4	17	18	3	1	5	6	19	14	42	8	28	33	23	6	14	16	4	30	6	2	11	6	0	4	0	2	0	7	0	43	1	17	9	4
Hsa-Mir-769_3p*	0	16	20	7	16	10	6	1	5	8	2	0	0	2	0	0	0	0	0	0	0	0	0	0	1	1	0	11	0	1	0	7	1	9	12	4
Hsa-Mir-769_5p	109	727	748	203	170	252	161	207	143	16	27	19	264	96	20	27	25	16	7	97	0	12	24	287	11	85	17	92	26	105	4	166	176	76	476	210
Hsa-Mir-770_3p*	0	0	0	2	0	0	0	0	0	0	0	0	0	0	0	0	0	0	0	0	0	0	0	0	0	0	0	0	0	0	0	0	0	0	0	0
Hsa-Mir-770_5p	0	0	0	0	0	0	0	0	0	0	0	0	0	0	0	0	0	0	0	0	0	0	0	0	0	0	0	0	0	0	0	0	0	0	0	0
Hsa-Mir-7854_3p	0	0	0	0	0	0	0	0	0	0	1	0	0	1	0	0	0	0	0	2	0	0	0	1	0	0	0	0	2	0	0	0	0	0	0	0
Hsa-Mir-7854_5p*	0	0	0	0	0	0	0	0	0	0	0	0	2	1	2	0	0	0	0	0	1	0	0	0	0	0	0	0	0	0	0	1	0	0	0	0
Hsa-Mir-8-P1a_3p	2	11	12	5	0	4	4	3	9	0	4	3	24	24	12	7	7	12	7	22	5	13	12	39	2	27	10	28	4	40	7	87	12	16	24	36
Hsa-Mir-8-P1a_5p*	0	0	0	1	0	1	0	0	0	0	1	1	3	0	0	0	3	0	0	0	0	0	0	0	0	0	0	1	0	0	0	1	0	0	3	0
Hsa-Mir-8-P1b_3p	57	217	235	193	10	32	12	11	55	25	44	51	533	104	60	55	65	61	28	154	30	78	152	789	61	170	59	283	39	248	65	526	118	60	153	113
Hsa-Mir-8-P1b_5p*	0	0	0	0	0	0	0	0	0	0	0	0	0	0	0	0	0	0	0	0	0	0	0	0	0	0	0	0	0	0	0	0	0	0	0	0
Hsa-Mir-8-P2a_3p	0	3	9	1	6	2	0	3	1	0	0	0	21	1	0	0	0	0	1	4	0	3	3	10	2	1	0	13	0	1	1	4	0	1	5	4
Hsa-Mir-8-P2a_5p*	0	0	0	0	0	0	1	0	0	0	0	0	0	0	0	0	0	0	0	0	1	0	0	0	0	0	0	1	0	0	0	1	0	0	0	4
Hsa-Mir-8-P2b_3p	0	3	10	0	0	2	0	0	0	0	0	0	13	1	0	0	0	0	0	7	0	0	0	48	0	0	0	0	0	0	0	1	0	4	1	0
Hsa-Mir-8-P2b_5p*	0	1	1	0	0	0	0	2	0	0	0	0	0	0	0	0	0	0	0	0	0	0	0	0	0	0	0	0	0	0	0	0	0	0	0	0
Hsa-Mir-8-P3a_3p	0	0	0	0	0	0	0	0	0	0	0	0	0	0	0	0	0	0	0	0	0	0	0	3	0	2	0	0	0	0	0	3	8	0	0	0
Hsa-Mir-8-P3a_5p*	0	0	0	0	0	0	0	0	0	0	0	0	0	0	0	0	0	0	0	0	0	0	0	0	0	0	0	0	0	0	0	0	0	0	0	0
Hsa-Mir-873-v1_3p	0	0	0	0	0	0	0	0	0	0	0	1	3	0	0	0	0	1	1	0	0	0	0	0	0	3	0	1	0	0	0	0	0	0	2	0
Hsa-Mir-873-v1_5p	0	0	0	0	0	0	0	0	0	0	0	1	0	2	0	0	0	1	0	3	0	0	0	3	0	0	0	0	0	0	0	0	0	0	0	0
Hsa-Mir-874_3p	13	43	35	36	4	11	5	8	69	17	34	17	117	103	34	21	22	31	17	23	1	22	16	64	8	43	2	52	3	57	12	139	12	19	30	9
Hsa-Mir-874_5p*	0	0	2	2	0	1	0	0	0	0	0	0	0	3	0	0	0	0	0	0	0	0	0	2	0	0	0	0	0	0	0	0	0	0	0	0
Hsa-Mir-875_5p	0	0	1	0	0	0	0	0	0	0	0	2	0	3	4	0	0	0	0	4	0	6	5	0	1	1	0	1	1	0	0	1	0	2	0	1
Hsa-Mir-877_3p*	0	5	8	2	0	4	1	4	2	2	24	0	11	9	4	5	7	0	6	19	0	6	2	2	1	0	0	3	0	11	0	12	6	0	0	2
Hsa-Mir-877_5p	14	41	33	46	23	44	28	36	50	107	88	66	84	125	83	106	66	44	48	108	5	58	9	60	27	27	3	44	2	42	17	275	48	12	30	40
Hsa-Mir-885_3p*	0	0	0	0	0	0	0	0	0	1	0	0	0	0	1	0	3	0	0	0	0	0	0	0	0	0	3	0	0	0	0	0	0	0	1	0
Hsa-Mir-885_5p	5	1	2	0	0	0	0	0	4	0	4	0	1	1	1	0	0	0	1	0	0	0	0	0	0	0	0	1	13	0	9	0	0	0	1	0
Hsa-Mir-887_3p	0	0	0	0	0	0	0	0	0	0	0	1	0	0	0	0	0	0	0	0	0	0	0	0	0	0	0	0	0	0	0	0	0	0	0	0
Hsa-Mir-887_5p	0	0	0	0	0	0	0	0	0	0	0	0	0	1	0	0	0	0	0	0	0	0	0	0	0	0	0	0	0	0	0	0	0	0	0	0
Hsa-Mir-9-P1_3p	23	246	270	62	89	199	94	102	2	1	0	1	47	2	1	0	0	1	0	1	1	3	10	82	0	0	0	2	0	0	0	6	19	6	32	17
Hsa-Mir-9-P1_5p	208	1846	2558	612	594	1571	1173	949	2	0	3	2	68	8	6	5	4	4	2	4	1	5	34	193	5	6	3	10	2	9	1	28	103	57	200	145
Hsa-Mir-9-P2_3p	23	247	266	62	85	198	94	103	2	1	0	1	47	2	1	0	0	1	0	1	1	3	10	82	0	0	0	2	0	0	0	6	19	6	32	17
Hsa-Mir-9-P2_5p	207	1847	2553	612	594	1573	1174	949	2	0	3	2	68	8	6	5	4	4	2	4	1	5	34	193	5	6	3	10	2	9	1	28	103	57	200	145
Hsa-Mir-9-P3_3p	23	247	266	62	85	198	94	103	2	1	0	1	47	2	1	0	0	1	0	1	1	3	10	82	0	0	0	2	0	0	0	6	19	6	32	17
Hsa-Mir-9-P3_5p	207	1847	2553	612	594	1573	1175	949	2	0	3	2	68	8	6	5	4	4	2	4	2	5	34	193	5	6	3	10	2	9	1	28	103	57	200	145
Hsa-Mir-92-P1a_3p	31319	50218	55809	57930	15288	31092	27550	53792	8861	7424	8267	12865	12585	19293	13446	12979	15608	10654	8064	17437	1648	15701	10563	13378	24997	33120	6787	42128	6397	30360	3476	46178	13359	10488	13851	11226
Hsa-Mir-92-P1a_5p*	154	329	365	1376	190	163	129	2359	8	18	24	15	55	22	10	12	8	5	2	25	3	6	35	67	13	34	6	37	2	33	1	25	84	114	51	31
Hsa-Mir-92-P1c_3p	28967	44914	49749	51750	14030	28560	25122	49792	7023	5850	6475	10680	9903	15018	10770	10379	12996	8629	6346	13529	1411	12788	9146	11546	21421	28105	5953	36107	5456	24784	3012	37006	12340	9512	12710	10245
Hsa-Mir-92-P1c_5p*	0	0	0	4	0	0	0	0	0	0	0	1	1	0	0	0	0	0	0	0	0	0	1	0	0	0	0	0	0	0	0	0	0	0	0	0
Hsa-Mir-92-P1d_3p	587	832	1399	1296	609	537	514	1607	465	457	735	446	759	1103	563	497	487	437	302	707	59	558	447	724	1018	1481	366	1991	261	1754	192	3234	847	541	636	556
Hsa-Mir-92-P1d_5p*	2	2	5	10	0	1	1	3	3	19	17	8	8	21	7	6	8	4	3	8	2	12	1	1	7	4	1	7	1	1	1	15	0	3	1	2
Hsa-Mir-92-P2c_3p	86	451	518	192	18	38	7	12	111	35	49	192	264	229	69	112	130	115	60	174	22	109	56	200	321	720	60	1598	57	156	60	292	12	10	14	13
Hsa-Mir-92-P2c_5p*	2	0	1	5	0	0	0	0	0	0	0	1	1	3	0	0	0	2	0	1	0	3	0	0	0	0	0	0	0	0	0	1	0	0	0	0
Hsa-Mir-92-P2d_3p	15429	34383	34810	26050	3920	6823	4134	7842	6960	4262	3382	10166	17895	13483	9244	9641	13877	8562	6232	18655	1477	10206	9479	20502	21095	37581	6777	64602	6701	24394	3197	30492	11946	8963	10647	10314
Hsa-Mir-92-P2d_5p*	33	40	40	189	5	15	6	49	22	36	24	20	50	49	3	12	10	2	2	23	1	3	15	10	6	16	1	9	13	32	1	25	41	71	37	13
Hsa-Mir-934_3p*	0	0	0	0	0	0	0	0	0	0	0	0	0	0	0	0	0	0	0	0	0	0	0	0	0	0	0	0	0	0	0	0	0	0	0	0
Hsa-Mir-934_5p	0	0	0	0	0	0	0	0	0	0	0	0	0	0	0	0	0	0	0	0	0	0	0	0	1	0	1	0	0	0	0	0	0	0	0	0
Hsa-Mir-935-v1_3p	0	0	0	0	0	0	0	0	0	0	0	1	0	4	0	0	0	0	0	0	0	0	0	0	0	1	0	1	0	0	0	0	0	0	0	0
Hsa-Mir-935-v1_5p*	0	0	0	0	0	0	0	0	0	0	0	0	0	0	0	0	0	0	0	0	0	0	0	0	0	1	0	2	0	0	0	0	0	0	0	0
Hsa-Mir-944_3p	2	37	24	11	1	5	1	0	0	0	1	0	0	0	0	0	0	0	0	0	0	3	0	2	0	0	0	1	0	0	6	1	10	4	29	16
Hsa-Mir-95-P1_3p	1	7	1	1	0	12	17	14	26	2	3	5	77	16	2	0	0	5	0	15	0	6	52	34	1	4	4	10	0	12	1	0	45	21	47	45
Hsa-Mir-95-P1_5p*	0	0	1	0	0	0	0	0	0	0	0	0	0	0	0	0	0	0	0	0	0	0	0	0	0	0	0	0	0	0	0	0	0	0	0	0
Hsa-Mir-95-P2_3p	35	80	103	64	46	39	38	45	120	50	91	69	226	253	73	73	54	62	31	229	14	78	49	198	57	129	15	178	43	234	40	492	64	17	100	45
Hsa-Mir-95-P2_5p*	0	1	0	0	0	0	0	0	0	0	0	0	0	0	0	0	0	0	0	0	0	0	0	0	0	0	0	0	0	0	0	0	0	0	0	0
Hsa-Mir-95-P3-v1_3p*	0	0	3	0	0	0	1	0	0	0	0	0	0	0	0	0	0	0	0	0	0	0	0	0	0	0	0	0	0	0	0	0	0	0	0	0
Hsa-Mir-95-P3-v1_5p	0	1	3	1	1	1	0	2	0	0	0	0	0	0	3	0	0	0	0	0	0	0	0	0	0	0	0	1	0	0	0	0	0	0	0	0
Hsa-Mir-96-P1_3p*	0	1	1	1	0	0	0	0	0	0	0	0	0	0	0	0	0	0	0	0	0	0	0	0	0	0	0	0	0	0	0	0	0	0	0	0
Hsa-Mir-96-P1_5p	9	177	230	40	19	24	12	5	0	0	2	2	12	1	3	0	0	0	0	3	2	0	0	5	0	15	0	11	1	0	1	1	13	7	29	12
Hsa-Mir-96-P2_3p*	1	23	22	2	2	3	2	0	0	0	0	0	0	0	0	0	0	0	0	0	0	0	0	0	0	1	0	0	0	0	0	0	0	2	0	2
Hsa-Mir-96-P2_5p	6696	38407	43421	24622	3469	5723	2946	3430	1126	523	284	2022	3516	2362	2796	1448	1689	879	1550	1896	347	1815	994	4462	7382	16170	1137	12326	751	924	422	1895	5990	2589	6987	6463
Hsa-Mir-96-P3-v1_3p*	1	6	10	6	1	1	2	0	2	0	0	1	0	1	0	0	0	0	0	0	0	0	0	0	0	0	0	7	0	0	0	0	0	1	0	0
Hsa-Mir-96-P3-v1_5p	3963	14979	17914	12209	1716	2814	1569	1856	305	284	86	740	869	898	1135	580	674	368	621	623	165	734	477	1537	2829	6839	606	5073	273	406	228	357	2412	1281	3313	3888
Hsa-Mir-9851_3p	0	0	0	0	0	0	0	0	0	0	0	0	1	0	0	0	0	0	0	0	0	0	0	0	0	0	0	0	0	0	0	0	0	0	0	0
Hsa-Novel-1-v1_3p	0	0	0	1	0	0	0	0	0	0	0	0	0	0	4	0	4	1	0	4	0	2	0	5	1	1	0	1	27	8	4	2	1	0	0	1
Hsa-Novel-2_5p	0	0	0	0	0	0	0	0	0	0	0	0	0	0	0	0	0	0	0	0	0	0	0	0	0	0	0	0	0	0	0	0	0	0	0	0
Hsa-Novel-3_5p	0	0	0	0	0	0	2	0	0	0	0	1	0	0	0	0	0	0	0	0	0	0	0	0	0	0	0	0	0	0	0	0	0	0	0	0

## Sheet: Supplementary Table 8
Supplementary Table 8. Differentially Expressed mRNAs between UC20K L-EVs vs. UC100K S-EVs (Reference) in Baseline DLBCL Patients.
Gene	log2FC	log2FC_SE	log2FC_CI_lower	log2FC_CI_upper	log2FC_unshrunk	lfcSE_unshrunk	pvalue	padj	mean_count_all	median_count_all	mean_count_SEVs	mean_count_LEVs	n_samples_detected
VAT1L	-3.97961	0.682705	-5.31771	-2.64151	-4.19687	0.602742	3.33198e-12	2.2041e-08	58	43	96.3333	19.6667	12
XYLT1	-4.03358	0.758262	-5.51978	-2.54739	-4.28919	0.662374	9.45099e-11	2.26119e-07	35	19	59.3333	10.6667	12
ZSWIM6	-3.79735	0.712169	-5.1932	-2.4015	-4.03734	0.624671	1.02548e-10	2.26119e-07	36.1667	26.5	60.3333	12	12
CYP26B1	-2.51457	0.464495	-3.42498	-1.60417	-2.66016	0.436298	1.07992e-09	1.78592e-06	50.9167	53	66.8333	35	12
VTRNA1-1	-3.50389	0.752849	-4.97948	-2.02831	-3.79137	0.627986	1.56668e-09	2.07272e-06	706.25	499.5	962	450.5	12
ZFHX3	-3.77843	0.810729	-5.36746	-2.1894	-4.08417	0.689625	3.17465e-09	3.50005e-06	31.6667	17.5	52.6667	10.6667	12
ICAM5	-2.20078	0.41251	-3.0093	-1.39226	-2.32695	0.39679	4.50678e-09	4.25891e-06	24.25	24.5	29.6667	18.8333	12
MTRNR2L2	2.32765	0.444474	1.45648	3.19882	2.47056	0.42297	5.18896e-09	4.29062e-06	322.5	94	38.3333	606.667	12
PPBP	3.20879	0.64243	1.94963	4.46796	3.43313	0.590337	6.04367e-09	4.4421e-06	298.667	54.5	24.8333	572.5	11
YJEFN3	-4.67035	1.09738	-6.8212	-2.51949	-5.13378	0.892782	8.90751e-09	5.35665e-06	15.3333	6	28.3333	2.33333	11
WNK1	-3.73212	0.880188	-5.45729	-2.00695	-4.09561	0.717998	1.16888e-08	6.44346e-06	74.9167	51.5	112	37.8333	12
CAMKK1	-2.85666	0.567952	-3.96984	-1.74347	-3.05221	0.536743	1.29645e-08	6.59695e-06	12.25	10.5	17.1667	7.33333	12
MIR124-2HG	-2.42681	0.502003	-3.41074	-1.44288	-2.59954	0.462268	1.87179e-08	8.3315e-06	69.25	61.5	92	46.5	12
ZBTB10	-3.38247	0.725411	-4.80428	-1.96067	-3.6538	0.649929	1.88923e-08	8.3315e-06	13.3333	8.5	21.8333	4.83333	12
VNN 2,00	-4.01155	0.9508	-5.87512	-2.14798	-4.41019	0.803661	4.07375e-08	1.68424e-05	33.5	5	62.1667	4.83333	12
YBX3	-4.07846	1.15289	-6.33813	-1.8188	-4.63709	0.857145	6.30531e-08	2.45351e-05	52.75	46	72.8333	32.6667	11
KCNQ1OT1	-2.02317	0.429638	-2.86526	-1.18108	-2.16784	0.406436	9.61845e-08	3.53478e-05	50.5	45.5	60.1667	40.8333	12
YPEL5	-3.71097	1.02263	-5.71533	-1.70661	-4.20077	0.789468	1.03194e-07	3.55862e-05	180.583	57	204.833	156.333	12
VPS13C	-3.83316	1.0513	-5.89371	-1.7726	-4.32775	0.81486	1.09e-07	3.55862e-05	47.3333	36.5	64	30.6667	11
CAVIN2	2.77561	0.60255	1.59462	3.95661	2.99808	0.565194	1.12972e-07	3.55862e-05	99.4167	22	6.33333	192.5	12
ZFP36L2	-4.04741	1.14531	-6.29221	-1.8026	-4.60794	0.873399	1.32125e-07	3.91967e-05	27.6667	14.5	47.3333	8	11
VAPA	-3.86022	1.06079	-5.93937	-1.78107	-4.36492	0.828228	1.36285e-07	3.91967e-05	36.0833	26.5	49.8333	22.3333	11
WAC	-3.83518	1.15888	-6.10659	-1.56378	-4.41969	0.841968	1.52732e-07	4.02203e-05	57.6667	42.5	83.6667	31.6667	12
ZC3H13	-4.34667	1.29069	-6.87643	-1.81692	-5.00661	0.955177	1.59228e-07	4.02203e-05	29	18.5	41.6667	16.3333	11
ALKBH2	-2.55079	0.597621	-3.72213	-1.37945	-2.78503	0.533031	1.74263e-07	4.02203e-05	65.5	56.5	89.3333	41.6667	12
YWHAZ	-3.92888	1.28377	-6.44508	-1.41269	-4.62382	0.889512	2.01282e-07	4.26373e-05	390.25	85.5	447.833	332.667	12
XRN1	-3.3884	0.872383	-5.09827	-1.67853	-3.77179	0.726387	2.07458e-07	4.26373e-05	27.5	18	37.3333	17.6667	12
ZNF106	-3.78579	1.0238	-5.79244	-1.77913	-4.26119	0.820713	2.07973e-07	4.26373e-05	23	12.5	35.8333	10.1667	11
WDR26	-3.75458	1.09771	-5.9061	-1.60306	-4.28972	0.827207	2.1511e-07	4.26373e-05	50.8333	38.5	63.3333	38.3333	12
YBX1	-3.64328	1.14624	-5.88992	-1.39664	-4.23159	0.817411	2.25703e-07	4.2658e-05	147.167	90	203.333	91	12
RGS18	2.25198	0.49725	1.27737	3.22659	2.42862	0.472091	2.68388e-07	4.85291e-05	100.333	22	9	191.667	12
AGAP2	-1.99171	0.446453	-2.86676	-1.11666	-2.14839	0.41779	2.7144e-07	4.85291e-05	62.0833	59	73.6667	50.5	12
XPO1	-3.48432	0.970039	-5.3856	-1.58304	-3.94296	0.769698	3.01128e-07	5.17098e-05	52.75	29	63.8333	41.6667	12
ZDHHC18	-3.96965	1.07302	-6.07277	-1.86653	-4.46806	0.872597	3.04865e-07	5.17098e-05	21.5833	7	39.8333	3.33333	12
MTRNR2L1	1.79473	0.390991	1.02839	2.56107	1.92356	0.376808	3.31014e-07	5.26568e-05	223.5	78	33.5	413.5	12
TRA2B	-1.919	0.429444	-2.76071	-1.07729	-2.06575	0.404737	3.32673e-07	5.26568e-05	57.8333	56	66.3333	49.3333	12
WIPF1	-3.67316	1.1677	-5.96185	-1.38446	-4.29129	0.840936	3.34329e-07	5.26568e-05	226.667	117	260.5	192.833	12
PPP2R2D	-2.05944	0.45947	-2.96001	-1.15888	-2.22049	0.436848	3.71583e-07	5.68006e-05	19.6667	19.5	23.1667	16.1667	12
MRM2	-2.49346	0.596089	-3.66179	-1.32512	-2.72802	0.537432	3.85393e-07	5.68006e-05	25.8333	28.5	34.6667	17	12
ZMAT2	-3.84721	1.20176	-6.20267	-1.49175	-4.47175	0.88528	4.38967e-07	6.17823e-05	37.5833	31.5	50.3333	24.8333	11
USP7	-3.82014	1.26907	-6.30753	-1.33275	-4.49922	0.893089	4.70862e-07	6.47292e-05	80.8333	24.5	139.5	22.1667	12
VASP	-3.40014	1.02885	-5.4167	-1.38359	-3.90845	0.776356	4.79475e-07	6.47292e-05	85.5	57	132.167	38.8333	12
USF3	-4.21851	1.33985	-6.84462	-1.59241	-4.94613	0.983929	4.98431e-07	6.59425e-05	20.0833	14.5	30.5	9.66667	10
ZNF335	-3.82457	1.21833	-6.21249	-1.43664	-4.44965	0.886398	5.16913e-07	6.70466e-05	37.5833	9	69.8333	5.33333	12
YOD1	-3.13612	0.824812	-4.75275	-1.51949	-3.50083	0.698107	5.31022e-07	6.75522e-05	17.1667	18.5	24	10.3333	12
USP15	-3.7668	1.22118	-6.16032	-1.37328	-4.41867	0.890442	6.96517e-07	8.69332e-05	33.6667	18.5	52.1667	15.1667	12
WARS1	-3.52105	1.08473	-5.64713	-1.39498	-4.07256	0.822272	7.31481e-07	8.83204e-05	34.25	19	53.6667	14.8333	11
VPS41	-4.04515	1.27151	-6.53732	-1.55299	-4.6885	0.946852	7.35803e-07	8.83204e-05	29.75	12	39	20.5	10
SMPDL3B	-2.43639	0.597176	-3.60686	-1.26593	-2.67538	0.541002	7.60575e-07	8.83204e-05	19.1667	18	25.3333	13	12
ZFR	-3.69554	1.13811	-5.92623	-1.46484	-4.2708	0.863642	7.61037e-07	8.83204e-05	24.6667	16	38.1667	11.1667	11
SLC6A4	-2.17907	0.511467	-3.18155	-1.1766	-2.37066	0.479833	7.78847e-07	8.88288e-05	16.9167	15.5	21.3333	12.5	12
MTRNR2L8	2.67087	0.632451	1.43127	3.91048	2.9235	0.593318	8.33435e-07	9.34436e-05	127	24	15.5	238.5	11
VPS26A	-3.08236	0.794126	-4.63885	-1.52587	-3.42414	0.696932	8.96161e-07	9.88017e-05	10.6667	4.5	16.6667	4.66667	12
VIM	-3.35526	1.07516	-5.46259	-1.24794	-3.915	0.798153	9.33928e-07	0.000101278	93.5833	75	125.333	61.8333	12
ZFAND5	-3.48969	1.0073	-5.464	-1.51538	-3.97951	0.812268	9.62017e-07	0.000101359	16.9167	12	26	7.83333	11
PHETA1	-2.05151	0.484602	-3.00133	-1.10169	-2.23088	0.45549	9.69377e-07	0.000101359	21.1667	21	25.8333	16.5	12
ZEB2	-3.61215	1.12158	-5.81045	-1.41386	-4.18733	0.855345	9.80643e-07	0.000101359	70.8333	23	86	55.6667	11
ZC3H15	-4.31409	1.3192	-6.89973	-1.72844	-4.96721	1.01545	1e-06	0.00010177	12.3333	4	22.1667	2.5	9
ZFP90	-2.99573	0.760808	-4.48692	-1.50455	-3.32021	0.679491	1.02744e-06	0.000102977	11.3333	5	18.5	4.16667	12
ZNF592	-3.60878	1.05292	-5.6725	-1.54506	-4.13334	0.847096	1.06394e-06	0.000104608	14.0833	10.5	21.6667	6.5	11
WDR74	-3.37048	1.12747	-5.58032	-1.16064	-3.96813	0.813587	1.07534e-06	0.000104608	122.417	56	207	37.8333	12
YWHAB	-3.54185	1.23729	-5.96693	-1.11677	-4.22925	0.870035	1.16789e-06	0.000111965	61.25	36.5	95.3333	27.1667	12
XPO7	-3.59329	1.14385	-5.83525	-1.35134	-4.20723	0.866177	1.19034e-06	0.000112487	42.5833	16	48.1667	37	11
WNT2	-3.87252	1.07537	-5.98025	-1.7648	-4.37962	0.905396	1.31655e-06	0.000120396	11.75	4	21.6667	1.83333	10
WDR1	-3.49605	1.2551	-5.95604	-1.03606	-4.20955	0.870566	1.32864e-06	0.000120396	191.75	51	195.167	188.333	12
USP9X	-4.01774	1.45651	-6.87249	-1.16299	-4.81769	0.997127	1.35463e-06	0.000121093	38.9167	18.5	58.6667	19.1667	10
VCP	-4.15222	1.71908	-7.52162	-0.782823	-5.23232	1.08432	1.39696e-06	0.000121947	38.75	20.5	57.3333	20.1667	10
KLK8	-2.56355	0.680579	-3.89748	-1.22961	-2.85812	0.592375	1.40106e-06	0.000121947	29.3333	24.5	37.5	21.1667	12
USP4	-3.81727	1.26202	-6.29083	-1.3437	-4.49947	0.934075	1.45711e-06	0.000125179	20.5833	15	31.1667	10	10
VTRNA1-2	-2.82027	0.792781	-4.37412	-1.26642	-3.18948	0.662788	1.49266e-06	0.000126589	128.083	33.5	152	104.167	12
ZBTB7A	-3.19943	0.935326	-5.03266	-1.36619	-3.64852	0.758676	1.51644e-06	0.000126978	17.4167	10	27.1667	7.66667	12
ZMYM4	-3.51695	1.09671	-5.66651	-1.3674	-4.08517	0.85013	1.54488e-06	0.000127743	26.5833	14	33.3333	19.8333	11
SPARC	3.01562	0.73666	1.57177	4.45948	3.24329	0.676606	1.63919e-06	0.000133867	34	6	2.16667	65.8333	9
USP32	-3.84024	1.24352	-6.27754	-1.40293	-4.499	0.941946	1.78565e-06	0.000140569	15	8.5	22.6667	7.33333	10
UQCR11	-4.23956	1.51966	-7.21809	-1.26102	-5.13481	1.0755	1.80283e-06	0.000140569	17.6667	13.5	22.6667	12.6667	9
ZFP36	-3.11363	0.928675	-4.93383	-1.29343	-3.56503	0.746894	1.81371e-06	0.000140569	30.8333	14.5	50.3333	11.3333	12
VCL	-3.58964	1.44787	-6.42747	-0.751818	-4.52126	0.948102	1.85371e-06	0.000140569	656.25	45	622.833	689.667	11
YWHAQ	-4.12906	1.63147	-7.32673	-0.931387	-5.13015	1.07697	1.90246e-06	0.000140569	36.25	12.5	41.6667	30.8333	9
YPEL3	-3.19842	1.01283	-5.18357	-1.21327	-3.70905	0.778737	1.90826e-06	0.000140569	31.5	17	49.6667	13.3333	12
VMP1	-3.00104	0.916476	-4.79733	-1.20475	-3.45377	0.725235	1.91414e-06	0.000140569	61.5	27.5	102.333	20.6667	12
YME1L1	-3.29246	1.01639	-5.28459	-1.30033	-3.81157	0.800674	1.93162e-06	0.000140569	24.0833	17	35.3333	12.8333	12
WAPL	-4.21681	1.69414	-7.53732	-0.896304	-5.24159	1.10153	1.95095e-06	0.000140569	23.75	16	37	10.5	9
ZNF354B	-3.90562	1.76926	-7.37337	-0.437867	-4.965	1.04397	1.97584e-06	0.000140569	25.6667	8	46.3333	5	11
VCPIP1	-3.54792	1.12776	-5.75834	-1.33751	-4.13896	0.870459	1.98525e-06	0.000140569	17	11	26.8333	7.16667	11
YWHAH	-3.35347	1.11861	-5.54594	-1.16101	-3.9609	0.833229	1.9975e-06	0.000140569	137.333	27	145	129.667	12
KCNJ1	-2.58854	0.695179	-3.95109	-1.22599	-2.89182	0.609981	2.12837e-06	0.000148202	15.5	13	20.6667	10.3333	12
XPO6	-3.0995	0.97132	-5.00329	-1.19571	-3.59155	0.75867	2.20125e-06	0.000150623	32.0833	20	51.3333	12.8333	12
ZBTB44	-3.68125	1.12684	-5.88986	-1.47264	-4.25222	0.898358	2.20869e-06	0.000150623	12.25	6	20.5	4	10
WDR82	-3.86874	1.47594	-6.76158	-0.975905	-4.75865	1.00692	2.29061e-06	0.000154616	24.6667	15	39.1667	10.1667	10
UPF1	-3.28416	1.02571	-5.29455	-1.27378	-3.80605	0.806812	2.38887e-06	0.000158024	22.5833	16.5	33.5	11.6667	11
VPS4B	-2.91343	0.813049	-4.50701	-1.31986	-3.2837	0.696668	2.43581e-06	0.000159533	14.9167	7	24.6667	5.16667	12
USP34	-3.32076	1.14206	-5.5592	-1.08231	-3.94501	0.838217	2.52102e-06	0.000163495	54.4167	25	74.8333	34	12
WTAP	-3.2966	1.00714	-5.27059	-1.32261	-3.79936	0.808001	2.57404e-06	0.000164305	13	7	20	6	12
FAM118B	-2.18623	0.547488	-3.25931	-1.11315	-2.40324	0.511314	2.59993e-06	0.000164305	13	13.5	16.5	9.5	12
VAPB	-3.51698	1.11657	-5.70547	-1.3285	-4.11749	0.876154	2.60801e-06	0.000164305	30.4167	9.5	34.1667	26.6667	10
UPF3A	-3.74454	1.14554	-5.98979	-1.49929	-4.33614	0.923148	2.6385e-06	0.000164657	15.0833	6	21.3333	8.83333	9
YWHAG	-3.54814	1.17805	-5.85711	-1.23917	-4.18618	0.893763	2.81649e-06	0.000174122	27.9167	10	37.1667	18.6667	11
WDR11	-3.89031	1.34422	-6.52499	-1.25564	-4.67752	1.00249	3.07256e-06	0.000188194	15.9167	7.5	21.1667	10.6667	9
XRCC5	-3.5297	1.36716	-6.20933	-0.850062	-4.3549	0.936673	3.33011e-06	0.000202098	35	16.5	53.1667	16.8333	11
XRCC6	-3.3857	1.13781	-5.61581	-1.1556	-4.0036	0.864327	3.62064e-06	0.000217732	27.0833	12.5	42	12.1667	11
USP8	-4.01407	1.50547	-6.9648	-1.06334	-4.9255	1.06538	3.77798e-06	0.000222042	16.5	11.5	23.6667	9.33333	9
ZC3H6	-3.48673	1.16804	-5.77608	-1.19738	-4.1314	0.893775	3.79301e-06	0.000222042	26.1667	16.5	34.5	17.8333	10
ZNF213	-2.91885	0.834868	-4.55519	-1.28251	-3.30819	0.716166	3.85022e-06	0.000222117	11	5.5	18	4	12
YY1AP1	-3.4485	1.24467	-5.88806	-1.00894	-4.1637	0.904215	4.12936e-06	0.00023501	45	22.5	49.1667	40.8333	10
VPS13A	-3.06649	0.940119	-4.90912	-1.22386	-3.54543	0.770691	4.21829e-06	0.00023501	56.6667	11.5	62.8333	50.5	11
UXS1	-3.68778	1.33645	-6.30722	-1.06834	-4.48575	0.975116	4.22038e-06	0.00023501	70.9167	11.5	71.8333	70	9
USF2	-3.04051	1.02609	-5.05165	-1.02937	-3.59242	0.781399	4.27761e-06	0.00023501	119.25	22	126.667	111.833	12
USP12	-3.05252	0.940936	-4.89675	-1.20828	-3.5329	0.768565	4.29148e-06	0.00023501	38.8333	7.5	45.3333	32.3333	11
VAV2	-3.75996	1.10055	-5.91705	-1.60288	-4.29373	0.934153	4.29875e-06	0.00023501	10.0833	3	18.6667	1.5	10
MVK	-2.20306	0.612369	-3.4033	-1.00282	-2.46959	0.538235	4.46836e-06	0.00024228	68.9167	55.5	89.1667	48.6667	12
WDR33	-3.05722	0.926537	-4.87324	-1.24121	-3.51623	0.766656	4.50832e-06	0.00024246	13	8	18.6667	7.33333	12
ZFAS1	-3.39462	1.20996	-5.76614	-1.02309	-4.07644	0.889804	4.62149e-06	0.000246542	29.3333	18	43.6667	15	11
WIPF2	-3.32135	1.14732	-5.57009	-1.0726	-3.95215	0.863527	4.72253e-06	0.000246567	18.25	15	24.5	12	11
ZNF865	-3.21522	1.16672	-5.50199	-0.928446	-3.85842	0.843218	4.74343e-06	0.000246567	18.75	12.5	28.8333	8.66667	12
LINC00442	-2.27181	0.643765	-3.53359	-1.01003	-2.55758	0.559082	4.77106e-06	0.000246567	56.8333	49	74.1667	39.5	12
ZC3H11A	-3.47114	1.18367	-5.79114	-1.15115	-4.12106	0.903425	5.07664e-06	0.000260326	23.5833	10.5	33.5	13.6667	11
WDR44	-3.25191	1.1162	-5.43967	-1.06416	-3.87876	0.853833	5.55239e-06	0.000281796	56.6667	13	57	56.3333	11
LINGO1	-2.26594	0.600722	-3.44336	-1.08852	-2.52004	0.555195	5.65161e-06	0.000281796	12.8333	10	15.6667	10	12
TMEM161B-AS1	-2.4813	0.682951	-3.81988	-1.14272	-2.78493	0.613658	5.67234e-06	0.000281796	10.8333	9	14.1667	7.5	12
WBP2	-3.06421	1.0842	-5.18924	-0.939192	-3.66772	0.808418	5.70834e-06	0.000281796	87	31.5	89.1667	84.8333	12
TBC1D2	-1.92455	0.494113	-2.89302	-0.956092	-2.1165	0.467409	5.95036e-06	0.000291567	14.1667	14.5	16.8333	11.5	12
UPF2	-3.29861	1.11957	-5.49298	-1.10425	-3.92431	0.867648	6.09894e-06	0.00029541	23.4167	10.5	30.5	16.3333	11
ZFP36L1	-3.27617	1.26508	-5.75573	-0.796614	-4.01839	0.888715	6.13813e-06	0.00029541	25.75	19	39.8333	11.6667	11
ZNF148	-3.5795	1.30512	-6.13754	-1.02146	-4.33714	0.959565	6.18677e-06	0.00029541	21.8333	13	30.3333	13.3333	10
WASF2	-3.57095	1.66369	-6.83177	-0.310127	-4.66787	1.0329	6.2074e-06	0.00029541	47.6667	22.5	71.6667	23.6667	11
ZMYND8	-3.50467	1.29949	-6.05166	-0.957677	-4.28778	0.950687	6.47695e-06	0.000306036	34	9.5	36	32	10
ZNF271P	-3.46556	1.1428	-5.70545	-1.22568	-4.11105	0.911853	6.52997e-06	0.000306353	31.75	4.5	36.1667	27.3333	9
WSB2	-2.92715	0.862148	-4.61696	-1.23734	-3.34618	0.745776	7.22872e-06	0.000334392	10.0833	5.5	13.5	6.66667	11
UQCRB	-3.34434	1.20509	-5.70631	-0.982364	-4.02964	0.898738	7.33718e-06	0.000337052	27.5	15.5	44	11	11
ZC3H7A	-3.09215	0.98309	-5.01901	-1.1653	-3.60641	0.805237	7.50996e-06	0.000342609	21.4167	11	26.8333	16	10
YY1	-3.53286	1.54074	-6.55271	-0.513014	-4.54039	1.01505	7.70988e-06	0.000349321	28.9167	17	42.6667	15.1667	10
WWC3	-2.88353	0.987422	-4.81888	-0.948184	-3.40873	0.762865	7.88326e-06	0.00035235	32	14.5	49.5	14.5	12
ZNF24	-3.87625	1.81032	-7.42447	-0.328028	-5.06042	1.13403	8.10638e-06	0.000359891	26.25	16	37.5	15	9
MIR4284	2.26951	0.589539	1.11402	3.42501	2.46734	0.553506	8.28619e-06	0.000365421	28.6667	7.5	3.66667	53.6667	10
MBNL1	2.0222	0.564103	0.916561	3.12784	2.26948	0.509378	8.374e-06	0.000366848	167.667	67.5	26.1667	309.167	12
WIZ	-2.05744	0.546715	-3.129	-0.985876	-2.28326	0.513083	8.58384e-06	0.000373567	11.0833	10.5	13.8333	8.33333	12
ZNF609	-3.33231	1.15849	-5.60296	-1.06166	-3.98011	0.894732	8.65195e-06	0.00037407	12.1667	8.5	17.1667	7.16667	11
EIF2B4	-1.99486	0.524236	-3.02236	-0.967357	-2.20681	0.497638	9.2253e-06	0.000391725	10.4167	10.5	12.1667	8.66667	12
YTHDF3	-3.71543	1.55738	-6.76789	-0.662962	-4.69284	1.06051	9.64005e-06	0.000406171	12.3333	8.5	19	5.66667	10
USP25	-2.95182	1.03326	-4.97701	-0.926633	-3.51558	0.794751	9.71167e-06	0.000406599	22.25	18	29	15.5	12
WDR41	-3.4924	1.19367	-5.83199	-1.1528	-4.13827	0.939612	1.06159e-05	0.000441661	12.4167	4.5	18	6.83333	9
VDR	-3.28904	1.17827	-5.59844	-0.979635	-3.94503	0.898043	1.1184e-05	0.00045388	15.4167	8	21.6667	9.16667	11
ZNF652	-3.359	1.28764	-5.88277	-0.835221	-4.12086	0.939879	1.16272e-05	0.000463422	21.9167	15	32.8333	11	10
ZSWIM8	-2.95615	1.04986	-5.01388	-0.89843	-3.52079	0.804705	1.21291e-05	0.000480443	14.5	6.5	23.3333	5.66667	12
VPS13B	-2.96273	1.01291	-4.94804	-0.977426	-3.50808	0.802377	1.23051e-05	0.000481646	20.5	15	27	14	11
VKORC1L1	-3.25458	1.11658	-5.44309	-1.06607	-3.86787	0.887692	1.31725e-05	0.000507506	14.8333	7	19.3333	10.3333	10
ZFAND3	-3.31781	1.25041	-5.76862	-0.867006	-4.03827	0.926882	1.31959e-05	0.000507506	46.0833	31.5	55.1667	37	12
VPS37B	-2.16138	0.617599	-3.37187	-0.950887	-2.43638	0.560082	1.36115e-05	0.000520463	17.9167	11.5	19.8333	16	12
VTI1B	-2.82506	0.922718	-4.63358	-1.01653	-3.31493	0.763046	1.39697e-05	0.000528056	24.4167	9.5	28.6667	20.1667	11
ZNF664	-3.87549	1.68313	-7.17442	-0.576555	-4.80085	1.10558	1.40955e-05	0.000529783	30.75	6.5	36.6667	24.8333	8
SPATA31D1	-2.12689	0.630514	-3.3627	-0.891085	-2.41419	0.556188	1.4209e-05	0.00053103	27.4167	25.5	35	19.8333	12
UQCRH	-3.16623	1.20924	-5.53635	-0.796107	-3.87497	0.893772	1.45412e-05	0.000538887	44.75	11	56.6667	32.8333	11
ZBTB7B	-3.08642	1.16085	-5.3617	-0.811148	-3.76138	0.86775	1.46004e-05	0.000538887	16.0833	13.5	21.5	10.6667	11
ZEB1	-2.94762	0.944354	-4.79855	-1.09668	-3.43485	0.793033	1.48239e-05	0.000539137	14.5833	7	19.1667	10	11
USP47	-3.02684	1.03948	-5.06423	-0.989455	-3.59074	0.830463	1.53377e-05	0.000551408	18.9167	8	26.3333	11.5	11
VIM-AS1	-3.36226	1.26736	-5.84628	-0.878235	-4.09708	0.951374	1.65872e-05	0.000589732	35.3333	6.5	39	31.6667	9
VAV1	-2.76218	0.989243	-4.7011	-0.823268	-3.30325	0.767724	1.68769e-05	0.000593835	17.5833	10.5	27.1667	8	12
UTRN	-3.31624	1.47286	-6.20305	-0.429424	-4.27372	0.993997	1.71159e-05	0.000595903	100.583	32.5	150.333	50.8333	11
YLPM1	-3.8318	2.19328	-8.13063	0.467031	-5.26628	1.22537	1.72566e-05	0.000597657	16.0833	9.5	23.5	8.66667	8
WDR43	-3.38179	1.30434	-5.93829	-0.825282	-4.13122	0.962389	1.76534e-05	0.000603358	11.75	8	18.1667	5.33333	10
WRNIP1	-2.49214	0.759333	-3.98043	-1.00385	-2.86044	0.666436	1.76948e-05	0.000603358	18.5833	4.5	21.3333	15.8333	12
ZMYND11	-2.72568	0.930585	-4.54962	-0.901731	-3.21997	0.751157	1.81364e-05	0.000615243	21.25	11	29.1667	13.3333	12
ZNF362	-2.83227	0.949439	-4.69317	-0.97137	-3.33112	0.777454	1.83026e-05	0.000617713	11.4167	6.5	15.5	7.33333	12
VIRMA	-4.11761	1.83241	-7.70913	-0.526099	-5.03882	1.17667	1.84995e-05	0.00062119	11.8333	5	18	5.66667	8
ZNF629	-3.98197	2.00985	-7.92128	-0.0426618	-5.20326	1.22136	2.04231e-05	0.000668805	13.5	2.5	25.3333	1.66667	9
RAB18	-1.51999	0.406015	-2.31578	-0.724206	-1.67192	0.393152	2.1129e-05	0.000677361	15.4167	14.5	15.1667	15.6667	12
CYB5RL	-2.19456	0.678377	-3.52418	-0.864939	-2.51718	0.591979	2.11727e-05	0.000677361	23	20	29.5	16.5	12
ADAMTS9-AS1	-2.20431	0.670119	-3.51774	-0.890873	-2.51976	0.593105	2.15287e-05	0.000682619	15.25	15	19	11.5	12
GNB1L	-1.8808	0.529041	-2.91772	-0.843877	-2.10345	0.495285	2.16704e-05	0.000682619	13.9167	9.5	15.8333	12	12
USP1	-2.93845	1.05812	-5.01235	-0.864538	-3.52965	0.831523	2.18788e-05	0.000685916	14.75	11	20.3333	9.16667	11
WASHC4	-3.97505	2.64004	-9.14953	1.19943	-5.49799	1.29558	2.19913e-05	0.000686191	23.8333	4.5	44	3.66667	8
USP24	-3.1238	1.19396	-5.46395	-0.783644	-3.79861	0.897562	2.3147e-05	0.00071886	19.75	7.5	32.6667	6.83333	10
ZDHHC20	-3.09249	1.11381	-5.27555	-0.90942	-3.73514	0.883338	2.35314e-05	0.000719806	10.75	10.5	14.1667	7.33333	10
ZC3H4	-3.02245	1.25292	-5.47817	-0.566723	-3.78742	0.895944	2.36517e-05	0.000719806	20.75	12.5	30	11.5	11
ZNFX1	-2.91465	1.10572	-5.08185	-0.747443	-3.55914	0.842076	2.37215e-05	0.000719806	21.6667	18.5	32	11.3333	11
ZBTB11	-3.4375	1.36719	-6.11719	-0.757804	-4.24068	1.00368	2.38813e-05	0.000720651	11.1667	6.5	15.5	6.83333	9
USP33	-2.91496	1.03458	-4.94274	-0.88718	-3.48548	0.825758	2.43283e-05	0.00072531	26.1667	12	30.6667	21.6667	10
ZC3HAV1	-2.75684	1.03564	-4.78669	-0.726991	-3.34055	0.791446	2.43415e-05	0.00072531	23.0833	12.5	34.8333	11.3333	12
WAS	-2.66078	1.0246	-4.66899	-0.652569	-3.24573	0.77023	2.50916e-05	0.000737693	34	20	53.3333	14.6667	12
ZNF638	-3.25742	1.40475	-6.01072	-0.504112	-4.15471	0.987882	2.60308e-05	0.000755235	18.5	14.5	26.8333	10.1667	10
VHL	-3.23166	1.48654	-6.14527	-0.318046	-4.2176	1.00502	2.71041e-05	0.000779538	18.8333	9	30.6667	7	10
ZCCHC17	-3.13197	1.14885	-5.38371	-0.880232	-3.80797	0.907624	2.72223e-05	0.000779547	33.9167	6.5	35	32.8333	9
NRGN	2.4015	0.737379	0.956235	3.84676	2.75667	0.659368	2.90516e-05	0.000821266	114.417	21	6.66667	222.167	11
USP3	-3.03591	1.31229	-5.60799	-0.463826	-3.85856	0.923215	2.92175e-05	0.000822156	16.6667	11	24.5	8.83333	11
VPS8	-3.26738	1.37162	-5.95575	-0.579009	-4.15188	0.994414	2.97714e-05	0.000828676	22.0833	8.5	23.8333	20.3333	9
MIR1246	1.40179	0.374825	0.667137	2.13645	1.53154	0.367608	3.09689e-05	0.000853581	48.6667	15.5	9.33333	88	11
WDR7	-2.94913	1.02691	-4.96187	-0.93639	-3.51142	0.843057	3.11215e-05	0.000854228	15.25	5.5	18.8333	11.6667	10
ZNF826P	-2.72312	1.84067	-6.33084	0.884597	-4.05731	0.975373	3.18601e-05	0.000863875	59.4167	18.5	93.3333	25.5	12
ZER1	-3.09221	1.22606	-5.49529	-0.689122	-3.84088	0.923353	3.18648e-05	0.000863875	11.4167	10.5	14.5	8.33333	10
ZFAND6	-3.30063	1.6108	-6.45779	-0.143475	-4.35076	1.04701	3.24686e-05	0.000873089	43.4167	21	47.6667	39.1667	9
VSIR	-3.20109	1.55243	-6.24386	-0.158329	-4.23581	1.02111	3.35044e-05	0.000890551	42.4167	21.5	71.6667	13.1667	11
ZBTB34	-3.63048	1.89005	-7.33497	0.0740056	-4.77676	1.15155	3.35219e-05	0.000890551	19.5	12	23	16	8
FLG	-1.53278	0.420614	-2.35718	-0.708378	-1.69424	0.408829	3.4109e-05	0.000902524	12.25	10	12.5	12	12
ZZZ3	-2.60574	0.972804	-4.51244	-0.69905	-3.14391	0.759373	3.47101e-05	0.000914771	21.8333	11.5	32.5	11.1667	12
VDAC3	-2.95175	1.20436	-5.31228	-0.59121	-3.71299	0.898426	3.58406e-05	0.000937096	45.8333	7	46.3333	45.3333	10
WASF1	-3.37439	1.61528	-6.54035	-0.208442	-4.5027	1.09137	3.69571e-05	0.000962486	19.5	6.5	35.6667	3.33333	9
VAMP3	-2.57005	0.935394	-4.40342	-0.736681	-3.08761	0.748785	3.73173e-05	0.000968055	36.4167	20.5	37	35.8333	12
VPS35	-3.10387	1.64682	-6.33163	0.123891	-4.27616	1.0373	3.74976e-05	0.000968933	16.8333	10.5	25.5	8.16667	10
F13A1	2.16417	0.658829	0.87286	3.45547	2.47325	0.601242	3.89578e-05	0.000995004	85.4167	15.5	5.66667	165.167	12
WDTC1	-2.64133	0.942481	-4.4886	-0.794072	-3.15548	0.768184	3.99588e-05	0.00101275	17.4167	11.5	21.3333	13.5	11
ZBTB38	-3.15819	1.48035	-6.05968	-0.256692	-4.14911	1.01322	4.22207e-05	0.00105392	13.25	10.5	17.5	9	10
USP48	-2.77138	1.0274	-4.78508	-0.757676	-3.36006	0.821354	4.29744e-05	0.00106871	22.0833	8	26.3333	17.8333	10
ZNF292	-2.81788	1.12777	-5.0283	-0.60746	-3.49761	0.85863	4.63159e-05	0.00113896	15.1667	11	18.8333	11.5	11
MALAT1	1.06254	0.284894	0.504145	1.62093	1.14872	0.282267	4.70917e-05	0.00114949	145.083	46	27.6667	262.5	12
MTRNR2L5	2.37512	0.722	0.960004	3.79024	2.71748	0.668808	4.84098e-05	0.00117732	30.75	8.5	3	58.5	10
ZZEF1	-2.48471	0.952922	-4.35244	-0.616983	-3.02932	0.75098	5.48764e-05	0.00132484	22.6667	19.5	28	17.3333	12
VAV3	-3.16487	1.68476	-6.467	0.13727	-4.35445	1.08135	5.65288e-05	0.00135267	15.5	10.5	22.5	8.5	9
ZNF217	-2.57121	1.06217	-4.65307	-0.489352	-3.20282	0.795458	5.66423e-05	0.00135267	19.4167	8.5	28.8333	10	12
LINC02533	-2.06392	0.721928	-3.4789	-0.648946	-2.4364	0.606559	5.90044e-05	0.00140098	43.25	34.5	55.3333	31.1667	12
VAMP8	-3.10325	1.44221	-5.92998	-0.276511	-4.08254	1.01646	5.90891e-05	0.00140098	16.3333	5.5	21.1667	11.5	9
TSKS	-1.86202	0.571091	-2.98136	-0.742682	-2.12035	0.52967	6.25033e-05	0.00147139	10.5	8	12.5	8.5	12
NDUFAF3	-2.09036	0.713334	-3.48849	-0.692223	-2.45065	0.612387	6.28618e-05	0.00147458	18.1667	13	22.8333	13.5	12
ZCCHC2	-2.51541	0.942548	-4.36281	-0.668018	-3.05128	0.765618	6.73738e-05	0.00156378	16.9167	6.5	19.6667	14.1667	11
ZC3H7B	-2.73952	1.09663	-4.88892	-0.590121	-3.38087	0.849839	6.9425e-05	0.00160576	12.1667	5	18	6.33333	12
XRN2	-2.8676	1.53952	-5.88506	0.14985	-3.92536	0.991392	7.51257e-05	0.00171364	20.75	8	30.6667	10.8333	11
ZC3H18	-2.89262	1.44671	-5.72817	-0.057063	-3.88419	0.987317	8.35159e-05	0.00185311	15.1667	9.5	23.8333	6.5	10
USP10	-2.88604	1.41215	-5.65386	-0.118225	-3.84769	0.979785	8.5984e-05	0.00188799	22.0833	17	29	15.1667	10
USP22	-2.73476	1.46789	-5.61183	0.14231	-3.76327	0.958431	8.61941e-05	0.00188799	42.6667	18.5	55.3333	30	11
ZMYM2	-2.85269	1.63954	-6.06619	0.360815	-4.09586	1.04766	9.24759e-05	0.0019797	24.0833	13	29	19.1667	9
RMRP	1.41929	0.426419	0.583513	2.25507	1.58996	0.406918	9.3328e-05	0.00198372	127	41	26.6667	227.333	11
VWA8	-2.48226	0.951569	-4.34733	-0.61718	-3.03241	0.776482	9.40994e-05	0.00198372	17.25	10	19.5	15	11
VPS37A	-2.56242	0.965379	-4.45456	-0.670277	-3.10098	0.794072	9.41628e-05	0.00198372	17.75	5	19.1667	16.3333	10
NFIX	1.50717	0.458752	0.608013	2.40632	1.69872	0.435832	9.7129e-05	0.00201837	82.0833	38.5	18.3333	145.833	12
ZRANB1	-2.91051	1.5088	-5.86776	0.0467499	-3.94922	1.01597	0.000101427	0.00209015	10.9167	4.5	15	6.83333	10
ZKSCAN1	-2.5751	1.19843	-4.92402	-0.226187	-3.35045	0.862441	0.000102396	0.0020996	14.25	7.5	19.8333	8.66667	12
YEATS2	-2.49707	1.00423	-4.46537	-0.528766	-3.0912	0.797757	0.000106681	0.00217807	18.9167	6	24	13.8333	11
TRAK2	-1.51806	0.471307	-2.44182	-0.594296	-1.72032	0.44523	0.000111596	0.00227141	24.1667	18.5	20.1667	28.1667	12
ALDH18A1	-2.0306	0.7027	-3.40789	-0.65331	-2.38757	0.618487	0.000113233	0.00229766	10.75	10.5	13.5	8	12
WBP11	-2.67465	1.10437	-4.83922	-0.510088	-3.30778	0.862574	0.000125676	0.00250405	10.3333	5.5	13.6667	7	10
PDE5A	3.26281	1.09786	1.111	5.41462	3.27489	0.855921	0.00013016	0.00257365	10.4167	2.5	0.5	20.3333	9
NFATC2	-1.42834	0.435099	-2.28114	-0.575546	-1.60642	0.419888	0.000130336	0.00257365	12.5833	12	11.8333	13.3333	12
RAB27B	3.39223	1.21395	1.01289	5.77158	3.57716	0.935598	0.000131626	0.00259139	12.4167	3	0.5	24.3333	8
WDFY4	-2.54572	1.10487	-4.71126	-0.380184	-3.23763	0.847017	0.000132163	0.00259263	24.75	7	43.1667	6.33333	12
KIF2A	1.98345	0.676711	0.6571	3.30981	2.32333	0.607912	0.000132473	0.00259263	68.25	24	8.16667	128.333	11
PFKFB4	1.14795	0.34401	0.47369	1.82221	1.27074	0.332981	0.000135491	0.0026361	453.833	185.5	130.333	777.333	12
ISG15	-1.64869	0.516888	-2.66179	-0.635589	-1.87852	0.492604	0.000137038	0.00265837	10.1667	8	11.1667	9.16667	12
ZFC3H1	-2.5348	1.07956	-4.65073	-0.418871	-3.18808	0.840075	0.000147647	0.00280657	10.4167	8	14.6667	6.16667	11
MIR320A	1.68903	0.519004	0.671779	2.70627	1.91642	0.505969	0.000152098	0.00287466	35	14.5	5.16667	64.8333	12
VIL1	-2.47801	0.942195	-4.32471	-0.631306	-3.00289	0.793477	0.000154033	0.00288649	10.5833	5	12	9.16667	10
ZNF267	-2.70077	1.3297	-5.30697	-0.0945604	-3.57966	0.948232	0.000159949	0.00298888	10.4167	4	17.5	3.33333	11
VRK2	-2.4196	0.98739	-4.35488	-0.484313	-3.00845	0.797145	0.000160634	0.00299322	11.1667	8	13	9.33333	11
LIMS1	3.14465	1.27849	0.63881	5.65049	3.59407	0.954447	0.000166147	0.0030786	23.75	6	1.66667	45.8333	8
MDGA1	-1.68841	0.574056	-2.81356	-0.563265	-1.96306	0.523836	0.00017862	0.00328214	14.75	13	16.6667	12.8333	12
ADAM11	-1.55764	0.506401	-2.55019	-0.565094	-1.78529	0.477365	0.000184107	0.003355	16.75	14.5	17.1667	16.3333	12
WBP1L	-2.57973	1.27042	-5.06975	-0.0897164	-3.43019	0.918393	0.000187721	0.00341147	13	7	16.3333	9.66667	11
XPNPEP1	-2.51119	1.05522	-4.57943	-0.442958	-3.1442	0.84382	0.000194425	0.00351179	15.75	3.5	16.6667	14.8333	10
VPS13D	-2.59867	1.2786	-5.10472	-0.0926076	-3.4705	0.939236	0.000219864	0.00386808	12.3333	9.5	16	8.66667	10
ZNF207	-2.59854	1.69979	-5.93014	0.733056	-3.91499	1.06115	0.000224792	0.00393387	15.1667	6.5	18.3333	12	9
VEPH1	-2.80016	1.25858	-5.26697	-0.333346	-3.57862	0.971978	0.000231606	0.00404128	14.5833	2.5	15.5	13.6667	8
ZCCHC7	-2.91162	2.43492	-7.68407	1.86082	-4.36481	1.18571	0.000232152	0.00404128	25.8333	12.5	42.1667	9.5	8
RWDD1	-1.64344	0.579648	-2.77955	-0.507334	-1.92592	0.524583	0.000241291	0.00416018	18	16	19.5	16.5	12
TSGA10	1.60341	0.544162	0.536849	2.66997	1.85948	0.510014	0.000266426	0.00446178	101.917	23	19	184.833	12
WDFY1	-2.37582	1.05	-4.43382	-0.317821	-3.03298	0.838378	0.000297261	0.00483141	10.9167	5	12.5	9.33333	11
ZNF236	-2.45843	1.19098	-4.79276	-0.124102	-3.26575	0.904146	0.000303876	0.00492681	14.1667	4	17.1667	11.1667	10
YIPF3	-2.44739	1.27494	-4.94627	0.0514826	-3.29301	0.918571	0.000337173	0.0052853	10.75	10.5	14.1667	7.33333	10
YPEL2	-2.56361	1.48128	-5.46693	0.339706	-3.60435	1.00755	0.000347129	0.005397	19.1667	7	19.3333	19	9
UBE3B	-1.63694	0.62442	-2.8608	-0.413073	-1.96147	0.549749	0.000359793	0.005526	21.25	22	23.6667	18.8333	12
WWP2	-2.27343	1.48404	-5.18214	0.635286	-3.38902	0.950633	0.000363836	0.00557125	15.9167	8	24.1667	7.66667	11
WWP1	-1.50384	0.532183	-2.54692	-0.460763	-1.75814	0.493933	0.000371599	0.00565087	24.4167	12	24.1667	24.6667	12
PF4	1.8804	0.694968	0.518267	3.24254	2.24841	0.632018	0.000374381	0.00566903	62.4167	14	6.16667	118.667	11
VRK1	-2.82945	2.01051	-6.77005	1.11115	-4.17226	1.17653	0.000390769	0.00587486	11.4167	4.5	14.5	8.33333	7
MYH9	1.19682	0.402698	0.407534	1.98611	1.36054	0.384067	0.000396405	0.00589586	351.417	141.5	74.3333	628.5	12
TET1	1.20082	0.387933	0.440472	1.96117	1.35419	0.382288	0.000396622	0.00589586	82.5833	25.5	18.6667	146.5	12
ZNF91	-3.01321	2.56563	-8.04184	2.01542	-4.39527	1.24268	0.000404787	0.00597693	13.1667	5	23	3.33333	7
ZDHHC2	-2.09208	0.97512	-4.00331	-0.180841	-2.70392	0.766033	0.000415929	0.00609097	10.75	7	14.3333	7.16667	12
WIPI2	-1.80679	0.725576	-3.22892	-0.384659	-2.20567	0.624908	0.000416193	0.00609097	12.0833	8	16	8.16667	12
USP39	-2.33888	1.06907	-4.43425	-0.243502	-3.00168	0.856367	0.000456381	0.00653729	10.8333	3.5	14	7.66667	8
PTGS1	2.22078	0.894896	0.46678	3.97477	2.73512	0.784495	0.000489427	0.00691786	19	5	1.33333	36.6667	11
FBXO21	-1.17609	0.396375	-1.95299	-0.3992	-1.33615	0.384695	0.000514149	0.00720571	25.25	24	20.8333	29.6667	12
NAP1L1	1.50453	0.569339	0.388623	2.62043	1.79391	0.517367	0.000525559	0.00733454	140.25	33	28.5	252	12
WEE1	-2.71445	1.56128	-5.77457	0.345661	-3.62988	1.05569	0.000585173	0.00801432	10.8333	2.5	18.8333	2.83333	8
VPS4A	-2.13904	1.06243	-4.2214	-0.0566806	-2.82281	0.823815	0.000611401	0.00828775	11.3333	6	17.1667	5.5	11
RSU1	1.87143	0.710741	0.478381	3.26449	2.23879	0.655618	0.000638348	0.00856526	21.3333	5	2.16667	40.5	11
CA2	2.30831	0.942591	0.46083	4.15579	2.79154	0.817926	0.000642628	0.00860523	15.4167	4	1.16667	29.6667	10
GRIN2B	-1.13808	0.386035	-1.89471	-0.381447	-1.29141	0.378816	0.000651839	0.00867588	17.4167	14.5	13.8333	21	12
[truncated: 103 more rows]

## Sheet: Supplementary Table 9
Supplementary Table 9. Differentially Expressed miRNAs in between UC20K L-EVs vs. UC100K S-EVs (Reference) in Baseline DLBCL Patients.
[truncated: 16 more rows]

[truncated: 1 more sheets: Supplementary Table 10]
